# Supplementary material for: Mechanism of Salt-Induced Self-Compatibility Dissected by Comparative Proteomic Analysis in Brassica napus L
Source: Int J Mol Sci. 2018 Jun 3;19(6):1652. doi: 10.3390/ijms19061652 (PMC6032146; doi:10.3390/ijms19061652)
Supplement: Supplementary file 1 [file ijms-19-01652-s001.zip]

Archive with 14 entries (12 files):
- ijms-30527suppl/
- ijms-30527suppl/Supplementary Figures.docx
- ijms-30527suppl/Supplementary Tables/
- ijms-30527suppl/Supplementary Tables/Table S1.xlsx
- ijms-30527suppl/Supplementary Tables/Table S10.xlsx
- ijms-30527suppl/Supplementary Tables/Table S2.xlsx
- ijms-30527suppl/Supplementary Tables/Table S3.xlsx
- ijms-30527suppl/Supplementary Tables/Table S4.xlsx
- ijms-30527suppl/Supplementary Tables/Table S5.xlsx
- ijms-30527suppl/Supplementary Tables/Table S6.xlsx
- ijms-30527suppl/Supplementary Tables/Table S7.xlsx
- ijms-30527suppl/Supplementary Tables/Table S8.xlsx
- ijms-30527suppl/Supplementary Tables/Table S9.xlsx
- ijms-30527suppl/Supplementary Tables/~$Table S3.xlsx
