# Supplementary material for: Mechanism of Salt-Induced Self-Compatibility Dissected by Comparative Proteomic Analysis in Brassica napus L
Source: Int J Mol Sci. 2018 Jun 3;19(6):1652. doi: 10.3390/ijms19061652 (PMC6032146; doi:10.3390/ijms19061652)
Supplement: Supplementary file 1 [file ijms-19-01652-s001.zip › ijms-30527suppl/Supplementary Tables/Table S10.xlsx]

## Sheet: Sheet1
Table S10 Specific primer pairs used for qPCR expression analysis
Proteins name	Left primer (5'>3')	Right primer (5'>3')
BnSRK	ACAAGGTGGTTTTGGTATTGTTT	TCAGCATCTTCTCATCTGCGTCA
BnARC1	GGTCGCTCTACTTGTCCC	GCGTTTCCGTTACTGTTC
BnEXO70A1	TCTCAGCTTGCATCCGTAAC	ATCATCGCCTAACAAATCCTT
BnMLPK	TATTCAGAAGAGGTTCCTACTTCG	TCACTCTTGGTTGTTAAATGACCG
BnSLG	GTGAGGAGGTCGCTTAT	TCGCACTGGTGGTTAG
BnTHL1	GCAGCCAAAGAATCCA	GGCAGCACCAACAACC
BnTHL2	ACAGCCAAACAATCCA	ACCAACGACCTTATCAA
BnGLO1	GCTGATTTGGTGGAGTGGCC	CCTCATTCCAGTTCCTTCAG
BnGLO2	AATCACCAGCAAACAATCCT	GTTGAAGTATCCTCGTAGCCA
BnActin	CTATCCTCCGTCTCGATCTCGC	CTTAGCCGTCTCCAGCTCTTGC
GSBRNA2T00078779001	ATGTCGGAGATGGTCAGGG	TTCATTACATTGGCGAACTCTT
GSBRNA2T00006132001	GTTCTCACCACCACGCTCTACCA	GAAGCCGACTTTGCCTCCCT
GSBRNA2T00010581001	GGGACCTTCCTCAAACACTG	AGTTCTTCACCTTTCCACCAA
GSBRNA2T00032046001	TCCAGTGAAGAAGGCTGTGAAG	ATGATTTAAGGGATGGTCCAAGT
GSBRNA2T00121694001	CAAGAAGCACTGGCAGAACTAT	GCACAACAGGGCGGAGA
GSBRNA2T00011037001	TCGTGCCGACAAGAAGAA	GCAACATCCAACGCATCATAG
GSBRNA2T00027665001	GAGACCGCCTTCTCCCAATAC	ATCCTGCCCGTTCATCCC
GSBRNA2T00085755001	CATCATCAATTCCACCAGTTC	CATCTTGCCCATAGTGTTCAG
GSBRNA2T00045497001	TGTTACAGGCAAGCGTATCCA	CAAAGCAGACAAGACTCCACC
