# Supplementary material for: Mechanism of Salt-Induced Self-Compatibility Dissected by Comparative Proteomic Analysis in Brassica napus L
Source: Int J Mol Sci. 2018 Jun 3;19(6):1652. doi: 10.3390/ijms19061652 (PMC6032146; doi:10.3390/ijms19061652)
Supplement: Supplementary file 1 [file ijms-19-01652-s001.zip › ijms-30527suppl/Supplementary Tables/Table S4.xlsx]

## Sheet: UP-VS-PC_BP
GO enrichment analysis DAPs of UP-VS-PC in biological process
GO:0034622	cellular macromolecular complex assembly	53 of 363 in the list	365 of 4725 in all the Protein	2.39304e-06	GSBRNA2T00035359001,GSBRNA2T00000985001,GSBRNA2T00086282001,GSBRNA2T00082749001,GSBRNA2T00086775001,GSBRNA2T00008244001,GSBRNA2T00003267001,GSBRNA2T00121082001,GSBRNA2T00001497001,GSBRNA2T00024113001,GSBRNA2T00015778001,GSBRNA2T00020681001,GSBRNA2T00037141001,GSBRNA2T00122937001,GSBRNA2T00096777001,GSBRNA2T00038987001,GSBRNA2T00012237001,GSBRNA2T00110975001,GSBRNA2T00004139001,GSBRNA2T00016543001…
GO:0065003	macromolecular complex assembly	54 of 363 in the list	397 of 4725 in all the Protein	1.41202e-05	GSBRNA2T00035359001,GSBRNA2T00000985001,GSBRNA2T00086282001,GSBRNA2T00082749001,GSBRNA2T00086775001,GSBRNA2T00008244001,GSBRNA2T00003267001,GSBRNA2T00121082001,GSBRNA2T00001497001,GSBRNA2T00024113001,GSBRNA2T00015778001,GSBRNA2T00020681001,GSBRNA2T00037141001,GSBRNA2T00122937001,GSBRNA2T00096777001,GSBRNA2T00052070001,GSBRNA2T00038987001,GSBRNA2T00012237001,GSBRNA2T00110975001,GSBRNA2T00004139001…
GO:0006091	generation of precursor metabolites and energy	72 of 363 in the list	592 of 4725 in all the Protein	2.55172e-05	GSBRNA2T00035359001,GSBRNA2T00116782001,GSBRNA2T00078134001,GSBRNA2T00100627001,GSBRNA2T00037141001,GSBRNA2T00007324001,GSBRNA2T00104040001,GSBRNA2T00121402001,GSBRNA2T00016543001,GSBRNA2T00149334001,GSBRNA2T00000647001,GSBRNA2T00015180001,GSBRNA2T00002399001,GSBRNA2T00101469001,GSBRNA2T00124689001,GSBRNA2T00043082001,GSBRNA2T00066465001,GSBRNA2T00013308001,GSBRNA2T00004302001,GSBRNA2T00007599001…
GO:0019684	photosynthesis, light reaction	31 of 363 in the list	195 of 4725 in all the Protein	6.31215e-05	GSBRNA2T00035359001,GSBRNA2T00116782001,GSBRNA2T00086282001,GSBRNA2T00007599001,GSBRNA2T00028746001,GSBRNA2T00152632001,GSBRNA2T00011774001,GSBRNA2T00049336001,GSBRNA2T00031734001,GSBRNA2T00121082001,GSBRNA2T00037141001,GSBRNA2T00024844001,GSBRNA2T00123159001,GSBRNA2T00072741001,GSBRNA2T00007324001,GSBRNA2T00107809001,GSBRNA2T00110975001,GSBRNA2T00004139001,GSBRNA2T00046185001,GSBRNA2T00149035001…
GO:0042254	ribosome biogenesis	35 of 363 in the list	232 of 4725 in all the Protein	6.48406e-05	GSBRNA2T00035359001,GSBRNA2T00116782001,GSBRNA2T00086282001,GSBRNA2T00153970001,GSBRNA2T00127991001,GSBRNA2T00121082001,GSBRNA2T00037141001,GSBRNA2T00011037001,GSBRNA2T00023355001,GSBRNA2T00012237001,GSBRNA2T00110975001,GSBRNA2T00004139001,GSBRNA2T00121220001,GSBRNA2T00013975001,GSBRNA2T00016543001,GSBRNA2T00149334001,GSBRNA2T00045497001,GSBRNA2T00001368001,GSBRNA2T00050545001,GSBRNA2T00037717001…
GO:0022613	ribonucleoprotein complex biogenesis	35 of 363 in the list	236 of 4725 in all the Protein	9.27779e-05	GSBRNA2T00035359001,GSBRNA2T00116782001,GSBRNA2T00086282001,GSBRNA2T00153970001,GSBRNA2T00127991001,GSBRNA2T00121082001,GSBRNA2T00037141001,GSBRNA2T00011037001,GSBRNA2T00023355001,GSBRNA2T00012237001,GSBRNA2T00110975001,GSBRNA2T00004139001,GSBRNA2T00121220001,GSBRNA2T00013975001,GSBRNA2T00016543001,GSBRNA2T00149334001,GSBRNA2T00045497001,GSBRNA2T00001368001,GSBRNA2T00050545001,GSBRNA2T00037717001…
GO:0010207	photosystem II assembly	18 of 363 in the list	89 of 4725 in all the Protein	0.000108066	GSBRNA2T00035359001,GSBRNA2T00086282001,GSBRNA2T00007599001,GSBRNA2T00031734001,GSBRNA2T00121082001,GSBRNA2T00037141001,GSBRNA2T00024844001,GSBRNA2T00123159001,GSBRNA2T00072741001,GSBRNA2T00046185001,GSBRNA2T00004139001,GSBRNA2T00110975001,GSBRNA2T00016543001,GSBRNA2T00149334001,GSBRNA2T00032017001,GSBRNA2T00050545001,GSBRNA2T00124689001,GSBRNA2T00131583001
GO:0005996	monosaccharide metabolic process	78 of 363 in the list	693 of 4725 in all the Protein	0.000171703	GSBRNA2T00035359001,GSBRNA2T00133000001,GSBRNA2T00143342001,GSBRNA2T00061044001,GSBRNA2T00100627001,GSBRNA2T00037141001,GSBRNA2T00031450001,GSBRNA2T00104040001,GSBRNA2T00121402001,GSBRNA2T00156098001,GSBRNA2T00000695001,GSBRNA2T00015236001,GSBRNA2T00099014001,GSBRNA2T00016543001,GSBRNA2T00149334001,GSBRNA2T00000647001,GSBRNA2T00015180001,GSBRNA2T00101469001,GSBRNA2T00113651001,GSBRNA2T00144887001…
GO:0022607	cellular component assembly	56 of 363 in the list	457 of 4725 in all the Protein	0.000194727	GSBRNA2T00035359001,GSBRNA2T00000985001,GSBRNA2T00086282001,GSBRNA2T00082749001,GSBRNA2T00086775001,GSBRNA2T00008244001,GSBRNA2T00003267001,GSBRNA2T00121082001,GSBRNA2T00001497001,GSBRNA2T00024113001,GSBRNA2T00015778001,GSBRNA2T00020681001,GSBRNA2T00037141001,GSBRNA2T00122937001,GSBRNA2T00096777001,GSBRNA2T00052070001,GSBRNA2T00038987001,GSBRNA2T00012237001,GSBRNA2T00110975001,GSBRNA2T00004139001…
GO:0006334	nucleosome assembly	9 of 363 in the list	29 of 4725 in all the Protein	0.000211881	GSBRNA2T00032046001,GSBRNA2T00005430001,GSBRNA2T00001497001,GSBRNA2T00105111001,GSBRNA2T00048565001,GSBRNA2T00020681001,GSBRNA2T00086775001,GSBRNA2T00096777001,GSBRNA2T00007688001
GO:0034728	nucleosome organization	9 of 363 in the list	29 of 4725 in all the Protein	0.000211881	GSBRNA2T00032046001,GSBRNA2T00005430001,GSBRNA2T00001497001,GSBRNA2T00105111001,GSBRNA2T00048565001,GSBRNA2T00020681001,GSBRNA2T00086775001,GSBRNA2T00096777001,GSBRNA2T00007688001
GO:0065004	protein-DNA complex assembly	9 of 363 in the list	29 of 4725 in all the Protein	0.000211881	GSBRNA2T00032046001,GSBRNA2T00005430001,GSBRNA2T00001497001,GSBRNA2T00105111001,GSBRNA2T00048565001,GSBRNA2T00020681001,GSBRNA2T00086775001,GSBRNA2T00096777001,GSBRNA2T00007688001
GO:0071824	protein-DNA complex subunit organization	9 of 363 in the list	29 of 4725 in all the Protein	0.000211881	GSBRNA2T00032046001,GSBRNA2T00005430001,GSBRNA2T00001497001,GSBRNA2T00105111001,GSBRNA2T00048565001,GSBRNA2T00020681001,GSBRNA2T00086775001,GSBRNA2T00096777001,GSBRNA2T00007688001
GO:0043623	cellular protein complex assembly	43 of 363 in the list	328 of 4725 in all the Protein	0.000270369	GSBRNA2T00035359001,GSBRNA2T00000985001,GSBRNA2T00086282001,GSBRNA2T00082749001,GSBRNA2T00008244001,GSBRNA2T00003267001,GSBRNA2T00121082001,GSBRNA2T00024113001,GSBRNA2T00015778001,GSBRNA2T00037141001,GSBRNA2T00122937001,GSBRNA2T00038987001,GSBRNA2T00110975001,GSBRNA2T00004139001,GSBRNA2T00016543001,GSBRNA2T00149334001,GSBRNA2T00081789001,GSBRNA2T00094059001,GSBRNA2T00050545001,GSBRNA2T00002399001…
GO:0009642	response to light intensity	27 of 363 in the list	175 of 4725 in all the Protein	0.000313828	GSBRNA2T00061360001,GSBRNA2T00035359001,GSBRNA2T00085255001,GSBRNA2T00005574001,GSBRNA2T00007599001,GSBRNA2T00133000001,GSBRNA2T00028746001,GSBRNA2T00031734001,GSBRNA2T00059333001,GSBRNA2T00011037001,GSBRNA2T00158347001,GSBRNA2T00002813001,GSBRNA2T00078779001,GSBRNA2T00046185001,GSBRNA2T00109776001,GSBRNA2T00032017001,GSBRNA2T00049457001,GSBRNA2T00029985001,GSBRNA2T00104424001,GSBRNA2T00065747001…
GO:0043933	macromolecular complex subunit organization	57 of 363 in the list	478 of 4725 in all the Protein	0.000352172	GSBRNA2T00035359001,GSBRNA2T00000985001,GSBRNA2T00086282001,GSBRNA2T00082749001,GSBRNA2T00086775001,GSBRNA2T00008244001,GSBRNA2T00095418001,GSBRNA2T00003267001,GSBRNA2T00121082001,GSBRNA2T00001497001,GSBRNA2T00024113001,GSBRNA2T00015778001,GSBRNA2T00020681001,GSBRNA2T00037141001,GSBRNA2T00122937001,GSBRNA2T00096777001,GSBRNA2T00052070001,GSBRNA2T00038987001,GSBRNA2T00012237001,GSBRNA2T00110975001…
GO:0015979	photosynthesis	35 of 363 in the list	253 of 4725 in all the Protein	0.000374692	GSBRNA2T00035359001,GSBRNA2T00116782001,GSBRNA2T00086282001,GSBRNA2T00121082001,GSBRNA2T00037141001,GSBRNA2T00007324001,GSBRNA2T00110975001,GSBRNA2T00004139001,GSBRNA2T00016543001,GSBRNA2T00149334001,GSBRNA2T00049457001,GSBRNA2T00002484001,GSBRNA2T00155196001,GSBRNA2T00050545001,GSBRNA2T00062345001,GSBRNA2T00111496001,GSBRNA2T00124689001,GSBRNA2T00043082001,GSBRNA2T00066465001,GSBRNA2T00007599001…
GO:0009644	response to high light intensity	24 of 363 in the list	153 of 4725 in all the Protein	0.000526961	GSBRNA2T00035359001,GSBRNA2T00085255001,GSBRNA2T00005574001,GSBRNA2T00007599001,GSBRNA2T00133000001,GSBRNA2T00028746001,GSBRNA2T00031734001,GSBRNA2T00011037001,GSBRNA2T00158347001,GSBRNA2T00078779001,GSBRNA2T00046185001,GSBRNA2T00002813001,GSBRNA2T00109776001,GSBRNA2T00049457001,GSBRNA2T00032017001,GSBRNA2T00029985001,GSBRNA2T00104424001,GSBRNA2T00065747001,GSBRNA2T00155196001,GSBRNA2T00113650001…
GO:0006323	DNA packaging	9 of 363 in the list	33 of 4725 in all the Protein	0.000619251	GSBRNA2T00032046001,GSBRNA2T00005430001,GSBRNA2T00001497001,GSBRNA2T00105111001,GSBRNA2T00048565001,GSBRNA2T00020681001,GSBRNA2T00086775001,GSBRNA2T00096777001,GSBRNA2T00007688001
GO:0031497	chromatin assembly	9 of 363 in the list	33 of 4725 in all the Protein	0.000619251	GSBRNA2T00032046001,GSBRNA2T00005430001,GSBRNA2T00001497001,GSBRNA2T00105111001,GSBRNA2T00048565001,GSBRNA2T00020681001,GSBRNA2T00086775001,GSBRNA2T00096777001,GSBRNA2T00007688001
GO:0019318	hexose metabolic process	72 of 363 in the list	662 of 4725 in all the Protein	0.000903889	GSBRNA2T00035359001,GSBRNA2T00133000001,GSBRNA2T00143342001,GSBRNA2T00061044001,GSBRNA2T00100627001,GSBRNA2T00037141001,GSBRNA2T00031450001,GSBRNA2T00104040001,GSBRNA2T00121402001,GSBRNA2T00156098001,GSBRNA2T00000695001,GSBRNA2T00015236001,GSBRNA2T00016543001,GSBRNA2T00149334001,GSBRNA2T00000647001,GSBRNA2T00015180001,GSBRNA2T00101469001,GSBRNA2T00113651001,GSBRNA2T00144887001,GSBRNA2T00013296001…
GO:0005975	carbohydrate metabolic process	121 of 363 in the list	1236 of 4725 in all the Protein	0.000937903	GSBRNA2T00004102001,GSBRNA2T00035359001,GSBRNA2T00133000001,GSBRNA2T00007278001,GSBRNA2T00077444001,GSBRNA2T00143342001,GSBRNA2T00061044001,GSBRNA2T00020531001,GSBRNA2T00100627001,GSBRNA2T00037141001,GSBRNA2T00031450001,GSBRNA2T00104040001,GSBRNA2T00121402001,GSBRNA2T00156098001,GSBRNA2T00000695001,GSBRNA2T00015236001,GSBRNA2T00153794001,GSBRNA2T00099014001,GSBRNA2T00016543001,GSBRNA2T00149334001…
GO:0006006	glucose metabolic process	69 of 363 in the list	630 of 4725 in all the Protein	0.000972848	GSBRNA2T00035359001,GSBRNA2T00133000001,GSBRNA2T00143342001,GSBRNA2T00061044001,GSBRNA2T00100627001,GSBRNA2T00037141001,GSBRNA2T00031450001,GSBRNA2T00104040001,GSBRNA2T00121402001,GSBRNA2T00156098001,GSBRNA2T00000695001,GSBRNA2T00016543001,GSBRNA2T00149334001,GSBRNA2T00000647001,GSBRNA2T00015180001,GSBRNA2T00101469001,GSBRNA2T00113651001,GSBRNA2T00144887001,GSBRNA2T00013296001,GSBRNA2T00013308001…
GO:0010951	negative regulation of endopeptidase activity	4 of 363 in the list	7 of 4725 in all the Protein	0.000995125	GSBRNA2T00102545001,GSBRNA2T00103296001,GSBRNA2T00023065001,GSBRNA2T00013235001
GO:0052548	regulation of endopeptidase activity	4 of 363 in the list	7 of 4725 in all the Protein	0.000995125	GSBRNA2T00102545001,GSBRNA2T00103296001,GSBRNA2T00023065001,GSBRNA2T00013235001
GO:0006461	protein complex assembly	44 of 363 in the list	360 of 4725 in all the Protein	0.00106156	GSBRNA2T00035359001,GSBRNA2T00000985001,GSBRNA2T00086282001,GSBRNA2T00082749001,GSBRNA2T00008244001,GSBRNA2T00003267001,GSBRNA2T00121082001,GSBRNA2T00024113001,GSBRNA2T00015778001,GSBRNA2T00037141001,GSBRNA2T00122937001,GSBRNA2T00052070001,GSBRNA2T00038987001,GSBRNA2T00110975001,GSBRNA2T00004139001,GSBRNA2T00016543001,GSBRNA2T00149334001,GSBRNA2T00081789001,GSBRNA2T00094059001,GSBRNA2T00050545001…
GO:0006364	rRNA processing	27 of 363 in the list	189 of 4725 in all the Protein	0.00107844	GSBRNA2T00035359001,GSBRNA2T00116782001,GSBRNA2T00086282001,GSBRNA2T00153970001,GSBRNA2T00007599001,GSBRNA2T00127991001,GSBRNA2T00015282001,GSBRNA2T00031734001,GSBRNA2T00121082001,GSBRNA2T00037141001,GSBRNA2T00024844001,GSBRNA2T00123159001,GSBRNA2T00072741001,GSBRNA2T00107809001,GSBRNA2T00012237001,GSBRNA2T00110975001,GSBRNA2T00004139001,GSBRNA2T00121220001,GSBRNA2T00046185001,GSBRNA2T00016543001…
GO:0070271	protein complex biogenesis	44 of 363 in the list	363 of 4725 in all the Protein	0.00126126	GSBRNA2T00035359001,GSBRNA2T00000985001,GSBRNA2T00086282001,GSBRNA2T00082749001,GSBRNA2T00008244001,GSBRNA2T00003267001,GSBRNA2T00121082001,GSBRNA2T00024113001,GSBRNA2T00015778001,GSBRNA2T00037141001,GSBRNA2T00122937001,GSBRNA2T00052070001,GSBRNA2T00038987001,GSBRNA2T00110975001,GSBRNA2T00004139001,GSBRNA2T00016543001,GSBRNA2T00149334001,GSBRNA2T00081789001,GSBRNA2T00094059001,GSBRNA2T00050545001…
GO:0044085	cellular component biogenesis	78 of 363 in the list	741 of 4725 in all the Protein	0.00142109	GSBRNA2T00035359001,GSBRNA2T00000985001,GSBRNA2T00116782001,GSBRNA2T00153970001,GSBRNA2T00001497001,GSBRNA2T00037141001,GSBRNA2T00096777001,GSBRNA2T00052070001,GSBRNA2T00011037001,GSBRNA2T00121220001,GSBRNA2T00016543001,GSBRNA2T00149334001,GSBRNA2T00081789001,GSBRNA2T00045497001,GSBRNA2T00094059001,GSBRNA2T00002399001,GSBRNA2T00124689001,GSBRNA2T00004302001,GSBRNA2T00007599001,GSBRNA2T00019972001…
GO:0016072	rRNA metabolic process	27 of 363 in the list	193 of 4725 in all the Protein	0.00148514	GSBRNA2T00035359001,GSBRNA2T00116782001,GSBRNA2T00086282001,GSBRNA2T00153970001,GSBRNA2T00007599001,GSBRNA2T00127991001,GSBRNA2T00015282001,GSBRNA2T00031734001,GSBRNA2T00121082001,GSBRNA2T00037141001,GSBRNA2T00024844001,GSBRNA2T00123159001,GSBRNA2T00072741001,GSBRNA2T00107809001,GSBRNA2T00012237001,GSBRNA2T00110975001,GSBRNA2T00004139001,GSBRNA2T00121220001,GSBRNA2T00046185001,GSBRNA2T00016543001…
GO:0006007	glucose catabolic process	62 of 363 in the list	562 of 4725 in all the Protein	0.00152783	GSBRNA2T00035359001,GSBRNA2T00086282001,GSBRNA2T00133000001,GSBRNA2T00063885001,GSBRNA2T00143342001,GSBRNA2T00061044001,GSBRNA2T00121082001,GSBRNA2T00100627001,GSBRNA2T00037141001,GSBRNA2T00031450001,GSBRNA2T00104040001,GSBRNA2T00121402001,GSBRNA2T00156098001,GSBRNA2T00012237001,GSBRNA2T00108704001,GSBRNA2T00016543001,GSBRNA2T00105700001,GSBRNA2T00149334001,GSBRNA2T00000647001,GSBRNA2T00015180001…
GO:0019320	hexose catabolic process	62 of 363 in the list	562 of 4725 in all the Protein	0.00152783	GSBRNA2T00035359001,GSBRNA2T00086282001,GSBRNA2T00133000001,GSBRNA2T00063885001,GSBRNA2T00143342001,GSBRNA2T00061044001,GSBRNA2T00121082001,GSBRNA2T00100627001,GSBRNA2T00037141001,GSBRNA2T00031450001,GSBRNA2T00104040001,GSBRNA2T00121402001,GSBRNA2T00156098001,GSBRNA2T00012237001,GSBRNA2T00108704001,GSBRNA2T00016543001,GSBRNA2T00105700001,GSBRNA2T00149334001,GSBRNA2T00000647001,GSBRNA2T00015180001…
GO:0046365	monosaccharide catabolic process	62 of 363 in the list	562 of 4725 in all the Protein	0.00152783	GSBRNA2T00035359001,GSBRNA2T00086282001,GSBRNA2T00133000001,GSBRNA2T00063885001,GSBRNA2T00143342001,GSBRNA2T00061044001,GSBRNA2T00121082001,GSBRNA2T00100627001,GSBRNA2T00037141001,GSBRNA2T00031450001,GSBRNA2T00104040001,GSBRNA2T00121402001,GSBRNA2T00156098001,GSBRNA2T00012237001,GSBRNA2T00108704001,GSBRNA2T00016543001,GSBRNA2T00105700001,GSBRNA2T00149334001,GSBRNA2T00000647001,GSBRNA2T00015180001…
GO:0010253	UDP-rhamnose biosynthetic process	3 of 363 in the list	4 of 4725 in all the Protein	0.001697	GSBRNA2T00104818001,GSBRNA2T00020531001,GSBRNA2T00082981001
GO:0033478	UDP-rhamnose metabolic process	3 of 363 in the list	4 of 4725 in all the Protein	0.001697	GSBRNA2T00104818001,GSBRNA2T00020531001,GSBRNA2T00082981001
GO:0045226	extracellular polysaccharide biosynthetic process	3 of 363 in the list	4 of 4725 in all the Protein	0.001697	GSBRNA2T00104818001,GSBRNA2T00020531001,GSBRNA2T00082981001
GO:0046379	extracellular polysaccharide metabolic process	3 of 363 in the list	4 of 4725 in all the Protein	0.001697	GSBRNA2T00104818001,GSBRNA2T00020531001,GSBRNA2T00082981001
GO:0016052	carbohydrate catabolic process	66 of 363 in the list	613 of 4725 in all the Protein	0.00200101	GSBRNA2T00035359001,GSBRNA2T00133000001,GSBRNA2T00143342001,GSBRNA2T00061044001,GSBRNA2T00100627001,GSBRNA2T00037141001,GSBRNA2T00031450001,GSBRNA2T00104040001,GSBRNA2T00121402001,GSBRNA2T00156098001,GSBRNA2T00016543001,GSBRNA2T00149334001,GSBRNA2T00000647001,GSBRNA2T00015180001,GSBRNA2T00101469001,GSBRNA2T00113651001,GSBRNA2T00013296001,GSBRNA2T00013308001,GSBRNA2T00004302001,GSBRNA2T00007599001…
GO:0034470	ncRNA processing	27 of 363 in the list	198 of 4725 in all the Protein	0.00217453	GSBRNA2T00035359001,GSBRNA2T00116782001,GSBRNA2T00086282001,GSBRNA2T00153970001,GSBRNA2T00007599001,GSBRNA2T00127991001,GSBRNA2T00015282001,GSBRNA2T00031734001,GSBRNA2T00121082001,GSBRNA2T00037141001,GSBRNA2T00024844001,GSBRNA2T00123159001,GSBRNA2T00072741001,GSBRNA2T00107809001,GSBRNA2T00012237001,GSBRNA2T00110975001,GSBRNA2T00004139001,GSBRNA2T00121220001,GSBRNA2T00046185001,GSBRNA2T00016543001…
GO:0044724	single-organism carbohydrate catabolic process	63 of 363 in the list	584 of 4725 in all the Protein	0.00244629	GSBRNA2T00035359001,GSBRNA2T00086282001,GSBRNA2T00133000001,GSBRNA2T00063885001,GSBRNA2T00143342001,GSBRNA2T00061044001,GSBRNA2T00121082001,GSBRNA2T00100627001,GSBRNA2T00037141001,GSBRNA2T00031450001,GSBRNA2T00104040001,GSBRNA2T00121402001,GSBRNA2T00156098001,GSBRNA2T00012237001,GSBRNA2T00108704001,GSBRNA2T00016543001,GSBRNA2T00105700001,GSBRNA2T00149334001,GSBRNA2T00000647001,GSBRNA2T00015180001…
GO:0071103	DNA conformation change	11 of 363 in the list	55 of 4725 in all the Protein	0.00259667	GSBRNA2T00032046001,GSBRNA2T00005430001,GSBRNA2T00027665001,GSBRNA2T00105111001,GSBRNA2T00048565001,GSBRNA2T00086775001,GSBRNA2T00007688001,GSBRNA2T00001497001,GSBRNA2T00008564001,GSBRNA2T00020681001,GSBRNA2T00096777001
GO:0009814	defense response, incompatible interaction	36 of 363 in the list	294 of 4725 in all the Protein	0.00295654	GSBRNA2T00035359001,GSBRNA2T00038040001,GSBRNA2T00016857001,GSBRNA2T00121082001,GSBRNA2T00037141001,GSBRNA2T00007324001,GSBRNA2T00121402001,GSBRNA2T00000695001,GSBRNA2T00016543001,GSBRNA2T00049457001,GSBRNA2T00029985001,GSBRNA2T00065747001,GSBRNA2T00155196001,GSBRNA2T00121590001,GSBRNA2T00156322001,GSBRNA2T00111496001,GSBRNA2T00007246001,GSBRNA2T00066465001,GSBRNA2T00013308001,GSBRNA2T00028746001…
GO:0009827	plant-type cell wall modification	13 of 363 in the list	73 of 4725 in all the Protein	0.00325881	GSBRNA2T00021776001,GSBRNA2T00069066001,GSBRNA2T00012119001,GSBRNA2T00038040001,GSBRNA2T00144554001,GSBRNA2T00107093001,GSBRNA2T00102147001,GSBRNA2T00012555001,GSBRNA2T00026282001,GSBRNA2T00044653001,GSBRNA2T00025406001,GSBRNA2T00112943001,GSBRNA2T00064408001
GO:0080167	response to karrikin	13 of 363 in the list	75 of 4725 in all the Protein	0.00415716	GSBRNA2T00004102001,GSBRNA2T00156098001,GSBRNA2T00149277001,GSBRNA2T00136007001,GSBRNA2T00017007001,GSBRNA2T00023871001,GSBRNA2T00091439001,GSBRNA2T00138880001,GSBRNA2T00143017001,GSBRNA2T00113651001,GSBRNA2T00121107001,GSBRNA2T00071975001,GSBRNA2T00041354001
GO:0009620	response to fungus	30 of 363 in the list	238 of 4725 in all the Protein	0.00425857	GSBRNA2T00035359001,GSBRNA2T00017007001,GSBRNA2T00008244001,GSBRNA2T00028746001,GSBRNA2T00094676001,GSBRNA2T00019972001,GSBRNA2T00031734001,GSBRNA2T00121082001,GSBRNA2T00059333001,GSBRNA2T00037141001,GSBRNA2T00155010001,GSBRNA2T00000695001,GSBRNA2T00027665001,GSBRNA2T00046185001,GSBRNA2T00149035001,GSBRNA2T00109776001,GSBRNA2T00007669001,GSBRNA2T00097000001,GSBRNA2T00155196001,GSBRNA2T00094059001…
GO:0050832	defense response to fungus	24 of 363 in the list	178 of 4725 in all the Protein	0.00437905	GSBRNA2T00035359001,GSBRNA2T00008244001,GSBRNA2T00028746001,GSBRNA2T00094676001,GSBRNA2T00019972001,GSBRNA2T00031734001,GSBRNA2T00121082001,GSBRNA2T00059333001,GSBRNA2T00037141001,GSBRNA2T00000695001,GSBRNA2T00027665001,GSBRNA2T00046185001,GSBRNA2T00149035001,GSBRNA2T00109776001,GSBRNA2T00097000001,GSBRNA2T00155196001,GSBRNA2T00094059001,GSBRNA2T00085431001,GSBRNA2T00100296001,GSBRNA2T00113650001…
GO:0022900	electron transport chain	15 of 363 in the list	93 of 4725 in all the Protein	0.00439236	GSBRNA2T00025876001,GSBRNA2T00004302001,GSBRNA2T00046185001,GSBRNA2T00035359001,GSBRNA2T00129922001,GSBRNA2T00078134001,GSBRNA2T00002484001,GSBRNA2T00018157001,GSBRNA2T00031734001,GSBRNA2T00002399001,GSBRNA2T00059333001,GSBRNA2T00124689001,GSBRNA2T00043082001,GSBRNA2T00037141001,GSBRNA2T00119517001
GO:0042545	cell wall modification	23 of 363 in the list	169 of 4725 in all the Protein	0.00465874	GSBRNA2T00021776001,GSBRNA2T00069066001,GSBRNA2T00149277001,GSBRNA2T00012119001,GSBRNA2T00038040001,GSBRNA2T00095418001,GSBRNA2T00076110001,GSBRNA2T00107093001,GSBRNA2T00102147001,GSBRNA2T00004308001,GSBRNA2T00025406001,GSBRNA2T00064408001,GSBRNA2T00112943001,GSBRNA2T00012237001,GSBRNA2T00106046001,GSBRNA2T00144554001,GSBRNA2T00019966001,GSBRNA2T00012555001,GSBRNA2T00026282001,GSBRNA2T00100296001…
GO:0044550	secondary metabolite biosynthetic process	30 of 363 in the list	240 of 4725 in all the Protein	0.00481901	GSBRNA2T00028132001,GSBRNA2T00035359001,GSBRNA2T00039880001,GSBRNA2T00035410001,GSBRNA2T00020939001,GSBRNA2T00049336001,GSBRNA2T00121082001,GSBRNA2T00006720001,GSBRNA2T00024637001,GSBRNA2T00003346001,GSBRNA2T00037141001,GSBRNA2T00064241001,GSBRNA2T00024844001,GSBRNA2T00041354001,GSBRNA2T00027264001,GSBRNA2T00107809001,GSBRNA2T00027665001,GSBRNA2T00046185001,GSBRNA2T00149035001,GSBRNA2T00110975001…
GO:0016144	S-glycoside biosynthetic process	19 of 363 in the list	131 of 4725 in all the Protein	0.00488901	GSBRNA2T00035359001,GSBRNA2T00039880001,GSBRNA2T00020939001,GSBRNA2T00121082001,GSBRNA2T00006720001,GSBRNA2T00037141001,GSBRNA2T00003346001,GSBRNA2T00064241001,GSBRNA2T00024844001,GSBRNA2T00041354001,GSBRNA2T00107809001,GSBRNA2T00046185001,GSBRNA2T00110975001,GSBRNA2T00019429001,GSBRNA2T00014445001,GSBRNA2T00100296001,GSBRNA2T00111496001,GSBRNA2T00062345001,GSBRNA2T00040575001
GO:0019758	glycosinolate biosynthetic process	19 of 363 in the list	131 of 4725 in all the Protein	0.00488901	GSBRNA2T00035359001,GSBRNA2T00039880001,GSBRNA2T00020939001,GSBRNA2T00121082001,GSBRNA2T00006720001,GSBRNA2T00037141001,GSBRNA2T00003346001,GSBRNA2T00064241001,GSBRNA2T00024844001,GSBRNA2T00041354001,GSBRNA2T00107809001,GSBRNA2T00046185001,GSBRNA2T00110975001,GSBRNA2T00019429001,GSBRNA2T00014445001,GSBRNA2T00100296001,GSBRNA2T00111496001,GSBRNA2T00062345001,GSBRNA2T00040575001
GO:0019761	glucosinolate biosynthetic process	19 of 363 in the list	131 of 4725 in all the Protein	0.00488901	GSBRNA2T00035359001,GSBRNA2T00039880001,GSBRNA2T00020939001,GSBRNA2T00121082001,GSBRNA2T00006720001,GSBRNA2T00037141001,GSBRNA2T00003346001,GSBRNA2T00064241001,GSBRNA2T00024844001,GSBRNA2T00041354001,GSBRNA2T00107809001,GSBRNA2T00046185001,GSBRNA2T00110975001,GSBRNA2T00019429001,GSBRNA2T00014445001,GSBRNA2T00100296001,GSBRNA2T00111496001,GSBRNA2T00062345001,GSBRNA2T00040575001
GO:0010466	negative regulation of peptidase activity	4 of 363 in the list	10 of 4725 in all the Protein	0.00495597	GSBRNA2T00102545001,GSBRNA2T00103296001,GSBRNA2T00023065001,GSBRNA2T00013235001
GO:0052547	regulation of peptidase activity	4 of 363 in the list	10 of 4725 in all the Protein	0.00495597	GSBRNA2T00102545001,GSBRNA2T00103296001,GSBRNA2T00023065001,GSBRNA2T00013235001
GO:0007008	outer mitochondrial membrane organization	2 of 363 in the list	2 of 4725 in all the Protein	0.00588713	GSBRNA2T00041279001,GSBRNA2T00038437001
GO:0030162	regulation of proteolysis	2 of 363 in the list	2 of 4725 in all the Protein	0.00588713	GSBRNA2T00023065001,GSBRNA2T00013235001
GO:0045040	protein import into mitochondrial outer membrane	2 of 363 in the list	2 of 4725 in all the Protein	0.00588713	GSBRNA2T00041279001,GSBRNA2T00038437001
GO:0010119	regulation of stomatal movement	7 of 363 in the list	30 of 4725 in all the Protein	0.0064529	GSBRNA2T00094059001,GSBRNA2T00027665001,GSBRNA2T00039880001,GSBRNA2T00057548001,GSBRNA2T00008564001,GSBRNA2T00008244001,GSBRNA2T00020776001
GO:0009266	response to temperature stimulus	68 of 363 in the list	667 of 4725 in all the Protein	0.00666627	GSBRNA2T00035359001,GSBRNA2T00133000001,GSBRNA2T00063312001,GSBRNA2T00007278001,GSBRNA2T00037141001,GSBRNA2T00007324001,GSBRNA2T00011037001,GSBRNA2T00104040001,GSBRNA2T00078779001,GSBRNA2T00016543001,GSBRNA2T00007669001,GSBRNA2T00029985001,GSBRNA2T00015180001,GSBRNA2T00094059001,GSBRNA2T00113651001,GSBRNA2T00039680001,GSBRNA2T00066465001,GSBRNA2T00008132001,GSBRNA2T00011774001,GSBRNA2T00031734001…
GO:0010205	photoinhibition	4 of 363 in the list	11 of 4725 in all the Protein	0.00732163	GSBRNA2T00046185001,GSBRNA2T00035359001,GSBRNA2T00007599001,GSBRNA2T00032017001
GO:0042548	regulation of photosynthesis, light reaction	4 of 363 in the list	11 of 4725 in all the Protein	0.00732163	GSBRNA2T00046185001,GSBRNA2T00035359001,GSBRNA2T00007599001,GSBRNA2T00032017001
GO:0043155	negative regulation of photosynthesis, light reaction	4 of 363 in the list	11 of 4725 in all the Protein	0.00732163	GSBRNA2T00046185001,GSBRNA2T00035359001,GSBRNA2T00007599001,GSBRNA2T00032017001
GO:0051346	negative regulation of hydrolase activity	4 of 363 in the list	11 of 4725 in all the Protein	0.00732163	GSBRNA2T00102545001,GSBRNA2T00103296001,GSBRNA2T00023065001,GSBRNA2T00013235001
GO:0009226	nucleotide-sugar biosynthetic process	5 of 363 in the list	17 of 4725 in all the Protein	0.00743479	GSBRNA2T00104818001,GSBRNA2T00020531001,GSBRNA2T00063183001,GSBRNA2T00052911001,GSBRNA2T00082981001
GO:0010109	regulation of photosynthesis	5 of 363 in the list	17 of 4725 in all the Protein	0.00743479	GSBRNA2T00046185001,GSBRNA2T00035359001,GSBRNA2T00007599001,GSBRNA2T00133000001,GSBRNA2T00032017001
GO:0006098	pentose-phosphate shunt	26 of 363 in the list	206 of 4725 in all the Protein	0.00746305	GSBRNA2T00004302001,GSBRNA2T00035359001,GSBRNA2T00086282001,GSBRNA2T00007599001,GSBRNA2T00063885001,GSBRNA2T00126362001,GSBRNA2T00143342001,GSBRNA2T00011774001,GSBRNA2T00049220001,GSBRNA2T00121082001,GSBRNA2T00003346001,GSBRNA2T00037141001,GSBRNA2T00034897001,GSBRNA2T00156098001,GSBRNA2T00046185001,GSBRNA2T00108704001,GSBRNA2T00016543001,GSBRNA2T00149334001,GSBRNA2T00032017001,GSBRNA2T00050545001…
GO:0006740	NADPH regeneration	26 of 363 in the list	206 of 4725 in all the Protein	0.00746305	GSBRNA2T00004302001,GSBRNA2T00035359001,GSBRNA2T00086282001,GSBRNA2T00007599001,GSBRNA2T00063885001,GSBRNA2T00126362001,GSBRNA2T00143342001,GSBRNA2T00011774001,GSBRNA2T00049220001,GSBRNA2T00121082001,GSBRNA2T00003346001,GSBRNA2T00037141001,GSBRNA2T00034897001,GSBRNA2T00156098001,GSBRNA2T00046185001,GSBRNA2T00108704001,GSBRNA2T00016543001,GSBRNA2T00149334001,GSBRNA2T00032017001,GSBRNA2T00050545001…
GO:0009409	response to cold	46 of 363 in the list	423 of 4725 in all the Protein	0.00839924	GSBRNA2T00061360001,GSBRNA2T00035359001,GSBRNA2T00133000001,GSBRNA2T00063312001,GSBRNA2T00007278001,GSBRNA2T00008244001,GSBRNA2T00121082001,GSBRNA2T00037141001,GSBRNA2T00041354001,GSBRNA2T00007324001,GSBRNA2T00011037001,GSBRNA2T00016543001,GSBRNA2T00007669001,GSBRNA2T00049457001,GSBRNA2T00078293001,GSBRNA2T00155196001,GSBRNA2T00094059001,GSBRNA2T00113651001,GSBRNA2T00062345001,GSBRNA2T00111496001…
GO:0006739	NADP metabolic process	26 of 363 in the list	208 of 4725 in all the Protein	0.00845062	GSBRNA2T00004302001,GSBRNA2T00035359001,GSBRNA2T00086282001,GSBRNA2T00007599001,GSBRNA2T00063885001,GSBRNA2T00126362001,GSBRNA2T00143342001,GSBRNA2T00011774001,GSBRNA2T00049220001,GSBRNA2T00121082001,GSBRNA2T00003346001,GSBRNA2T00037141001,GSBRNA2T00034897001,GSBRNA2T00156098001,GSBRNA2T00046185001,GSBRNA2T00108704001,GSBRNA2T00016543001,GSBRNA2T00149334001,GSBRNA2T00032017001,GSBRNA2T00050545001…
GO:0050790	regulation of catalytic activity	24 of 363 in the list	188 of 4725 in all the Protein	0.00869361	GSBRNA2T00044529001,GSBRNA2T00102545001,GSBRNA2T00077023001,GSBRNA2T00138083001,GSBRNA2T00043988001,GSBRNA2T00007278001,GSBRNA2T00123477001,GSBRNA2T00049220001,GSBRNA2T00021129001,GSBRNA2T00121082001,GSBRNA2T00037141001,GSBRNA2T00024844001,GSBRNA2T00027264001,GSBRNA2T00116455001,GSBRNA2T00023065001,GSBRNA2T00099236001,GSBRNA2T00016543001,GSBRNA2T00106046001,GSBRNA2T00155196001,GSBRNA2T00050545001…
GO:0019362	pyridine nucleotide metabolic process	26 of 363 in the list	209 of 4725 in all the Protein	0.00898329	GSBRNA2T00004302001,GSBRNA2T00035359001,GSBRNA2T00086282001,GSBRNA2T00007599001,GSBRNA2T00063885001,GSBRNA2T00126362001,GSBRNA2T00143342001,GSBRNA2T00011774001,GSBRNA2T00049220001,GSBRNA2T00121082001,GSBRNA2T00003346001,GSBRNA2T00037141001,GSBRNA2T00034897001,GSBRNA2T00156098001,GSBRNA2T00046185001,GSBRNA2T00108704001,GSBRNA2T00016543001,GSBRNA2T00149334001,GSBRNA2T00032017001,GSBRNA2T00050545001…
GO:0046496	nicotinamide nucleotide metabolic process	26 of 363 in the list	209 of 4725 in all the Protein	0.00898329	GSBRNA2T00004302001,GSBRNA2T00035359001,GSBRNA2T00086282001,GSBRNA2T00007599001,GSBRNA2T00063885001,GSBRNA2T00126362001,GSBRNA2T00143342001,GSBRNA2T00011774001,GSBRNA2T00049220001,GSBRNA2T00121082001,GSBRNA2T00003346001,GSBRNA2T00037141001,GSBRNA2T00034897001,GSBRNA2T00156098001,GSBRNA2T00046185001,GSBRNA2T00108704001,GSBRNA2T00016543001,GSBRNA2T00149334001,GSBRNA2T00032017001,GSBRNA2T00050545001…
GO:0010035	response to inorganic substance	95 of 363 in the list	996 of 4725 in all the Protein	0.00909565	GSBRNA2T00004102001,GSBRNA2T00063312001,GSBRNA2T00076110001,GSBRNA2T00100627001,GSBRNA2T00057548001,GSBRNA2T00096777001,GSBRNA2T00052070001,GSBRNA2T00104040001,GSBRNA2T00121402001,GSBRNA2T00156098001,GSBRNA2T00078779001,GSBRNA2T00000695001,GSBRNA2T00061574001,GSBRNA2T00029985001,GSBRNA2T00000647001,GSBRNA2T00015180001,GSBRNA2T00094059001,GSBRNA2T00101469001,GSBRNA2T00032259001,GSBRNA2T00113651001…
GO:0006333	chromatin assembly or disassembly	10 of 363 in the list	56 of 4725 in all the Protein	0.00923803	GSBRNA2T00032046001,GSBRNA2T00005430001,GSBRNA2T00105111001,GSBRNA2T00048565001,GSBRNA2T00086775001,GSBRNA2T00063312001,GSBRNA2T00007688001,GSBRNA2T00001497001,GSBRNA2T00020681001,GSBRNA2T00096777001
GO:0071822	protein complex subunit organization	47 of 363 in the list	441 of 4725 in all the Protein	0.0111457	GSBRNA2T00035359001,GSBRNA2T00000985001,GSBRNA2T00086282001,GSBRNA2T00082749001,GSBRNA2T00008244001,GSBRNA2T00095418001,GSBRNA2T00003267001,GSBRNA2T00121082001,GSBRNA2T00024113001,GSBRNA2T00015778001,GSBRNA2T00037141001,GSBRNA2T00122937001,GSBRNA2T00052070001,GSBRNA2T00038987001,GSBRNA2T00110975001,GSBRNA2T00004139001,GSBRNA2T00078779001,GSBRNA2T00016543001,GSBRNA2T00149334001,GSBRNA2T00081789001…
GO:0006950	response to stress	161 of 363 in the list	1823 of 4725 in all the Protein	0.0112638	GSBRNA2T00103208001,GSBRNA2T00004102001,GSBRNA2T00011506001,GSBRNA2T00035359001,GSBRNA2T00000985001,GSBRNA2T00063312001,GSBRNA2T00143342001,GSBRNA2T00061044001,GSBRNA2T00031690001,GSBRNA2T00037141001,GSBRNA2T00096777001,GSBRNA2T00104040001,GSBRNA2T00078779001,GSBRNA2T00000695001,GSBRNA2T00015236001,GSBRNA2T00016543001,GSBRNA2T00094059001,GSBRNA2T00002399001,GSBRNA2T00124689001,GSBRNA2T00102072001…
GO:0044723	single-organism carbohydrate metabolic process	97 of 363 in the list	1031 of 4725 in all the Protein	0.0123072	GSBRNA2T00035359001,GSBRNA2T00133000001,GSBRNA2T00007278001,GSBRNA2T00143342001,GSBRNA2T00061044001,GSBRNA2T00020531001,GSBRNA2T00100627001,GSBRNA2T00037141001,GSBRNA2T00031450001,GSBRNA2T00104040001,GSBRNA2T00121402001,GSBRNA2T00156098001,GSBRNA2T00000695001,GSBRNA2T00015236001,GSBRNA2T00099014001,GSBRNA2T00016543001,GSBRNA2T00149334001,GSBRNA2T00014635001,GSBRNA2T00029985001,GSBRNA2T00000647001…
GO:0051707	response to other organism	69 of 363 in the list	698 of 4725 in all the Protein	0.0127706	GSBRNA2T00035359001,GSBRNA2T00038040001,GSBRNA2T00007278001,GSBRNA2T00057548001,GSBRNA2T00037141001,GSBRNA2T00007324001,GSBRNA2T00121402001,GSBRNA2T00000695001,GSBRNA2T00016543001,GSBRNA2T00007669001,GSBRNA2T00029985001,GSBRNA2T00000647001,GSBRNA2T00094059001,GSBRNA2T00113651001,GSBRNA2T00102072001,GSBRNA2T00066465001,GSBRNA2T00013308001,GSBRNA2T00019972001,GSBRNA2T00011774001,GSBRNA2T00031734001…
GO:1901659	glycosyl compound biosynthetic process	24 of 363 in the list	195 of 4725 in all the Protein	0.0134201	GSBRNA2T00035359001,GSBRNA2T00039880001,GSBRNA2T00153863001,GSBRNA2T00072003001,GSBRNA2T00004899001,GSBRNA2T00020939001,GSBRNA2T00121082001,GSBRNA2T00006720001,GSBRNA2T00037141001,GSBRNA2T00003346001,GSBRNA2T00064241001,GSBRNA2T00024844001,GSBRNA2T00041354001,GSBRNA2T00107809001,GSBRNA2T00110975001,GSBRNA2T00046185001,GSBRNA2T00002484001,GSBRNA2T00019429001,GSBRNA2T00014445001,GSBRNA2T00100296001…
GO:0072524	pyridine-containing compound metabolic process	26 of 363 in the list	216 of 4725 in all the Protein	0.0135313	GSBRNA2T00004302001,GSBRNA2T00035359001,GSBRNA2T00086282001,GSBRNA2T00007599001,GSBRNA2T00063885001,GSBRNA2T00126362001,GSBRNA2T00143342001,GSBRNA2T00011774001,GSBRNA2T00049220001,GSBRNA2T00121082001,GSBRNA2T00003346001,GSBRNA2T00037141001,GSBRNA2T00034897001,GSBRNA2T00156098001,GSBRNA2T00046185001,GSBRNA2T00108704001,GSBRNA2T00016543001,GSBRNA2T00149334001,GSBRNA2T00032017001,GSBRNA2T00050545001…
GO:0043467	regulation of generation of precursor metabolites and energy	4 of 363 in the list	13 of 4725 in all the Protein	0.0140283	GSBRNA2T00046185001,GSBRNA2T00035359001,GSBRNA2T00007599001,GSBRNA2T00032017001
GO:0001510	RNA methylation	20 of 363 in the list	155 of 4725 in all the Protein	0.0142465	GSBRNA2T00153970001,GSBRNA2T00127991001,GSBRNA2T00091611001,GSBRNA2T00015282001,GSBRNA2T00017352001,GSBRNA2T00006720001,GSBRNA2T00076782001,GSBRNA2T00023355001,GSBRNA2T00011037001,GSBRNA2T00020057001,GSBRNA2T00012237001,GSBRNA2T00013975001,GSBRNA2T00045497001,GSBRNA2T00001968001,GSBRNA2T00001368001,GSBRNA2T00019966001,GSBRNA2T00121694001,GSBRNA2T00032259001,GSBRNA2T00132762001,GSBRNA2T00000292001
GO:0055114	oxidation-reduction process	84 of 363 in the list	880 of 4725 in all the Protein	0.0143998	GSBRNA2T00103208001,GSBRNA2T00011506001,GSBRNA2T00035359001,GSBRNA2T00000985001,GSBRNA2T00153863001,GSBRNA2T00038040001,GSBRNA2T00078134001,GSBRNA2T00043988001,GSBRNA2T00143342001,GSBRNA2T00037141001,GSBRNA2T00052070001,GSBRNA2T00156098001,GSBRNA2T00016543001,GSBRNA2T00149334001,GSBRNA2T00029985001,GSBRNA2T00000647001,GSBRNA2T00026282001,GSBRNA2T00073884001,GSBRNA2T00002399001,GSBRNA2T00101469001…
GO:0009225	nucleotide-sugar metabolic process	6 of 363 in the list	27 of 4725 in all the Protein	0.0146233	GSBRNA2T00104818001,GSBRNA2T00091532001,GSBRNA2T00020531001,GSBRNA2T00063183001,GSBRNA2T00052911001,GSBRNA2T00082981001
GO:0006732	coenzyme metabolic process	39 of 363 in the list	360 of 4725 in all the Protein	0.0157763	GSBRNA2T00035359001,GSBRNA2T00086282001,GSBRNA2T00063885001,GSBRNA2T00143342001,GSBRNA2T00121082001,GSBRNA2T00037141001,GSBRNA2T00156098001,GSBRNA2T00108704001,GSBRNA2T00016543001,GSBRNA2T00014635001,GSBRNA2T00149334001,GSBRNA2T00049457001,GSBRNA2T00050545001,GSBRNA2T00037717001,GSBRNA2T00095750001,GSBRNA2T00061075001,GSBRNA2T00130011001,GSBRNA2T00062345001,GSBRNA2T00111496001,GSBRNA2T00013296001…
GO:0006753	nucleoside phosphate metabolic process	58 of 363 in the list	577 of 4725 in all the Protein	0.0162509	GSBRNA2T00022052001,GSBRNA2T00035359001,GSBRNA2T00153863001,GSBRNA2T00086282001,GSBRNA2T00153970001,GSBRNA2T00063885001,GSBRNA2T00127991001,GSBRNA2T00003267001,GSBRNA2T00052911001,GSBRNA2T00092231001,GSBRNA2T00143342001,GSBRNA2T00121082001,GSBRNA2T00031690001,GSBRNA2T00020531001,GSBRNA2T00037141001,GSBRNA2T00082981001,GSBRNA2T00156098001,GSBRNA2T00110975001,GSBRNA2T00108704001,GSBRNA2T00016543001…
GO:0009117	nucleotide metabolic process	58 of 363 in the list	577 of 4725 in all the Protein	0.0162509	GSBRNA2T00022052001,GSBRNA2T00035359001,GSBRNA2T00153863001,GSBRNA2T00086282001,GSBRNA2T00153970001,GSBRNA2T00063885001,GSBRNA2T00127991001,GSBRNA2T00003267001,GSBRNA2T00052911001,GSBRNA2T00092231001,GSBRNA2T00143342001,GSBRNA2T00121082001,GSBRNA2T00031690001,GSBRNA2T00020531001,GSBRNA2T00037141001,GSBRNA2T00082981001,GSBRNA2T00156098001,GSBRNA2T00110975001,GSBRNA2T00108704001,GSBRNA2T00016543001…
GO:0042221	response to chemical stimulus	150 of 363 in the list	1701 of 4725 in all the Protein	0.0166857	GSBRNA2T00004102001,GSBRNA2T00035359001,GSBRNA2T00000985001,GSBRNA2T00063312001,GSBRNA2T00037141001,GSBRNA2T00096777001,GSBRNA2T00104040001,GSBRNA2T00078779001,GSBRNA2T00000695001,GSBRNA2T00016543001,GSBRNA2T00094059001,GSBRNA2T00002399001,GSBRNA2T00124689001,GSBRNA2T00102072001,GSBRNA2T00013308001,GSBRNA2T00004302001,GSBRNA2T00039880001,GSBRNA2T00132364001,GSBRNA2T00023871001,GSBRNA2T00008132001…
GO:0019305	dTDP-rhamnose biosynthetic process	2 of 363 in the list	3 of 4725 in all the Protein	0.0167614	GSBRNA2T00020531001,GSBRNA2T00082981001
GO:0046383	dTDP-rhamnose metabolic process	2 of 363 in the list	3 of 4725 in all the Protein	0.0167614	GSBRNA2T00020531001,GSBRNA2T00082981001
GO:0009607	response to biotic stimulus	69 of 363 in the list	707 of 4725 in all the Protein	0.0168977	GSBRNA2T00035359001,GSBRNA2T00038040001,GSBRNA2T00007278001,GSBRNA2T00057548001,GSBRNA2T00037141001,GSBRNA2T00007324001,GSBRNA2T00121402001,GSBRNA2T00000695001,GSBRNA2T00016543001,GSBRNA2T00007669001,GSBRNA2T00029985001,GSBRNA2T00000647001,GSBRNA2T00094059001,GSBRNA2T00113651001,GSBRNA2T00102072001,GSBRNA2T00066465001,GSBRNA2T00013308001,GSBRNA2T00019972001,GSBRNA2T00011774001,GSBRNA2T00031734001…
GO:0055086	nucleobase-containing small molecule metabolic process	59 of 363 in the list	591 of 4725 in all the Protein	0.0175836	GSBRNA2T00022052001,GSBRNA2T00035359001,GSBRNA2T00153863001,GSBRNA2T00086282001,GSBRNA2T00153970001,GSBRNA2T00063885001,GSBRNA2T00127991001,GSBRNA2T00003267001,GSBRNA2T00052911001,GSBRNA2T00092231001,GSBRNA2T00143342001,GSBRNA2T00121082001,GSBRNA2T00031690001,GSBRNA2T00020531001,GSBRNA2T00037141001,GSBRNA2T00082981001,GSBRNA2T00156098001,GSBRNA2T00110975001,GSBRNA2T00108704001,GSBRNA2T00016543001…
GO:0009451	RNA modification	24 of 363 in the list	202 of 4725 in all the Protein	0.0200165	GSBRNA2T00044529001,GSBRNA2T00153970001,GSBRNA2T00127991001,GSBRNA2T00095418001,GSBRNA2T00091611001,GSBRNA2T00011774001,GSBRNA2T00015282001,GSBRNA2T00017352001,GSBRNA2T00006720001,GSBRNA2T00076782001,GSBRNA2T00011037001,GSBRNA2T00023355001,GSBRNA2T00020057001,GSBRNA2T00012237001,GSBRNA2T00013975001,GSBRNA2T00108704001,GSBRNA2T00001968001,GSBRNA2T00045497001,GSBRNA2T00001368001,GSBRNA2T00019966001…
GO:0009628	response to abiotic stimulus	133 of 363 in the list	1501 of 4725 in all the Protein	0.0227669	GSBRNA2T00004102001,GSBRNA2T00035359001,GSBRNA2T00000985001,GSBRNA2T00116782001,GSBRNA2T00063312001,GSBRNA2T00143342001,GSBRNA2T00061044001,GSBRNA2T00037141001,GSBRNA2T00104040001,GSBRNA2T00078779001,GSBRNA2T00016543001,GSBRNA2T00014635001,GSBRNA2T00094059001,GSBRNA2T00121107001,GSBRNA2T00066465001,GSBRNA2T00013308001,GSBRNA2T00004302001,GSBRNA2T00039880001,GSBRNA2T00023871001,GSBRNA2T00008132001…
GO:0051186	cofactor metabolic process	44 of 363 in the list	426 of 4725 in all the Protein	0.0230988	GSBRNA2T00022052001,GSBRNA2T00035359001,GSBRNA2T00086282001,GSBRNA2T00063885001,GSBRNA2T00143342001,GSBRNA2T00121082001,GSBRNA2T00037141001,GSBRNA2T00156098001,GSBRNA2T00108704001,GSBRNA2T00016543001,GSBRNA2T00049457001,GSBRNA2T00014635001,GSBRNA2T00149334001,GSBRNA2T00050545001,GSBRNA2T00037717001,GSBRNA2T00095750001,GSBRNA2T00061075001,GSBRNA2T00130011001,GSBRNA2T00062345001,GSBRNA2T00111496001…
GO:0065009	regulation of molecular function	24 of 363 in the list	205 of 4725 in all the Protein	0.0235245	GSBRNA2T00044529001,GSBRNA2T00102545001,GSBRNA2T00077023001,GSBRNA2T00138083001,GSBRNA2T00043988001,GSBRNA2T00007278001,GSBRNA2T00123477001,GSBRNA2T00049220001,GSBRNA2T00021129001,GSBRNA2T00121082001,GSBRNA2T00037141001,GSBRNA2T00024844001,GSBRNA2T00027264001,GSBRNA2T00116455001,GSBRNA2T00023065001,GSBRNA2T00099236001,GSBRNA2T00016543001,GSBRNA2T00106046001,GSBRNA2T00155196001,GSBRNA2T00050545001…
GO:0006412	translation	34 of 363 in the list	314 of 4725 in all the Protein	0.023637	GSBRNA2T00086282001,GSBRNA2T00092231001,GSBRNA2T00004308001,GSBRNA2T00017624001,GSBRNA2T00029842001,GSBRNA2T00011037001,GSBRNA2T00023355001,GSBRNA2T00012237001,GSBRNA2T00081077001,GSBRNA2T00013975001,GSBRNA2T00051062001,GSBRNA2T00149334001,GSBRNA2T00045497001,GSBRNA2T00001368001,GSBRNA2T00019966001,GSBRNA2T00148978001,GSBRNA2T00050545001,GSBRNA2T00132762001,GSBRNA2T00000292001,GSBRNA2T00000878001…
GO:0051704	multi-organism process	79 of 363 in the list	842 of 4725 in all the Protein	0.0263003	GSBRNA2T00035359001,GSBRNA2T00038040001,GSBRNA2T00007278001,GSBRNA2T00102147001,GSBRNA2T00057548001,GSBRNA2T00037141001,GSBRNA2T00096777001,GSBRNA2T00007324001,GSBRNA2T00121402001,GSBRNA2T00000695001,GSBRNA2T00016543001,GSBRNA2T00007669001,GSBRNA2T00144554001,GSBRNA2T00029985001,GSBRNA2T00000647001,GSBRNA2T00094059001,GSBRNA2T00113651001,GSBRNA2T00102072001,GSBRNA2T00066465001,GSBRNA2T00013308001…
GO:0019852	L-ascorbic acid metabolic process	3 of 363 in the list	9 of 4725 in all the Protein	0.0266445	GSBRNA2T00091532001,GSBRNA2T00101550001,GSBRNA2T00041354001
GO:0019853	L-ascorbic acid biosynthetic process	3 of 363 in the list	9 of 4725 in all the Protein	0.0266445	GSBRNA2T00091532001,GSBRNA2T00101550001,GSBRNA2T00041354001
GO:0051258	protein polymerization	5 of 363 in the list	23 of 4725 in all the Protein	0.0276381	GSBRNA2T00094059001,GSBRNA2T00135723001,GSBRNA2T00008244001,GSBRNA2T00029841001,GSBRNA2T00003267001
GO:0048585	negative regulation of response to stimulus	17 of 363 in the list	135 of 4725 in all the Protein	0.0282606	GSBRNA2T00035359001,GSBRNA2T00008244001,GSBRNA2T00028746001,GSBRNA2T00031734001,GSBRNA2T00121082001,GSBRNA2T00015778001,GSBRNA2T00037141001,GSBRNA2T00043008001,GSBRNA2T00046185001,GSBRNA2T00149035001,GSBRNA2T00156098001,GSBRNA2T00109776001,GSBRNA2T00097000001,GSBRNA2T00155196001,GSBRNA2T00094059001,GSBRNA2T00071975001,GSBRNA2T00094682001
GO:0016143	S-glycoside metabolic process	19 of 363 in the list	156 of 4725 in all the Protein	0.0288612	GSBRNA2T00035359001,GSBRNA2T00039880001,GSBRNA2T00020939001,GSBRNA2T00121082001,GSBRNA2T00006720001,GSBRNA2T00037141001,GSBRNA2T00003346001,GSBRNA2T00064241001,GSBRNA2T00024844001,GSBRNA2T00041354001,GSBRNA2T00107809001,GSBRNA2T00046185001,GSBRNA2T00110975001,GSBRNA2T00019429001,GSBRNA2T00014445001,GSBRNA2T00100296001,GSBRNA2T00111496001,GSBRNA2T00062345001,GSBRNA2T00040575001
GO:0019757	glycosinolate metabolic process	19 of 363 in the list	156 of 4725 in all the Protein	0.0288612	GSBRNA2T00035359001,GSBRNA2T00039880001,GSBRNA2T00020939001,GSBRNA2T00121082001,GSBRNA2T00006720001,GSBRNA2T00037141001,GSBRNA2T00003346001,GSBRNA2T00064241001,GSBRNA2T00024844001,GSBRNA2T00041354001,GSBRNA2T00107809001,GSBRNA2T00046185001,GSBRNA2T00110975001,GSBRNA2T00019429001,GSBRNA2T00014445001,GSBRNA2T00100296001,GSBRNA2T00111496001,GSBRNA2T00062345001,GSBRNA2T00040575001
GO:0019760	glucosinolate metabolic process	19 of 363 in the list	156 of 4725 in all the Protein	0.0288612	GSBRNA2T00035359001,GSBRNA2T00039880001,GSBRNA2T00020939001,GSBRNA2T00121082001,GSBRNA2T00006720001,GSBRNA2T00037141001,GSBRNA2T00003346001,GSBRNA2T00064241001,GSBRNA2T00024844001,GSBRNA2T00041354001,GSBRNA2T00107809001,GSBRNA2T00046185001,GSBRNA2T00110975001,GSBRNA2T00019429001,GSBRNA2T00014445001,GSBRNA2T00100296001,GSBRNA2T00111496001,GSBRNA2T00062345001,GSBRNA2T00040575001
GO:0009059	macromolecule biosynthetic process	88 of 363 in the list	958 of 4725 in all the Protein	0.0312791	GSBRNA2T00035359001,GSBRNA2T00000985001,GSBRNA2T00007278001,GSBRNA2T00092231001,GSBRNA2T00004308001,GSBRNA2T00031690001,GSBRNA2T00020531001,GSBRNA2T00037141001,GSBRNA2T00052070001,GSBRNA2T00029842001,GSBRNA2T00011037001,GSBRNA2T00099014001,GSBRNA2T00149334001,GSBRNA2T00014635001,GSBRNA2T00045497001,GSBRNA2T00029985001,GSBRNA2T00019966001,GSBRNA2T00049482001,GSBRNA2T00124689001,GSBRNA2T00144887001…
GO:1901657	glycosyl compound metabolic process	34 of 363 in the list	321 of 4725 in all the Protein	0.0315243	GSBRNA2T00022052001,GSBRNA2T00035359001,GSBRNA2T00153863001,GSBRNA2T00003267001,GSBRNA2T00092231001,GSBRNA2T00121082001,GSBRNA2T00037141001,GSBRNA2T00041354001,GSBRNA2T00110975001,GSBRNA2T00002484001,GSBRNA2T00050545001,GSBRNA2T00061075001,GSBRNA2T00111496001,GSBRNA2T00062345001,GSBRNA2T00066465001,GSBRNA2T00039880001,GSBRNA2T00089743001,GSBRNA2T00007599001,GSBRNA2T00004899001,GSBRNA2T00029841001…
GO:0007006	mitochondrial membrane organization	2 of 363 in the list	4 of 4725 in all the Protein	0.0318259	GSBRNA2T00041279001,GSBRNA2T00038437001
GO:0042549	photosystem II stabilization	2 of 363 in the list	4 of 4725 in all the Protein	0.0318259	GSBRNA2T00046185001,GSBRNA2T00035359001
GO:0046487	glyoxylate metabolic process	2 of 363 in the list	4 of 4725 in all the Protein	0.0318259	GSBRNA2T00006816001,GSBRNA2T00153794001
GO:0009719	response to endogenous stimulus	56 of 363 in the list	575 of 4725 in all the Protein	0.032029	GSBRNA2T00004102001,GSBRNA2T00035359001,GSBRNA2T00000985001,GSBRNA2T00035410001,GSBRNA2T00005574001,GSBRNA2T00063312001,GSBRNA2T00053128001,GSBRNA2T00085889001,GSBRNA2T00065562001,GSBRNA2T00121082001,GSBRNA2T00015778001,GSBRNA2T00057548001,GSBRNA2T00037141001,GSBRNA2T00155010001,GSBRNA2T00007324001,GSBRNA2T00023355001,GSBRNA2T00156098001,GSBRNA2T00061574001,GSBRNA2T00049457001,GSBRNA2T00104818001…
GO:0006733	oxidoreduction coenzyme metabolic process	28 of 363 in the list	255 of 4725 in all the Protein	0.0325044	GSBRNA2T00004302001,GSBRNA2T00035359001,GSBRNA2T00086282001,GSBRNA2T00007599001,GSBRNA2T00063885001,GSBRNA2T00126362001,GSBRNA2T00143342001,GSBRNA2T00011774001,GSBRNA2T00049220001,GSBRNA2T00121082001,GSBRNA2T00003346001,GSBRNA2T00037141001,GSBRNA2T00064241001,GSBRNA2T00034897001,GSBRNA2T00156098001,GSBRNA2T00046185001,GSBRNA2T00108704001,GSBRNA2T00016543001,GSBRNA2T00149334001,GSBRNA2T00049457001…
GO:0045087	innate immune response	38 of 363 in the list	367 of 4725 in all the Protein	0.0325236	GSBRNA2T00035359001,GSBRNA2T00038040001,GSBRNA2T00016857001,GSBRNA2T00121082001,GSBRNA2T00037141001,GSBRNA2T00007324001,GSBRNA2T00121402001,GSBRNA2T00000695001,GSBRNA2T00016543001,GSBRNA2T00049457001,GSBRNA2T00029985001,GSBRNA2T00065747001,GSBRNA2T00155196001,GSBRNA2T00121590001,GSBRNA2T00156322001,GSBRNA2T00111496001,GSBRNA2T00007246001,GSBRNA2T00066465001,GSBRNA2T00013308001,GSBRNA2T00028746001…
GO:0031348	negative regulation of defense response	15 of 363 in the list	117 of 4725 in all the Protein	0.033009	GSBRNA2T00043008001,GSBRNA2T00149035001,GSBRNA2T00046185001,GSBRNA2T00035359001,GSBRNA2T00109776001,GSBRNA2T00097000001,GSBRNA2T00008244001,GSBRNA2T00028746001,GSBRNA2T00155196001,GSBRNA2T00031734001,GSBRNA2T00094059001,GSBRNA2T00121082001,GSBRNA2T00037141001,GSBRNA2T00071975001,GSBRNA2T00094682001
GO:0034645	cellular macromolecule biosynthetic process	83 of 363 in the list	900 of 4725 in all the Protein	0.0335315	GSBRNA2T00035359001,GSBRNA2T00000985001,GSBRNA2T00007278001,GSBRNA2T00092231001,GSBRNA2T00004308001,GSBRNA2T00031690001,GSBRNA2T00020531001,GSBRNA2T00037141001,GSBRNA2T00052070001,GSBRNA2T00029842001,GSBRNA2T00011037001,GSBRNA2T00099014001,GSBRNA2T00149334001,GSBRNA2T00014635001,GSBRNA2T00045497001,GSBRNA2T00029985001,GSBRNA2T00019966001,GSBRNA2T00049482001,GSBRNA2T00124689001,GSBRNA2T00144887001…
GO:0009657	plastid organization	26 of 363 in the list	234 of 4725 in all the Protein	0.033928	GSBRNA2T00035359001,GSBRNA2T00086282001,GSBRNA2T00007599001,GSBRNA2T00011774001,GSBRNA2T00047346001,GSBRNA2T00031734001,GSBRNA2T00121082001,GSBRNA2T00047309001,GSBRNA2T00024113001,GSBRNA2T00037141001,GSBRNA2T00024844001,GSBRNA2T00123159001,GSBRNA2T00072741001,GSBRNA2T00110975001,GSBRNA2T00004139001,GSBRNA2T00027665001,GSBRNA2T00046185001,GSBRNA2T00146509001,GSBRNA2T00016543001,GSBRNA2T00032017001…
GO:0045229	external encapsulating structure organization	35 of 363 in the list	335 of 4725 in all the Protein	0.035075	GSBRNA2T00009849001,GSBRNA2T00149277001,GSBRNA2T00012119001,GSBRNA2T00038040001,GSBRNA2T00005574001,GSBRNA2T00008244001,GSBRNA2T00095418001,GSBRNA2T00076110001,GSBRNA2T00102147001,GSBRNA2T00004308001,GSBRNA2T00025406001,GSBRNA2T00064408001,GSBRNA2T00112943001,GSBRNA2T00012237001,GSBRNA2T00075319001,GSBRNA2T00144554001,GSBRNA2T00014635001,GSBRNA2T00019966001,GSBRNA2T00094059001,GSBRNA2T00026282001…
GO:0009697	salicylic acid biosynthetic process	15 of 363 in the list	118 of 4725 in all the Protein	0.0352723	GSBRNA2T00007324001,GSBRNA2T00149035001,GSBRNA2T00046185001,GSBRNA2T00035359001,GSBRNA2T00016543001,GSBRNA2T00049457001,GSBRNA2T00028746001,GSBRNA2T00152632001,GSBRNA2T00155196001,GSBRNA2T00011774001,GSBRNA2T00031734001,GSBRNA2T00121082001,GSBRNA2T00113650001,GSBRNA2T00111496001,GSBRNA2T00037141001
GO:0019748	secondary metabolic process	44 of 363 in the list	439 of 4725 in all the Protein	0.0363724	GSBRNA2T00035359001,GSBRNA2T00000985001,GSBRNA2T00035410001,GSBRNA2T00121082001,GSBRNA2T00024113001,GSBRNA2T00037141001,GSBRNA2T00041354001,GSBRNA2T00052070001,GSBRNA2T00156098001,GSBRNA2T00110975001,GSBRNA2T00081077001,GSBRNA2T00049457001,GSBRNA2T00091439001,GSBRNA2T00104818001,GSBRNA2T00148978001,GSBRNA2T00062345001,GSBRNA2T00111496001,GSBRNA2T00028132001,GSBRNA2T00039880001,GSBRNA2T00008132001…
GO:0048878	chemical homeostasis	16 of 363 in the list	129 of 4725 in all the Protein	0.0369907	GSBRNA2T00035359001,GSBRNA2T00061632001,GSBRNA2T00063312001,GSBRNA2T00008132001,GSBRNA2T00008244001,GSBRNA2T00095418001,GSBRNA2T00049336001,GSBRNA2T00057548001,GSBRNA2T00123159001,GSBRNA2T00072741001,GSBRNA2T00046185001,GSBRNA2T00004139001,GSBRNA2T00108704001,GSBRNA2T00094059001,GSBRNA2T00111496001,GSBRNA2T00131583001
GO:0035304	regulation of protein dephosphorylation	11 of 363 in the list	79 of 4725 in all the Protein	0.0375891	GSBRNA2T00043008001,GSBRNA2T00110975001,GSBRNA2T00046185001,GSBRNA2T00035359001,GSBRNA2T00007599001,GSBRNA2T00032017001,GSBRNA2T00050545001,GSBRNA2T00121082001,GSBRNA2T00037141001,GSBRNA2T00131583001,GSBRNA2T00071975001
GO:0006955	immune response	38 of 363 in the list	371 of 4725 in all the Protein	0.0376306	GSBRNA2T00035359001,GSBRNA2T00038040001,GSBRNA2T00016857001,GSBRNA2T00121082001,GSBRNA2T00037141001,GSBRNA2T00007324001,GSBRNA2T00121402001,GSBRNA2T00000695001,GSBRNA2T00016543001,GSBRNA2T00049457001,GSBRNA2T00029985001,GSBRNA2T00065747001,GSBRNA2T00155196001,GSBRNA2T00121590001,GSBRNA2T00156322001,GSBRNA2T00111496001,GSBRNA2T00007246001,GSBRNA2T00066465001,GSBRNA2T00013308001,GSBRNA2T00028746001…
GO:0009733	response to auxin stimulus	14 of 363 in the list	109 of 4725 in all the Protein	0.0381088	GSBRNA2T00023355001,GSBRNA2T00136007001,GSBRNA2T00109776001,GSBRNA2T00104818001,GSBRNA2T00075865001,GSBRNA2T00035842001,GSBRNA2T00015778001,GSBRNA2T00149628001,GSBRNA2T00057548001,GSBRNA2T00068966001,GSBRNA2T00007757001,GSBRNA2T00034329001,GSBRNA2T00155010001,GSBRNA2T00094682001
GO:0009408	response to heat	22 of 363 in the list	193 of 4725 in all the Protein	0.0381711	GSBRNA2T00085255001,GSBRNA2T00133000001,GSBRNA2T00063312001,GSBRNA2T00126306001,GSBRNA2T00094676001,GSBRNA2T00158347001,GSBRNA2T00078779001,GSBRNA2T00079245001,GSBRNA2T00002813001,GSBRNA2T00109776001,GSBRNA2T00029985001,GSBRNA2T00065747001,GSBRNA2T00104424001,GSBRNA2T00100296001,GSBRNA2T00113650001,GSBRNA2T00044830001,GSBRNA2T00113651001,GSBRNA2T00035842001,GSBRNA2T00149628001,GSBRNA2T00007757001…
GO:0006979	response to oxidative stress	39 of 363 in the list	383 of 4725 in all the Protein	0.0383816	GSBRNA2T00103208001,GSBRNA2T00011506001,GSBRNA2T00005574001,GSBRNA2T00063312001,GSBRNA2T00063885001,GSBRNA2T00047346001,GSBRNA2T00155010001,GSBRNA2T00011037001,GSBRNA2T00078779001,GSBRNA2T00061574001,GSBRNA2T00049457001,GSBRNA2T00091439001,GSBRNA2T00029985001,GSBRNA2T00104424001,GSBRNA2T00065747001,GSBRNA2T00002399001,GSBRNA2T00156322001,GSBRNA2T00044830001,GSBRNA2T00111496001,GSBRNA2T00007246001…
GO:0009734	auxin mediated signaling pathway	5 of 363 in the list	25 of 4725 in all the Protein	0.0384886	GSBRNA2T00104818001,GSBRNA2T00023355001,GSBRNA2T00109776001,GSBRNA2T00057548001,GSBRNA2T00094682001
GO:0042732	D-xylose metabolic process	5 of 363 in the list	25 of 4725 in all the Protein	0.0384886	GSBRNA2T00025876001,GSBRNA2T00078190001,GSBRNA2T00099014001,GSBRNA2T00063183001,GSBRNA2T00101422001
GO:0046686	response to cadmium ion	63 of 363 in the list	665 of 4725 in all the Protein	0.0391118	GSBRNA2T00005574001,GSBRNA2T00101764001,GSBRNA2T00063312001,GSBRNA2T00063885001,GSBRNA2T00076110001,GSBRNA2T00003267001,GSBRNA2T00126306001,GSBRNA2T00047346001,GSBRNA2T00100627001,GSBRNA2T00057548001,GSBRNA2T00017624001,GSBRNA2T00096777001,GSBRNA2T00104739001,GSBRNA2T00052070001,GSBRNA2T00104040001,GSBRNA2T00121402001,GSBRNA2T00156098001,GSBRNA2T00012237001,GSBRNA2T00000695001,GSBRNA2T00061574001…
GO:0009725	response to hormone stimulus	51 of 363 in the list	526 of 4725 in all the Protein	0.0429303	GSBRNA2T00035359001,GSBRNA2T00000985001,GSBRNA2T00035410001,GSBRNA2T00005574001,GSBRNA2T00063312001,GSBRNA2T00053128001,GSBRNA2T00085889001,GSBRNA2T00065562001,GSBRNA2T00121082001,GSBRNA2T00015778001,GSBRNA2T00057548001,GSBRNA2T00037141001,GSBRNA2T00155010001,GSBRNA2T00007324001,GSBRNA2T00023355001,GSBRNA2T00156098001,GSBRNA2T00061574001,GSBRNA2T00049457001,GSBRNA2T00104818001,GSBRNA2T00155196001…
GO:0009867	jasmonic acid mediated signaling pathway	14 of 363 in the list	111 of 4725 in all the Protein	0.0435077	GSBRNA2T00043008001,GSBRNA2T00149035001,GSBRNA2T00046185001,GSBRNA2T00035359001,GSBRNA2T00109776001,GSBRNA2T00097000001,GSBRNA2T00028746001,GSBRNA2T00155196001,GSBRNA2T00031734001,GSBRNA2T00121082001,GSBRNA2T00037141001,GSBRNA2T00155010001,GSBRNA2T00071975001,GSBRNA2T00094682001
GO:0071395	cellular response to jasmonic acid stimulus	14 of 363 in the list	111 of 4725 in all the Protein	0.0435077	GSBRNA2T00043008001,GSBRNA2T00149035001,GSBRNA2T00046185001,GSBRNA2T00035359001,GSBRNA2T00109776001,GSBRNA2T00097000001,GSBRNA2T00028746001,GSBRNA2T00155196001,GSBRNA2T00031734001,GSBRNA2T00121082001,GSBRNA2T00037141001,GSBRNA2T00155010001,GSBRNA2T00071975001,GSBRNA2T00094682001
GO:0009617	response to bacterium	36 of 363 in the list	353 of 4725 in all the Protein	0.0447677	GSBRNA2T00035359001,GSBRNA2T00035410001,GSBRNA2T00007278001,GSBRNA2T00121082001,GSBRNA2T00057548001,GSBRNA2T00037141001,GSBRNA2T00007324001,GSBRNA2T00121402001,GSBRNA2T00081077001,GSBRNA2T00016543001,GSBRNA2T00049457001,GSBRNA2T00155196001,GSBRNA2T00148978001,GSBRNA2T00000647001,GSBRNA2T00113651001,GSBRNA2T00062345001,GSBRNA2T00111496001,GSBRNA2T00150190001,GSBRNA2T00094676001,GSBRNA2T00028746001…
GO:0006952	defense response	63 of 363 in the list	671 of 4725 in all the Protein	0.0458696	GSBRNA2T00004102001,GSBRNA2T00035359001,GSBRNA2T00038040001,GSBRNA2T00007278001,GSBRNA2T00008244001,GSBRNA2T00095418001,GSBRNA2T00016857001,GSBRNA2T00121082001,GSBRNA2T00057548001,GSBRNA2T00037141001,GSBRNA2T00007324001,GSBRNA2T00121402001,GSBRNA2T00049203001,GSBRNA2T00081077001,GSBRNA2T00000695001,GSBRNA2T00016543001,GSBRNA2T00049457001,GSBRNA2T00029985001,GSBRNA2T00065747001,GSBRNA2T00155196001…
GO:0009069	serine family amino acid metabolic process	27 of 363 in the list	253 of 4725 in all the Protein	0.0479997	GSBRNA2T00061360001,GSBRNA2T00035359001,GSBRNA2T00132364001,GSBRNA2T00021768001,GSBRNA2T00063312001,GSBRNA2T00101026001,GSBRNA2T00126362001,GSBRNA2T00047346001,GSBRNA2T00031734001,GSBRNA2T00037141001,GSBRNA2T00123159001,GSBRNA2T00072741001,GSBRNA2T00110975001,GSBRNA2T00046185001,GSBRNA2T00075319001,GSBRNA2T00135723001,GSBRNA2T00044601001,GSBRNA2T00016543001,GSBRNA2T00076064001,GSBRNA2T00106046001…
GO:0044272	sulfur compound biosynthetic process	38 of 363 in the list	378 of 4725 in all the Protein	0.0480178	GSBRNA2T00061360001,GSBRNA2T00035359001,GSBRNA2T00063312001,GSBRNA2T00007278001,GSBRNA2T00047346001,GSBRNA2T00121082001,GSBRNA2T00037141001,GSBRNA2T00041354001,GSBRNA2T00110975001,GSBRNA2T00075319001,GSBRNA2T00016543001,GSBRNA2T00049457001,GSBRNA2T00014635001,GSBRNA2T00037717001,GSBRNA2T00061075001,GSBRNA2T00062345001,GSBRNA2T00111496001,GSBRNA2T00039880001,GSBRNA2T00126362001,GSBRNA2T00020939001…
GO:0071555	cell wall organization	32 of 363 in the list	310 of 4725 in all the Protein	0.049233	GSBRNA2T00021776001,GSBRNA2T00069066001,GSBRNA2T00149277001,GSBRNA2T00039880001,GSBRNA2T00012119001,GSBRNA2T00038040001,GSBRNA2T00005574001,GSBRNA2T00095418001,GSBRNA2T00076110001,GSBRNA2T00107093001,GSBRNA2T00102147001,GSBRNA2T00004308001,GSBRNA2T00025406001,GSBRNA2T00006132001,GSBRNA2T00063183001,GSBRNA2T00064408001,GSBRNA2T00112943001,GSBRNA2T00012237001,GSBRNA2T00075319001,GSBRNA2T00135723001…
GO:1901700	response to oxygen-containing compound	88 of 363 in the list	978 of 4725 in all the Protein	0.0495623	GSBRNA2T00004102001,GSBRNA2T00035359001,GSBRNA2T00133000001,GSBRNA2T00063312001,GSBRNA2T00021129001,GSBRNA2T00057548001,GSBRNA2T00037141001,GSBRNA2T00007324001,GSBRNA2T00156098001,GSBRNA2T00078779001,GSBRNA2T00061574001,GSBRNA2T00016543001,GSBRNA2T00029985001,GSBRNA2T00094059001,GSBRNA2T00032259001,GSBRNA2T00039680001,GSBRNA2T00013308001,GSBRNA2T00039880001,GSBRNA2T00132364001,GSBRNA2T00023871001…
GO:0000165	MAPK cascade	13 of 363 in the list	103 of 4725 in all the Protein	0.0503379	GSBRNA2T00043008001,GSBRNA2T00149035001,GSBRNA2T00046185001,GSBRNA2T00035359001,GSBRNA2T00109776001,GSBRNA2T00097000001,GSBRNA2T00028746001,GSBRNA2T00155196001,GSBRNA2T00031734001,GSBRNA2T00121082001,GSBRNA2T00037141001,GSBRNA2T00071975001,GSBRNA2T00094682001
GO:0000462	maturation of SSU-rRNA from tricistronic rRNA transcript (SSU-rRNA, 5.8S rRNA, LSU-rRNA)	2 of 363 in the list	5 of 4725 in all the Protein	0.0503758	GSBRNA2T00015282001,GSBRNA2T00012237001
GO:0009830	cell wall modification involved in abscission	2 of 363 in the list	5 of 4725 in all the Protein	0.0503758	GSBRNA2T00044653001,GSBRNA2T00012119001
GO:0030104	water homeostasis	2 of 363 in the list	5 of 4725 in all the Protein	0.0503758	GSBRNA2T00094059001,GSBRNA2T00008244001
GO:0030490	maturation of SSU-rRNA	2 of 363 in the list	5 of 4725 in all the Protein	0.0503758	GSBRNA2T00015282001,GSBRNA2T00012237001
GO:0044277	cell wall disassembly	2 of 363 in the list	5 of 4725 in all the Protein	0.0503758	GSBRNA2T00044653001,GSBRNA2T00012119001
GO:0048768	root hair cell tip growth	2 of 363 in the list	5 of 4725 in all the Protein	0.0503758	GSBRNA2T00005574001,GSBRNA2T00057548001
GO:0042592	homeostatic process	25 of 363 in the list	232 of 4725 in all the Protein	0.0506406	GSBRNA2T00013308001,GSBRNA2T00035359001,GSBRNA2T00061632001,GSBRNA2T00063312001,GSBRNA2T00008132001,GSBRNA2T00008244001,GSBRNA2T00095418001,GSBRNA2T00049336001,GSBRNA2T00056523001,GSBRNA2T00021129001,GSBRNA2T00094320001,GSBRNA2T00057548001,GSBRNA2T00123159001,GSBRNA2T00072741001,GSBRNA2T00104040001,GSBRNA2T00004139001,GSBRNA2T00002813001,GSBRNA2T00046185001,GSBRNA2T00108704001,GSBRNA2T00065747001…
GO:0019344	cysteine biosynthetic process	22 of 363 in the list	199 of 4725 in all the Protein	0.0508906	GSBRNA2T00061360001,GSBRNA2T00035359001,GSBRNA2T00063312001,GSBRNA2T00126362001,GSBRNA2T00047346001,GSBRNA2T00031734001,GSBRNA2T00037141001,GSBRNA2T00123159001,GSBRNA2T00072741001,GSBRNA2T00046185001,GSBRNA2T00110975001,GSBRNA2T00075319001,GSBRNA2T00135723001,GSBRNA2T00044601001,GSBRNA2T00016543001,GSBRNA2T00076064001,GSBRNA2T00014635001,GSBRNA2T00049457001,GSBRNA2T00037717001,GSBRNA2T00100296001…
GO:0070838	divalent metal ion transport	17 of 363 in the list	145 of 4725 in all the Protein	0.0509746	GSBRNA2T00061360001,GSBRNA2T00035359001,GSBRNA2T00035410001,GSBRNA2T00005574001,GSBRNA2T00063312001,GSBRNA2T00008132001,GSBRNA2T00072003001,GSBRNA2T00123618001,GSBRNA2T00049336001,GSBRNA2T00061044001,GSBRNA2T00123159001,GSBRNA2T00072741001,GSBRNA2T00046185001,GSBRNA2T00004139001,GSBRNA2T00076064001,GSBRNA2T00111496001,GSBRNA2T00131583001
GO:0072511	divalent inorganic cation transport	17 of 363 in the list	145 of 4725 in all the Protein	0.0509746	GSBRNA2T00061360001,GSBRNA2T00035359001,GSBRNA2T00035410001,GSBRNA2T00005574001,GSBRNA2T00063312001,GSBRNA2T00008132001,GSBRNA2T00072003001,GSBRNA2T00123618001,GSBRNA2T00049336001,GSBRNA2T00061044001,GSBRNA2T00123159001,GSBRNA2T00072741001,GSBRNA2T00046185001,GSBRNA2T00004139001,GSBRNA2T00076064001,GSBRNA2T00111496001,GSBRNA2T00131583001
GO:0009696	salicylic acid metabolic process	15 of 363 in the list	124 of 4725 in all the Protein	0.0512632	GSBRNA2T00007324001,GSBRNA2T00149035001,GSBRNA2T00046185001,GSBRNA2T00035359001,GSBRNA2T00016543001,GSBRNA2T00049457001,GSBRNA2T00028746001,GSBRNA2T00152632001,GSBRNA2T00155196001,GSBRNA2T00011774001,GSBRNA2T00031734001,GSBRNA2T00121082001,GSBRNA2T00113650001,GSBRNA2T00111496001,GSBRNA2T00037141001
GO:0009809	lignin biosynthetic process	5 of 363 in the list	27 of 4725 in all the Protein	0.0516125	GSBRNA2T00020939001,GSBRNA2T00027665001,GSBRNA2T00100296001,GSBRNA2T00078941001,GSBRNA2T00008564001
GO:0009664	plant-type cell wall organization	24 of 363 in the list	222 of 4725 in all the Protein	0.053086	GSBRNA2T00021776001,GSBRNA2T00069066001,GSBRNA2T00149277001,GSBRNA2T00039880001,GSBRNA2T00012119001,GSBRNA2T00038040001,GSBRNA2T00095418001,GSBRNA2T00107093001,GSBRNA2T00102147001,GSBRNA2T00004308001,GSBRNA2T00025406001,GSBRNA2T00006132001,GSBRNA2T00063183001,GSBRNA2T00064408001,GSBRNA2T00112943001,GSBRNA2T00012237001,GSBRNA2T00144554001,GSBRNA2T00019966001,GSBRNA2T00012555001,GSBRNA2T00026282001…
GO:0002376	immune system process	41 of 363 in the list	416 of 4725 in all the Protein	0.0533496	GSBRNA2T00004102001,GSBRNA2T00035359001,GSBRNA2T00038040001,GSBRNA2T00016857001,GSBRNA2T00121082001,GSBRNA2T00037141001,GSBRNA2T00007324001,GSBRNA2T00121402001,GSBRNA2T00000695001,GSBRNA2T00016543001,GSBRNA2T00049457001,GSBRNA2T00029985001,GSBRNA2T00065747001,GSBRNA2T00155196001,GSBRNA2T00121590001,GSBRNA2T00085431001,GSBRNA2T00156322001,GSBRNA2T00111496001,GSBRNA2T00007246001,GSBRNA2T00066465001…
GO:0007243	intracellular protein kinase cascade	13 of 363 in the list	104 of 4725 in all the Protein	0.0537092	GSBRNA2T00043008001,GSBRNA2T00149035001,GSBRNA2T00046185001,GSBRNA2T00035359001,GSBRNA2T00109776001,GSBRNA2T00097000001,GSBRNA2T00028746001,GSBRNA2T00155196001,GSBRNA2T00031734001,GSBRNA2T00121082001,GSBRNA2T00037141001,GSBRNA2T00071975001,GSBRNA2T00094682001
GO:0009862	systemic acquired resistance, salicylic acid mediated signaling pathway	13 of 363 in the list	104 of 4725 in all the Protein	0.0537092	GSBRNA2T00043008001,GSBRNA2T00149035001,GSBRNA2T00046185001,GSBRNA2T00035359001,GSBRNA2T00109776001,GSBRNA2T00097000001,GSBRNA2T00028746001,GSBRNA2T00155196001,GSBRNA2T00031734001,GSBRNA2T00121082001,GSBRNA2T00037141001,GSBRNA2T00071975001,GSBRNA2T00094682001
GO:0034660	ncRNA metabolic process	27 of 363 in the list	256 of 4725 in all the Protein	0.0542203	GSBRNA2T00035359001,GSBRNA2T00116782001,GSBRNA2T00086282001,GSBRNA2T00153970001,GSBRNA2T00007599001,GSBRNA2T00127991001,GSBRNA2T00015282001,GSBRNA2T00031734001,GSBRNA2T00121082001,GSBRNA2T00037141001,GSBRNA2T00024844001,GSBRNA2T00123159001,GSBRNA2T00072741001,GSBRNA2T00107809001,GSBRNA2T00012237001,GSBRNA2T00110975001,GSBRNA2T00004139001,GSBRNA2T00121220001,GSBRNA2T00046185001,GSBRNA2T00016543001…
GO:0042742	defense response to bacterium	30 of 363 in the list	290 of 4725 in all the Protein	0.0544759	GSBRNA2T00035359001,GSBRNA2T00007278001,GSBRNA2T00072003001,GSBRNA2T00028746001,GSBRNA2T00094676001,GSBRNA2T00152632001,GSBRNA2T00011774001,GSBRNA2T00031734001,GSBRNA2T00121082001,GSBRNA2T00069039001,GSBRNA2T00057548001,GSBRNA2T00071488001,GSBRNA2T00037141001,GSBRNA2T00003346001,GSBRNA2T00044985001,GSBRNA2T00060777001,GSBRNA2T00007324001,GSBRNA2T00121402001,GSBRNA2T00046185001,GSBRNA2T00149035001…
GO:0035303	regulation of dephosphorylation	11 of 363 in the list	84 of 4725 in all the Protein	0.0549952	GSBRNA2T00043008001,GSBRNA2T00110975001,GSBRNA2T00046185001,GSBRNA2T00035359001,GSBRNA2T00007599001,GSBRNA2T00032017001,GSBRNA2T00050545001,GSBRNA2T00121082001,GSBRNA2T00037141001,GSBRNA2T00131583001,GSBRNA2T00071975001
GO:0006534	cysteine metabolic process	22 of 363 in the list	201 of 4725 in all the Protein	0.0557404	GSBRNA2T00061360001,GSBRNA2T00035359001,GSBRNA2T00063312001,GSBRNA2T00126362001,GSBRNA2T00047346001,GSBRNA2T00031734001,GSBRNA2T00037141001,GSBRNA2T00123159001,GSBRNA2T00072741001,GSBRNA2T00046185001,GSBRNA2T00110975001,GSBRNA2T00075319001,GSBRNA2T00135723001,GSBRNA2T00044601001,GSBRNA2T00016543001,GSBRNA2T00076064001,GSBRNA2T00014635001,GSBRNA2T00049457001,GSBRNA2T00037717001,GSBRNA2T00100296001…
GO:0009595	detection of biotic stimulus	9 of 363 in the list	65 of 4725 in all the Protein	0.0586144	GSBRNA2T00155196001,GSBRNA2T00031734001,GSBRNA2T00149035001,GSBRNA2T00046185001,GSBRNA2T00121082001,GSBRNA2T00035359001,GSBRNA2T00136007001,GSBRNA2T00037141001,GSBRNA2T00028746001
GO:0070417	cellular response to cold	3 of 363 in the list	12 of 4725 in all the Protein	0.0587862	GSBRNA2T00094059001,GSBRNA2T00133000001,GSBRNA2T00008244001
GO:0071365	cellular response to auxin stimulus	5 of 363 in the list	28 of 4725 in all the Protein	0.0590409	GSBRNA2T00104818001,GSBRNA2T00023355001,GSBRNA2T00109776001,GSBRNA2T00057548001,GSBRNA2T00094682001
GO:0009070	serine family amino acid biosynthetic process	23 of 363 in the list	214 of 4725 in all the Protein	0.0606528	GSBRNA2T00061360001,GSBRNA2T00035359001,GSBRNA2T00063312001,GSBRNA2T00126362001,GSBRNA2T00047346001,GSBRNA2T00031734001,GSBRNA2T00037141001,GSBRNA2T00123159001,GSBRNA2T00072741001,GSBRNA2T00046185001,GSBRNA2T00110975001,GSBRNA2T00075319001,GSBRNA2T00135723001,GSBRNA2T00044601001,GSBRNA2T00016543001,GSBRNA2T00076064001,GSBRNA2T00014635001,GSBRNA2T00049457001,GSBRNA2T00037717001,GSBRNA2T00100296001…
GO:0006096	glycolysis	33 of 363 in the list	328 of 4725 in all the Protein	0.0621888	GSBRNA2T00063885001,GSBRNA2T00100627001,GSBRNA2T00104040001,GSBRNA2T00121402001,GSBRNA2T00012237001,GSBRNA2T00105700001,GSBRNA2T00000647001,GSBRNA2T00015180001,GSBRNA2T00156322001,GSBRNA2T00095750001,GSBRNA2T00101469001,GSBRNA2T00111496001,GSBRNA2T00013308001,GSBRNA2T00071764001,GSBRNA2T00008132001,GSBRNA2T00047351001,GSBRNA2T00094676001,GSBRNA2T00072003001,GSBRNA2T00126362001,GSBRNA2T00019972001…
GO:0042793	transcription from plastid promoter	6 of 363 in the list	38 of 4725 in all the Protein	0.0672512	GSBRNA2T00050545001,GSBRNA2T00110975001,GSBRNA2T00046185001,GSBRNA2T00035359001,GSBRNA2T00007599001,GSBRNA2T00032017001
GO:0006694	steroid biosynthetic process	13 of 363 in the list	108 of 4725 in all the Protein	0.0687256	GSBRNA2T00027264001,GSBRNA2T00071764001,GSBRNA2T00079245001,GSBRNA2T00027665001,GSBRNA2T00009862001,GSBRNA2T00135723001,GSBRNA2T00050516001,GSBRNA2T00044601001,GSBRNA2T00035410001,GSBRNA2T00078941001,GSBRNA2T00063312001,GSBRNA2T00041496001,GSBRNA2T00008564001
GO:0006812	cation transport	30 of 363 in the list	297 of 4725 in all the Protein	0.0701736	GSBRNA2T00061360001,GSBRNA2T00035359001,GSBRNA2T00039880001,GSBRNA2T00035410001,GSBRNA2T00005574001,GSBRNA2T00063312001,GSBRNA2T00008132001,GSBRNA2T00072003001,GSBRNA2T00123618001,GSBRNA2T00049336001,GSBRNA2T00061044001,GSBRNA2T00121082001,GSBRNA2T00059333001,GSBRNA2T00123159001,GSBRNA2T00031450001,GSBRNA2T00072741001,GSBRNA2T00031517001,GSBRNA2T00156098001,GSBRNA2T00004139001,GSBRNA2T00046185001…
GO:0019321	pentose metabolic process	7 of 363 in the list	48 of 4725 in all the Protein	0.0715992	GSBRNA2T00025876001,GSBRNA2T00051642001,GSBRNA2T00078190001,GSBRNA2T00060236001,GSBRNA2T00099014001,GSBRNA2T00063183001,GSBRNA2T00101422001
GO:0019566	arabinose metabolic process	2 of 363 in the list	6 of 4725 in all the Protein	0.0717899	GSBRNA2T00051642001,GSBRNA2T00060236001
GO:0015988	energy coupled proton transmembrane transport, against electrochemical gradient	4 of 363 in the list	21 of 4725 in all the Protein	0.0723545	GSBRNA2T00039880001,GSBRNA2T00072003001,GSBRNA2T00066465001,GSBRNA2T00031450001
GO:0015991	ATP hydrolysis coupled proton transport	4 of 363 in the list	21 of 4725 in all the Protein	0.0723545	GSBRNA2T00039880001,GSBRNA2T00072003001,GSBRNA2T00066465001,GSBRNA2T00031450001
GO:0051246	regulation of protein metabolic process	16 of 363 in the list	141 of 4725 in all the Protein	0.0725664	GSBRNA2T00035359001,GSBRNA2T00007599001,GSBRNA2T00121082001,GSBRNA2T00037141001,GSBRNA2T00046185001,GSBRNA2T00121220001,GSBRNA2T00110975001,GSBRNA2T00043008001,GSBRNA2T00075319001,GSBRNA2T00023065001,GSBRNA2T00149334001,GSBRNA2T00032017001,GSBRNA2T00050545001,GSBRNA2T00013235001,GSBRNA2T00131583001,GSBRNA2T00071975001
GO:0019725	cellular homeostasis	20 of 363 in the list	185 of 4725 in all the Protein	0.0730996	GSBRNA2T00013308001,GSBRNA2T00035359001,GSBRNA2T00063312001,GSBRNA2T00008132001,GSBRNA2T00095418001,GSBRNA2T00049336001,GSBRNA2T00056523001,GSBRNA2T00021129001,GSBRNA2T00094320001,GSBRNA2T00123159001,GSBRNA2T00072741001,GSBRNA2T00104040001,GSBRNA2T00046185001,GSBRNA2T00002813001,GSBRNA2T00004139001,GSBRNA2T00065747001,GSBRNA2T00156322001,GSBRNA2T00111496001,GSBRNA2T00007246001,GSBRNA2T00131583001
GO:0009627	systemic acquired resistance	24 of 363 in the list	230 of 4725 in all the Protein	0.0737775	GSBRNA2T00013308001,GSBRNA2T00035359001,GSBRNA2T00038040001,GSBRNA2T00028746001,GSBRNA2T00031734001,GSBRNA2T00016857001,GSBRNA2T00121082001,GSBRNA2T00094188001,GSBRNA2T00037141001,GSBRNA2T00043008001,GSBRNA2T00046185001,GSBRNA2T00149035001,GSBRNA2T00002813001,GSBRNA2T00109776001,GSBRNA2T00097000001,GSBRNA2T00029985001,GSBRNA2T00155196001,GSBRNA2T00065747001,GSBRNA2T00121590001,GSBRNA2T00156322001…
GO:0048856	anatomical structure development	107 of 363 in the list	1234 of 4725 in all the Protein	0.074079	GSBRNA2T00103208001,GSBRNA2T00011506001,GSBRNA2T00035359001,GSBRNA2T00000985001,GSBRNA2T00012119001,GSBRNA2T00038040001,GSBRNA2T00153970001,GSBRNA2T00043988001,GSBRNA2T00092231001,GSBRNA2T00102147001,GSBRNA2T00061044001,GSBRNA2T00057548001,GSBRNA2T00037141001,GSBRNA2T00064408001,GSBRNA2T00082277001,GSBRNA2T00121402001,GSBRNA2T00156098001,GSBRNA2T00000695001,GSBRNA2T00061574001,GSBRNA2T00099014001…
GO:0009058	biosynthetic process	184 of 363 in the list	2220 of 4725 in all the Protein	0.0783154	GSBRNA2T00035359001,GSBRNA2T00000985001,GSBRNA2T00153863001,GSBRNA2T00063312001,GSBRNA2T00031690001,GSBRNA2T00037141001,GSBRNA2T00029842001,GSBRNA2T00000695001,GSBRNA2T00015236001,GSBRNA2T00099014001,GSBRNA2T00016543001,GSBRNA2T00014635001,GSBRNA2T00045497001,GSBRNA2T00019966001,GSBRNA2T00099271001,GSBRNA2T00002399001,GSBRNA2T00124689001,GSBRNA2T00066465001,GSBRNA2T00013308001,GSBRNA2T00004302001…
GO:0006811	ion transport	39 of 363 in the list	406 of 4725 in all the Protein	0.0801068	GSBRNA2T00004102001,GSBRNA2T00061360001,GSBRNA2T00035359001,GSBRNA2T00000985001,GSBRNA2T00035410001,GSBRNA2T00005574001,GSBRNA2T00063312001,GSBRNA2T00061044001,GSBRNA2T00121082001,GSBRNA2T00031450001,GSBRNA2T00156098001,GSBRNA2T00004139001,GSBRNA2T00002484001,GSBRNA2T00016647001,GSBRNA2T00085431001,GSBRNA2T00130011001,GSBRNA2T00111496001,GSBRNA2T00039680001,GSBRNA2T00066465001,GSBRNA2T00010424001…
GO:0019252	starch biosynthetic process	16 of 363 in the list	143 of 4725 in all the Protein	0.0801678	GSBRNA2T00044529001,GSBRNA2T00099236001,GSBRNA2T00007278001,GSBRNA2T00014635001,GSBRNA2T00095418001,GSBRNA2T00052350001,GSBRNA2T00011774001,GSBRNA2T00049220001,GSBRNA2T00050545001,GSBRNA2T00006720001,GSBRNA2T00111496001,GSBRNA2T00062345001,GSBRNA2T00102867001,GSBRNA2T00037141001,GSBRNA2T00003346001,GSBRNA2T00024844001
GO:0006818	hydrogen transport	6 of 363 in the list	40 of 4725 in all the Protein	0.0823661	GSBRNA2T00121082001,GSBRNA2T00039880001,GSBRNA2T00072003001,GSBRNA2T00066465001,GSBRNA2T00031450001,GSBRNA2T00010424001
GO:0015992	proton transport	6 of 363 in the list	40 of 4725 in all the Protein	0.0823661	GSBRNA2T00121082001,GSBRNA2T00039880001,GSBRNA2T00072003001,GSBRNA2T00066465001,GSBRNA2T00031450001,GSBRNA2T00010424001
GO:0071840	cellular component organization or biogenesis	153 of 363 in the list	1824 of 4725 in all the Protein	0.0830219	GSBRNA2T00035359001,GSBRNA2T00000985001,GSBRNA2T00116782001,GSBRNA2T00063312001,GSBRNA2T00061044001,GSBRNA2T00031690001,GSBRNA2T00037141001,GSBRNA2T00096777001,GSBRNA2T00064408001,GSBRNA2T00104040001,GSBRNA2T00121220001,GSBRNA2T00078779001,GSBRNA2T00016543001,GSBRNA2T00014635001,GSBRNA2T00045497001,GSBRNA2T00019966001,GSBRNA2T00094059001,GSBRNA2T00002399001,GSBRNA2T00023283001,GSBRNA2T00044653001…
GO:0009116	nucleoside metabolic process	18 of 363 in the list	166 of 4725 in all the Protein	0.0840911	GSBRNA2T00022052001,GSBRNA2T00039880001,GSBRNA2T00153863001,GSBRNA2T00089743001,GSBRNA2T00007599001,GSBRNA2T00072003001,GSBRNA2T00029841001,GSBRNA2T00003267001,GSBRNA2T00004899001,GSBRNA2T00092231001,GSBRNA2T00107809001,GSBRNA2T00110975001,GSBRNA2T00135723001,GSBRNA2T00002484001,GSBRNA2T00032017001,GSBRNA2T00050545001,GSBRNA2T00061075001,GSBRNA2T00066465001
GO:0006354	DNA-dependent transcription, elongation	5 of 363 in the list	31 of 4725 in all the Protein	0.0847695	GSBRNA2T00050545001,GSBRNA2T00086282001,GSBRNA2T00078010001,GSBRNA2T00124689001,GSBRNA2T00066465001
GO:0009767	photosynthetic electron transport chain	7 of 363 in the list	50 of 4725 in all the Protein	0.0853677	GSBRNA2T00031734001,GSBRNA2T00046185001,GSBRNA2T00035359001,GSBRNA2T00124689001,GSBRNA2T00043082001,GSBRNA2T00037141001,GSBRNA2T00002484001
GO:0044710	single-organism metabolic process	180 of 363 in the list	2174 of 4725 in all the Protein	0.0857844	GSBRNA2T00103208001,GSBRNA2T00004102001,GSBRNA2T00011506001,GSBRNA2T00035359001,GSBRNA2T00000985001,GSBRNA2T00153863001,GSBRNA2T00063312001,GSBRNA2T00143342001,GSBRNA2T00112436001,GSBRNA2T00031690001,GSBRNA2T00037141001,GSBRNA2T00153794001,GSBRNA2T00016543001,GSBRNA2T00014635001,GSBRNA2T00099271001,GSBRNA2T00094059001,GSBRNA2T00002399001,GSBRNA2T00023283001,GSBRNA2T00073150001,GSBRNA2T00124689001…
GO:0009699	phenylpropanoid biosynthetic process	13 of 363 in the list	112 of 4725 in all the Protein	0.0862716	GSBRNA2T00028132001,GSBRNA2T00027264001,GSBRNA2T00149035001,GSBRNA2T00027665001,GSBRNA2T00136007001,GSBRNA2T00035410001,GSBRNA2T00078941001,GSBRNA2T00104818001,GSBRNA2T00020939001,GSBRNA2T00049336001,GSBRNA2T00100296001,GSBRNA2T00024637001,GSBRNA2T00008564001
GO:0051302	regulation of cell division	3 of 363 in the list	14 of 4725 in all the Protein	0.0868699	GSBRNA2T00078190001,GSBRNA2T00000985001,GSBRNA2T00075319001
GO:0090332	stomatal closure	3 of 363 in the list	14 of 4725 in all the Protein	0.0868699	GSBRNA2T00113650001,GSBRNA2T00113651001,GSBRNA2T00094676001
GO:0042542	response to hydrogen peroxide	21 of 363 in the list	201 of 4725 in all the Protein	0.0893992	GSBRNA2T00013308001,GSBRNA2T00085255001,GSBRNA2T00007599001,GSBRNA2T00008132001,GSBRNA2T00047346001,GSBRNA2T00056523001,GSBRNA2T00158347001,GSBRNA2T00078779001,GSBRNA2T00002813001,GSBRNA2T00061574001,GSBRNA2T00109776001,GSBRNA2T00032017001,GSBRNA2T00029985001,GSBRNA2T00065747001,GSBRNA2T00104424001,GSBRNA2T00156322001,GSBRNA2T00044830001,GSBRNA2T00113650001,GSBRNA2T00111496001,GSBRNA2T00007246001…
GO:0050801	ion homeostasis	13 of 363 in the list	113 of 4725 in all the Protein	0.0910615	GSBRNA2T00004139001,GSBRNA2T00046185001,GSBRNA2T00035359001,GSBRNA2T00108704001,GSBRNA2T00061632001,GSBRNA2T00063312001,GSBRNA2T00008132001,GSBRNA2T00095418001,GSBRNA2T00049336001,GSBRNA2T00111496001,GSBRNA2T00123159001,GSBRNA2T00131583001,GSBRNA2T00072741001
GO:0010038	response to metal ion	64 of 363 in the list	712 of 4725 in all the Protein	0.0912783	GSBRNA2T00063312001,GSBRNA2T00076110001,GSBRNA2T00100627001,GSBRNA2T00057548001,GSBRNA2T00096777001,GSBRNA2T00052070001,GSBRNA2T00104040001,GSBRNA2T00121402001,GSBRNA2T00156098001,GSBRNA2T00000695001,GSBRNA2T00061574001,GSBRNA2T00015180001,GSBRNA2T00000647001,GSBRNA2T00101469001,GSBRNA2T00113651001,GSBRNA2T00013308001,GSBRNA2T00061632001,GSBRNA2T00008132001,GSBRNA2T00019972001,GSBRNA2T00071488001…
GO:0050896	response to stimulus	210 of 363 in the list	2571 of 4725 in all the Protein	0.094191	GSBRNA2T00103208001,GSBRNA2T00004102001,GSBRNA2T00011506001,GSBRNA2T00035359001,GSBRNA2T00000985001,GSBRNA2T00116782001,GSBRNA2T00153863001,GSBRNA2T00063312001,GSBRNA2T00143342001,GSBRNA2T00061044001,GSBRNA2T00112436001,GSBRNA2T00031690001,GSBRNA2T00037141001,GSBRNA2T00096777001,GSBRNA2T00104040001,GSBRNA2T00078779001,GSBRNA2T00000695001,GSBRNA2T00015236001,GSBRNA2T00016543001,GSBRNA2T00014635001…
GO:0006777	Mo-molybdopterin cofactor biosynthetic process	2 of 363 in the list	7 of 4725 in all the Protein	0.0955209	GSBRNA2T00109776001,GSBRNA2T00094682001
GO:0009662	etioplast organization	2 of 363 in the list	7 of 4725 in all the Protein	0.0955209	GSBRNA2T00027665001,GSBRNA2T00008564001
GO:0009831	plant-type cell wall modification involved in multidimensional cell growth	2 of 363 in the list	7 of 4725 in all the Protein	0.0955209	GSBRNA2T00012555001,GSBRNA2T00064408001
GO:0019720	Mo-molybdopterin cofactor metabolic process	2 of 363 in the list	7 of 4725 in all the Protein	0.0955209	GSBRNA2T00109776001,GSBRNA2T00094682001
GO:0032324	molybdopterin cofactor biosynthetic process	2 of 363 in the list	7 of 4725 in all the Protein	0.0955209	GSBRNA2T00109776001,GSBRNA2T00094682001
GO:0042026	protein refolding	2 of 363 in the list	7 of 4725 in all the Protein	0.0955209	GSBRNA2T00158347001,GSBRNA2T00047309001
GO:0043545	molybdopterin cofactor metabolic process	2 of 363 in the list	7 of 4725 in all the Protein	0.0955209	GSBRNA2T00109776001,GSBRNA2T00094682001
GO:0051189	prosthetic group metabolic process	2 of 363 in the list	7 of 4725 in all the Protein	0.0955209	GSBRNA2T00109776001,GSBRNA2T00094682001
GO:0051552	flavone metabolic process	2 of 363 in the list	7 of 4725 in all the Protein	0.0955209	GSBRNA2T00104818001,GSBRNA2T00078941001
GO:0051553	flavone biosynthetic process	2 of 363 in the list	7 of 4725 in all the Protein	0.0955209	GSBRNA2T00104818001,GSBRNA2T00078941001
GO:0051554	flavonol metabolic process	2 of 363 in the list	7 of 4725 in all the Protein	0.0955209	GSBRNA2T00104818001,GSBRNA2T00078941001
GO:0051555	flavonol biosynthetic process	2 of 363 in the list	7 of 4725 in all the Protein	0.0955209	GSBRNA2T00104818001,GSBRNA2T00078941001
GO:0009744	response to sucrose stimulus	18 of 363 in the list	169 of 4725 in all the Protein	0.0958738	GSBRNA2T00013308001,GSBRNA2T00132364001,GSBRNA2T00101764001,GSBRNA2T00133000001,GSBRNA2T00008132001,GSBRNA2T00028746001,GSBRNA2T00031734001,GSBRNA2T00063183001,GSBRNA2T00136007001,GSBRNA2T00016543001,GSBRNA2T00049457001,GSBRNA2T00111827001,GSBRNA2T00155196001,GSBRNA2T00104818001,GSBRNA2T00156322001,GSBRNA2T00111496001,GSBRNA2T00007757001,GSBRNA2T00131583001
GO:0034285	response to disaccharide stimulus	18 of 363 in the list	169 of 4725 in all the Protein	0.0958738	GSBRNA2T00013308001,GSBRNA2T00132364001,GSBRNA2T00101764001,GSBRNA2T00133000001,GSBRNA2T00008132001,GSBRNA2T00028746001,GSBRNA2T00031734001,GSBRNA2T00063183001,GSBRNA2T00136007001,GSBRNA2T00016543001,GSBRNA2T00049457001,GSBRNA2T00111827001,GSBRNA2T00155196001,GSBRNA2T00104818001,GSBRNA2T00156322001,GSBRNA2T00111496001,GSBRNA2T00007757001,GSBRNA2T00131583001
GO:0009611	response to wounding	17 of 363 in the list	158 of 4725 in all the Protein	0.0964962	GSBRNA2T00028132001,GSBRNA2T00004102001,GSBRNA2T00049203001,GSBRNA2T00085255001,GSBRNA2T00035410001,GSBRNA2T00023871001,GSBRNA2T00078941001,GSBRNA2T00076064001,GSBRNA2T00019864001,GSBRNA2T00078293001,GSBRNA2T00049336001,GSBRNA2T00024113001,GSBRNA2T00149628001,GSBRNA2T00059333001,GSBRNA2T00068966001,GSBRNA2T00007757001,GSBRNA2T00155010001
GO:1901362	organic cyclic compound biosynthetic process	75 of 363 in the list	850 of 4725 in all the Protein	0.0968098	GSBRNA2T00035359001,GSBRNA2T00153863001,GSBRNA2T00153970001,GSBRNA2T00063312001,GSBRNA2T00007278001,GSBRNA2T00052911001,GSBRNA2T00031690001,GSBRNA2T00020531001,GSBRNA2T00037141001,GSBRNA2T00007324001,GSBRNA2T00016543001,GSBRNA2T00149334001,GSBRNA2T00014635001,GSBRNA2T00124689001,GSBRNA2T00066465001,GSBRNA2T00039880001,GSBRNA2T00078010001,GSBRNA2T00007599001,GSBRNA2T00020939001,GSBRNA2T00011774001…
GO:1901575	organic substance catabolic process	108 of 363 in the list	1262 of 4725 in all the Protein	0.0973267	GSBRNA2T00081118001,GSBRNA2T00035359001,GSBRNA2T00000985001,GSBRNA2T00153863001,GSBRNA2T00133000001,GSBRNA2T00043988001,GSBRNA2T00092231001,GSBRNA2T00143342001,GSBRNA2T00061044001,GSBRNA2T00100627001,GSBRNA2T00037141001,GSBRNA2T00031450001,GSBRNA2T00104040001,GSBRNA2T00121402001,GSBRNA2T00156098001,GSBRNA2T00016543001,GSBRNA2T00149334001,GSBRNA2T00081789001,GSBRNA2T00000647001,GSBRNA2T00015180001…
GO:0006195	purine nucleotide catabolic process	11 of 363 in the list	93 of 4725 in all the Protein	0.0983228	GSBRNA2T00107809001,GSBRNA2T00110975001,GSBRNA2T00039880001,GSBRNA2T00135723001,GSBRNA2T00089743001,GSBRNA2T00007599001,GSBRNA2T00032017001,GSBRNA2T00029841001,GSBRNA2T00003267001,GSBRNA2T00092231001,GSBRNA2T00050545001
GO:0009143	nucleoside triphosphate catabolic process	11 of 363 in the list	93 of 4725 in all the Protein	0.0983228	GSBRNA2T00107809001,GSBRNA2T00110975001,GSBRNA2T00039880001,GSBRNA2T00135723001,GSBRNA2T00089743001,GSBRNA2T00007599001,GSBRNA2T00032017001,GSBRNA2T00029841001,GSBRNA2T00003267001,GSBRNA2T00092231001,GSBRNA2T00050545001
GO:0009146	purine nucleoside triphosphate catabolic process	11 of 363 in the list	93 of 4725 in all the Protein	0.0983228	GSBRNA2T00107809001,GSBRNA2T00110975001,GSBRNA2T00039880001,GSBRNA2T00135723001,GSBRNA2T00089743001,GSBRNA2T00007599001,GSBRNA2T00032017001,GSBRNA2T00029841001,GSBRNA2T00003267001,GSBRNA2T00092231001,GSBRNA2T00050545001
GO:0009154	purine ribonucleotide catabolic process	11 of 363 in the list	93 of 4725 in all the Protein	0.0983228	GSBRNA2T00107809001,GSBRNA2T00110975001,GSBRNA2T00039880001,GSBRNA2T00135723001,GSBRNA2T00089743001,GSBRNA2T00007599001,GSBRNA2T00032017001,GSBRNA2T00029841001,GSBRNA2T00003267001,GSBRNA2T00092231001,GSBRNA2T00050545001
GO:0009166	nucleotide catabolic process	11 of 363 in the list	93 of 4725 in all the Protein	0.0983228	GSBRNA2T00107809001,GSBRNA2T00110975001,GSBRNA2T00039880001,GSBRNA2T00135723001,GSBRNA2T00089743001,GSBRNA2T00007599001,GSBRNA2T00032017001,GSBRNA2T00029841001,GSBRNA2T00003267001,GSBRNA2T00092231001,GSBRNA2T00050545001
GO:0009203	ribonucleoside triphosphate catabolic process	11 of 363 in the list	93 of 4725 in all the Protein	0.0983228	GSBRNA2T00107809001,GSBRNA2T00110975001,GSBRNA2T00039880001,GSBRNA2T00135723001,GSBRNA2T00089743001,GSBRNA2T00007599001,GSBRNA2T00032017001,GSBRNA2T00029841001,GSBRNA2T00003267001,GSBRNA2T00092231001,GSBRNA2T00050545001
GO:0009207	purine ribonucleoside triphosphate catabolic process	11 of 363 in the list	93 of 4725 in all the Protein	0.0983228	GSBRNA2T00107809001,GSBRNA2T00110975001,GSBRNA2T00039880001,GSBRNA2T00135723001,GSBRNA2T00089743001,GSBRNA2T00007599001,GSBRNA2T00032017001,GSBRNA2T00029841001,GSBRNA2T00003267001,GSBRNA2T00092231001,GSBRNA2T00050545001
GO:0009261	ribonucleotide catabolic process	11 of 363 in the list	93 of 4725 in all the Protein	0.0983228	GSBRNA2T00107809001,GSBRNA2T00110975001,GSBRNA2T00039880001,GSBRNA2T00135723001,GSBRNA2T00089743001,GSBRNA2T00007599001,GSBRNA2T00032017001,GSBRNA2T00029841001,GSBRNA2T00003267001,GSBRNA2T00092231001,GSBRNA2T00050545001
GO:0046130	purine ribonucleoside catabolic process	11 of 363 in the list	93 of 4725 in all the Protein	0.0983228	GSBRNA2T00107809001,GSBRNA2T00110975001,GSBRNA2T00039880001,GSBRNA2T00135723001,GSBRNA2T00089743001,GSBRNA2T00007599001,GSBRNA2T00032017001,GSBRNA2T00029841001,GSBRNA2T00003267001,GSBRNA2T00092231001,GSBRNA2T00050545001
GO:1901292	nucleoside phosphate catabolic process	11 of 363 in the list	93 of 4725 in all the Protein	0.0983228	GSBRNA2T00107809001,GSBRNA2T00110975001,GSBRNA2T00039880001,GSBRNA2T00135723001,GSBRNA2T00089743001,GSBRNA2T00007599001,GSBRNA2T00032017001,GSBRNA2T00029841001,GSBRNA2T00003267001,GSBRNA2T00092231001,GSBRNA2T00050545001
GO:0019395	fatty acid oxidation	12 of 363 in the list	104 of 4725 in all the Protein	0.100082	GSBRNA2T00088679001,GSBRNA2T00000985001,GSBRNA2T00099236001,GSBRNA2T00082749001,GSBRNA2T00043988001,GSBRNA2T00006816001,GSBRNA2T00019972001,GSBRNA2T00123477001,GSBRNA2T00023283001,GSBRNA2T00035842001,GSBRNA2T00024113001,GSBRNA2T00007757001
GO:0031399	regulation of protein modification process	12 of 363 in the list	104 of 4725 in all the Protein	0.100082	GSBRNA2T00043008001,GSBRNA2T00110975001,GSBRNA2T00046185001,GSBRNA2T00035359001,GSBRNA2T00075319001,GSBRNA2T00007599001,GSBRNA2T00032017001,GSBRNA2T00050545001,GSBRNA2T00121082001,GSBRNA2T00037141001,GSBRNA2T00131583001,GSBRNA2T00071975001
GO:0009119	ribonucleoside metabolic process	17 of 363 in the list	159 of 4725 in all the Protein	0.100815	GSBRNA2T00039880001,GSBRNA2T00153863001,GSBRNA2T00089743001,GSBRNA2T00007599001,GSBRNA2T00072003001,GSBRNA2T00029841001,GSBRNA2T00003267001,GSBRNA2T00004899001,GSBRNA2T00092231001,GSBRNA2T00107809001,GSBRNA2T00110975001,GSBRNA2T00135723001,GSBRNA2T00002484001,GSBRNA2T00032017001,GSBRNA2T00050545001,GSBRNA2T00061075001,GSBRNA2T00066465001
GO:0045333	cellular respiration	13 of 363 in the list	115 of 4725 in all the Protein	0.101129	GSBRNA2T00013308001,GSBRNA2T00004302001,GSBRNA2T00078134001,GSBRNA2T00126362001,GSBRNA2T00018157001,GSBRNA2T00000647001,GSBRNA2T00002399001,GSBRNA2T00156322001,GSBRNA2T00095750001,GSBRNA2T00101469001,GSBRNA2T00119517001,GSBRNA2T00024844001,GSBRNA2T00007397001
GO:1901576	organic substance biosynthetic process	173 of 363 in the list	2095 of 4725 in all the Protein	0.102182	GSBRNA2T00035359001,GSBRNA2T00000985001,GSBRNA2T00153863001,GSBRNA2T00063312001,GSBRNA2T00031690001,GSBRNA2T00037141001,GSBRNA2T00029842001,GSBRNA2T00000695001,GSBRNA2T00015236001,GSBRNA2T00099014001,GSBRNA2T00016543001,GSBRNA2T00014635001,GSBRNA2T00045497001,GSBRNA2T00019966001,GSBRNA2T00099271001,GSBRNA2T00124689001,GSBRNA2T00066465001,GSBRNA2T00013308001,GSBRNA2T00039880001,GSBRNA2T00078010001…
GO:0006152	purine nucleoside catabolic process	11 of 363 in the list	94 of 4725 in all the Protein	0.104124	GSBRNA2T00107809001,GSBRNA2T00110975001,GSBRNA2T00039880001,GSBRNA2T00135723001,GSBRNA2T00089743001,GSBRNA2T00007599001,GSBRNA2T00032017001,GSBRNA2T00029841001,GSBRNA2T00003267001,GSBRNA2T00092231001,GSBRNA2T00050545001
GO:0009164	nucleoside catabolic process	11 of 363 in the list	94 of 4725 in all the Protein	0.104124	GSBRNA2T00107809001,GSBRNA2T00110975001,GSBRNA2T00039880001,GSBRNA2T00135723001,GSBRNA2T00089743001,GSBRNA2T00007599001,GSBRNA2T00032017001,GSBRNA2T00029841001,GSBRNA2T00003267001,GSBRNA2T00092231001,GSBRNA2T00050545001
GO:0042454	ribonucleoside catabolic process	11 of 363 in the list	94 of 4725 in all the Protein	0.104124	GSBRNA2T00107809001,GSBRNA2T00110975001,GSBRNA2T00039880001,GSBRNA2T00135723001,GSBRNA2T00089743001,GSBRNA2T00007599001,GSBRNA2T00032017001,GSBRNA2T00029841001,GSBRNA2T00003267001,GSBRNA2T00092231001,GSBRNA2T00050545001
GO:0072523	purine-containing compound catabolic process	11 of 363 in the list	94 of 4725 in all the Protein	0.104124	GSBRNA2T00107809001,GSBRNA2T00110975001,GSBRNA2T00039880001,GSBRNA2T00135723001,GSBRNA2T00089743001,GSBRNA2T00007599001,GSBRNA2T00032017001,GSBRNA2T00029841001,GSBRNA2T00003267001,GSBRNA2T00092231001,GSBRNA2T00050545001
GO:0046128	purine ribonucleoside metabolic process	16 of 363 in the list	149 of 4725 in all the Protein	0.106009	GSBRNA2T00039880001,GSBRNA2T00089743001,GSBRNA2T00007599001,GSBRNA2T00072003001,GSBRNA2T00029841001,GSBRNA2T00003267001,GSBRNA2T00004899001,GSBRNA2T00092231001,GSBRNA2T00107809001,GSBRNA2T00110975001,GSBRNA2T00135723001,GSBRNA2T00002484001,GSBRNA2T00032017001,GSBRNA2T00050545001,GSBRNA2T00061075001,GSBRNA2T00066465001
GO:0006865	amino acid transport	13 of 363 in the list	116 of 4725 in all the Protein	0.106406	GSBRNA2T00031517001,GSBRNA2T00028132001,GSBRNA2T00004102001,GSBRNA2T00156098001,GSBRNA2T00000985001,GSBRNA2T00039880001,GSBRNA2T00023871001,GSBRNA2T00097000001,GSBRNA2T00089433001,GSBRNA2T00013027001,GSBRNA2T00085431001,GSBRNA2T00039680001,GSBRNA2T00094188001
GO:0071704	organic substance metabolic process	285 of 363 in the list	3577 of 4725 in all the Protein	0.107441	GSBRNA2T00081118001,GSBRNA2T00004102001,GSBRNA2T00035359001,GSBRNA2T00000985001,GSBRNA2T00116782001,GSBRNA2T00153863001,GSBRNA2T00063312001,GSBRNA2T00143342001,GSBRNA2T00031690001,GSBRNA2T00001406001,GSBRNA2T00037141001,GSBRNA2T00078779001,GSBRNA2T00000695001,GSBRNA2T00153794001,GSBRNA2T00014635001,GSBRNA2T00019966001,GSBRNA2T00094059001,GSBRNA2T00023283001,GSBRNA2T00039880001,GSBRNA2T00132364001…
GO:0009161	ribonucleoside monophosphate metabolic process	4 of 363 in the list	24 of 4725 in all the Protein	0.107485	GSBRNA2T00022052001,GSBRNA2T00153863001,GSBRNA2T00009515001,GSBRNA2T00004899001
GO:0022904	respiratory electron transport chain	4 of 363 in the list	24 of 4725 in all the Protein	0.107485	GSBRNA2T00004302001,GSBRNA2T00002399001,GSBRNA2T00078134001,GSBRNA2T00119517001
GO:0009753	response to jasmonic acid stimulus	18 of 363 in the list	172 of 4725 in all the Protein	0.108661	GSBRNA2T00035359001,GSBRNA2T00028746001,GSBRNA2T00031734001,GSBRNA2T00085889001,GSBRNA2T00121082001,GSBRNA2T00059333001,GSBRNA2T00037141001,GSBRNA2T00155010001,GSBRNA2T00046185001,GSBRNA2T00149035001,GSBRNA2T00043008001,GSBRNA2T00109776001,GSBRNA2T00097000001,GSBRNA2T00076064001,GSBRNA2T00155196001,GSBRNA2T00100296001,GSBRNA2T00071975001,GSBRNA2T00094682001
GO:0042278	purine nucleoside metabolic process	16 of 363 in the list	150 of 4725 in all the Protein	0.110762	GSBRNA2T00039880001,GSBRNA2T00089743001,GSBRNA2T00007599001,GSBRNA2T00072003001,GSBRNA2T00029841001,GSBRNA2T00003267001,GSBRNA2T00004899001,GSBRNA2T00092231001,GSBRNA2T00107809001,GSBRNA2T00110975001,GSBRNA2T00135723001,GSBRNA2T00002484001,GSBRNA2T00032017001,GSBRNA2T00050545001,GSBRNA2T00061075001,GSBRNA2T00066465001
GO:1901658	glycosyl compound catabolic process	13 of 363 in the list	117 of 4725 in all the Protein	0.111845	GSBRNA2T00107809001,GSBRNA2T00110975001,GSBRNA2T00039880001,GSBRNA2T00135723001,GSBRNA2T00089743001,GSBRNA2T00007599001,GSBRNA2T00032017001,GSBRNA2T00029841001,GSBRNA2T00003267001,GSBRNA2T00092231001,GSBRNA2T00050545001,GSBRNA2T00062345001,GSBRNA2T00003346001
GO:0046364	monosaccharide biosynthetic process	26 of 363 in the list	265 of 4725 in all the Protein	0.113333	GSBRNA2T00005574001,GSBRNA2T00126362001,GSBRNA2T00029841001,GSBRNA2T00003267001,GSBRNA2T00094676001,GSBRNA2T00019972001,GSBRNA2T00100627001,GSBRNA2T00068966001,GSBRNA2T00071488001,GSBRNA2T00041354001,GSBRNA2T00031517001,GSBRNA2T00121402001,GSBRNA2T00000695001,GSBRNA2T00091532001,GSBRNA2T00027665001,GSBRNA2T00101550001,GSBRNA2T00135723001,GSBRNA2T00099236001,GSBRNA2T00015236001,GSBRNA2T00105700001…
GO:1901137	carbohydrate derivative biosynthetic process	43 of 363 in the list	467 of 4725 in all the Protein	0.114307	GSBRNA2T00022052001,GSBRNA2T00035359001,GSBRNA2T00153863001,GSBRNA2T00153970001,GSBRNA2T00127991001,GSBRNA2T00052911001,GSBRNA2T00121082001,GSBRNA2T00020531001,GSBRNA2T00037141001,GSBRNA2T00041354001,GSBRNA2T00082981001,GSBRNA2T00110975001,GSBRNA2T00099014001,GSBRNA2T00002484001,GSBRNA2T00104818001,GSBRNA2T00156322001,GSBRNA2T00132762001,GSBRNA2T00062345001,GSBRNA2T00049482001,GSBRNA2T00111496001…
GO:0006066	alcohol metabolic process	20 of 363 in the list	196 of 4725 in all the Protein	0.114312	GSBRNA2T00071764001,GSBRNA2T00061360001,GSBRNA2T00035410001,GSBRNA2T00063312001,GSBRNA2T00008244001,GSBRNA2T00095418001,GSBRNA2T00076110001,GSBRNA2T00041354001,GSBRNA2T00088679001,GSBRNA2T00027264001,GSBRNA2T00027665001,GSBRNA2T00079245001,GSBRNA2T00009862001,GSBRNA2T00135723001,GSBRNA2T00050516001,GSBRNA2T00044601001,GSBRNA2T00078941001,GSBRNA2T00094059001,GSBRNA2T00041496001,GSBRNA2T00008564001
GO:1901615	organic hydroxy compound metabolic process	20 of 363 in the list	196 of 4725 in all the Protein	0.114312	GSBRNA2T00071764001,GSBRNA2T00061360001,GSBRNA2T00035410001,GSBRNA2T00063312001,GSBRNA2T00008244001,GSBRNA2T00095418001,GSBRNA2T00076110001,GSBRNA2T00041354001,GSBRNA2T00088679001,GSBRNA2T00027264001,GSBRNA2T00027665001,GSBRNA2T00079245001,GSBRNA2T00009862001,GSBRNA2T00135723001,GSBRNA2T00050516001,GSBRNA2T00044601001,GSBRNA2T00078941001,GSBRNA2T00094059001,GSBRNA2T00041496001,GSBRNA2T00008564001
GO:0010310	regulation of hydrogen peroxide metabolic process	10 of 363 in the list	85 of 4725 in all the Protein	0.11458	GSBRNA2T00043008001,GSBRNA2T00149035001,GSBRNA2T00046185001,GSBRNA2T00035359001,GSBRNA2T00028746001,GSBRNA2T00155196001,GSBRNA2T00031734001,GSBRNA2T00121082001,GSBRNA2T00037141001,GSBRNA2T00071975001
GO:0034220	ion transmembrane transport	8 of 363 in the list	64 of 4725 in all the Protein	0.114846	GSBRNA2T00049336001,GSBRNA2T00039880001,GSBRNA2T00063312001,GSBRNA2T00002484001,GSBRNA2T00072003001,GSBRNA2T00066465001,GSBRNA2T00031450001,GSBRNA2T00010424001
GO:0046165	alcohol biosynthetic process	16 of 363 in the list	151 of 4725 in all the Protein	0.115644	GSBRNA2T00071764001,GSBRNA2T00061360001,GSBRNA2T00035410001,GSBRNA2T00063312001,GSBRNA2T00076110001,GSBRNA2T00041354001,GSBRNA2T00027264001,GSBRNA2T00027665001,GSBRNA2T00079245001,GSBRNA2T00009862001,GSBRNA2T00044601001,GSBRNA2T00050516001,GSBRNA2T00135723001,GSBRNA2T00078941001,GSBRNA2T00041496001,GSBRNA2T00008564001
GO:1901617	organic hydroxy compound biosynthetic process	16 of 363 in the list	151 of 4725 in all the Protein	0.115644	GSBRNA2T00071764001,GSBRNA2T00061360001,GSBRNA2T00035410001,GSBRNA2T00063312001,GSBRNA2T00076110001,GSBRNA2T00041354001,GSBRNA2T00027264001,GSBRNA2T00027665001,GSBRNA2T00079245001,GSBRNA2T00009862001,GSBRNA2T00044601001,GSBRNA2T00050516001,GSBRNA2T00135723001,GSBRNA2T00078941001,GSBRNA2T00041496001,GSBRNA2T00008564001
GO:0046434	organophosphate catabolic process	11 of 363 in the list	96 of 4725 in all the Protein	0.116317	GSBRNA2T00107809001,GSBRNA2T00110975001,GSBRNA2T00039880001,GSBRNA2T00135723001,GSBRNA2T00089743001,GSBRNA2T00007599001,GSBRNA2T00032017001,GSBRNA2T00029841001,GSBRNA2T00003267001,GSBRNA2T00092231001,GSBRNA2T00050545001
GO:0009144	purine nucleoside triphosphate metabolic process	14 of 363 in the list	129 of 4725 in all the Protein	0.117197	GSBRNA2T00107809001,GSBRNA2T00110975001,GSBRNA2T00039880001,GSBRNA2T00135723001,GSBRNA2T00089743001,GSBRNA2T00007599001,GSBRNA2T00032017001,GSBRNA2T00002484001,GSBRNA2T00072003001,GSBRNA2T00029841001,GSBRNA2T00003267001,GSBRNA2T00092231001,GSBRNA2T00050545001,GSBRNA2T00066465001
GO:0009199	ribonucleoside triphosphate metabolic process	14 of 363 in the list	129 of 4725 in all the Protein	0.117197	GSBRNA2T00107809001,GSBRNA2T00110975001,GSBRNA2T00039880001,GSBRNA2T00135723001,GSBRNA2T00089743001,GSBRNA2T00007599001,GSBRNA2T00032017001,GSBRNA2T00002484001,GSBRNA2T00072003001,GSBRNA2T00029841001,GSBRNA2T00003267001,GSBRNA2T00092231001,GSBRNA2T00050545001,GSBRNA2T00066465001
GO:0009205	purine ribonucleoside triphosphate metabolic process	14 of 363 in the list	129 of 4725 in all the Protein	0.117197	GSBRNA2T00107809001,GSBRNA2T00110975001,GSBRNA2T00039880001,GSBRNA2T00135723001,GSBRNA2T00089743001,GSBRNA2T00007599001,GSBRNA2T00032017001,GSBRNA2T00002484001,GSBRNA2T00072003001,GSBRNA2T00029841001,GSBRNA2T00003267001,GSBRNA2T00092231001,GSBRNA2T00050545001,GSBRNA2T00066465001
GO:1901136	carbohydrate derivative catabolic process	14 of 363 in the list	129 of 4725 in all the Protein	0.117197	GSBRNA2T00107809001,GSBRNA2T00110975001,GSBRNA2T00039880001,GSBRNA2T00135723001,GSBRNA2T00089743001,GSBRNA2T00007599001,GSBRNA2T00032017001,GSBRNA2T00029841001,GSBRNA2T00003267001,GSBRNA2T00092231001,GSBRNA2T00050545001,GSBRNA2T00085431001,GSBRNA2T00062345001,GSBRNA2T00003346001
GO:0008202	steroid metabolic process	13 of 363 in the list	118 of 4725 in all the Protein	0.117445	GSBRNA2T00027264001,GSBRNA2T00071764001,GSBRNA2T00079245001,GSBRNA2T00027665001,GSBRNA2T00009862001,GSBRNA2T00135723001,GSBRNA2T00050516001,GSBRNA2T00044601001,GSBRNA2T00035410001,GSBRNA2T00078941001,GSBRNA2T00063312001,GSBRNA2T00041496001,GSBRNA2T00008564001
GO:0006928	cellular component movement	6 of 363 in the list	44 of 4725 in all the Protein	0.117739	GSBRNA2T00021776001,GSBRNA2T00135723001,GSBRNA2T00094188001,GSBRNA2T00043197001,GSBRNA2T00029841001,GSBRNA2T00003267001
GO:0007018	microtubule-based movement	3 of 363 in the list	16 of 4725 in all the Protein	0.119492	GSBRNA2T00135723001,GSBRNA2T00029841001,GSBRNA2T00003267001
GO:0009646	response to absence of light	3 of 363 in the list	16 of 4725 in all the Protein	0.119492	GSBRNA2T00061360001,GSBRNA2T00035842001,GSBRNA2T00059333001
GO:0009789	positive regulation of abscisic acid mediated signaling pathway	3 of 363 in the list	16 of 4725 in all the Protein	0.119492	GSBRNA2T00094059001,GSBRNA2T00024113001,GSBRNA2T00008244001
GO:0010187	negative regulation of seed germination	3 of 363 in the list	16 of 4725 in all the Protein	0.119492	GSBRNA2T00113650001,GSBRNA2T00113651001,GSBRNA2T00094676001
GO:0035384	thioester biosynthetic process	3 of 363 in the list	16 of 4725 in all the Protein	0.119492	GSBRNA2T00056523001,GSBRNA2T00014635001,GSBRNA2T00111827001
GO:0042775	mitochondrial ATP synthesis coupled electron transport	3 of 363 in the list	16 of 4725 in all the Protein	0.119492	GSBRNA2T00002399001,GSBRNA2T00078134001,GSBRNA2T00119517001
GO:0071616	acyl-CoA biosynthetic process	3 of 363 in the list	16 of 4725 in all the Protein	0.119492	GSBRNA2T00056523001,GSBRNA2T00014635001,GSBRNA2T00111827001
GO:1901421	positive regulation of response to alcohol	3 of 363 in the list	16 of 4725 in all the Protein	0.119492	GSBRNA2T00094059001,GSBRNA2T00024113001,GSBRNA2T00008244001
GO:0006790	sulfur compound metabolic process	40 of 363 in the list	433 of 4725 in all the Protein	0.120336	GSBRNA2T00061360001,GSBRNA2T00035359001,GSBRNA2T00063312001,GSBRNA2T00007278001,GSBRNA2T00047346001,GSBRNA2T00121082001,GSBRNA2T00037141001,GSBRNA2T00041354001,GSBRNA2T00156098001,GSBRNA2T00110975001,GSBRNA2T00061574001,GSBRNA2T00075319001,GSBRNA2T00016543001,GSBRNA2T00049457001,GSBRNA2T00014635001,GSBRNA2T00037717001,GSBRNA2T00061075001,GSBRNA2T00062345001,GSBRNA2T00111496001,GSBRNA2T00039880001…
GO:0009123	nucleoside monophosphate metabolic process	4 of 363 in the list	25 of 4725 in all the Protein	0.120628	GSBRNA2T00022052001,GSBRNA2T00153863001,GSBRNA2T00009515001,GSBRNA2T00004899001
GO:0009772	photosynthetic electron transport in photosystem II	2 of 363 in the list	8 of 4725 in all the Protein	0.121089	GSBRNA2T00124689001,GSBRNA2T00043082001
GO:0009828	plant-type cell wall loosening	2 of 363 in the list	8 of 4725 in all the Protein	0.121089	GSBRNA2T00012555001,GSBRNA2T00064408001
GO:0042547	cell wall modification involved in multidimensional cell growth	2 of 363 in the list	8 of 4725 in all the Protein	0.121089	GSBRNA2T00012555001,GSBRNA2T00064408001
GO:0071216	cellular response to biotic stimulus	2 of 363 in the list	8 of 4725 in all the Protein	0.121089	GSBRNA2T00002813001,GSBRNA2T00007246001
GO:0080119	ER body organization	2 of 363 in the list	8 of 4725 in all the Protein	0.121089	GSBRNA2T00094059001,GSBRNA2T00008244001
GO:2000377	regulation of reactive oxygen species metabolic process	10 of 363 in the list	86 of 4725 in all the Protein	0.121333	GSBRNA2T00043008001,GSBRNA2T00149035001,GSBRNA2T00046185001,GSBRNA2T00035359001,GSBRNA2T00028746001,GSBRNA2T00155196001,GSBRNA2T00031734001,GSBRNA2T00121082001,GSBRNA2T00037141001,GSBRNA2T00071975001
GO:0010243	response to organic nitrogen	15 of 363 in the list	141 of 4725 in all the Protein	0.121807	GSBRNA2T00004102001,GSBRNA2T00156098001,GSBRNA2T00149035001,GSBRNA2T00046185001,GSBRNA2T00027665001,GSBRNA2T00035359001,GSBRNA2T00023871001,GSBRNA2T00028746001,GSBRNA2T00155196001,GSBRNA2T00031734001,GSBRNA2T00085431001,GSBRNA2T00121082001,GSBRNA2T00149628001,GSBRNA2T00008564001,GSBRNA2T00037141001
GO:0009141	nucleoside triphosphate metabolic process	14 of 363 in the list	130 of 4725 in all the Protein	0.122685	GSBRNA2T00107809001,GSBRNA2T00110975001,GSBRNA2T00039880001,GSBRNA2T00135723001,GSBRNA2T00089743001,GSBRNA2T00007599001,GSBRNA2T00032017001,GSBRNA2T00002484001,GSBRNA2T00072003001,GSBRNA2T00029841001,GSBRNA2T00003267001,GSBRNA2T00092231001,GSBRNA2T00050545001,GSBRNA2T00066465001
GO:0006873	cellular ion homeostasis	11 of 363 in the list	97 of 4725 in all the Protein	0.122705	GSBRNA2T00004139001,GSBRNA2T00046185001,GSBRNA2T00035359001,GSBRNA2T00063312001,GSBRNA2T00008132001,GSBRNA2T00095418001,GSBRNA2T00049336001,GSBRNA2T00111496001,GSBRNA2T00123159001,GSBRNA2T00131583001,GSBRNA2T00072741001
GO:0015711	organic anion transport	13 of 363 in the list	119 of 4725 in all the Protein	0.123206	GSBRNA2T00031517001,GSBRNA2T00028132001,GSBRNA2T00004102001,GSBRNA2T00156098001,GSBRNA2T00000985001,GSBRNA2T00039880001,GSBRNA2T00023871001,GSBRNA2T00097000001,GSBRNA2T00089433001,GSBRNA2T00013027001,GSBRNA2T00085431001,GSBRNA2T00039680001,GSBRNA2T00094188001
GO:0015849	organic acid transport	13 of 363 in the list	119 of 4725 in all the Protein	0.123206	GSBRNA2T00031517001,GSBRNA2T00028132001,GSBRNA2T00004102001,GSBRNA2T00156098001,GSBRNA2T00000985001,GSBRNA2T00039880001,GSBRNA2T00023871001,GSBRNA2T00097000001,GSBRNA2T00089433001,GSBRNA2T00013027001,GSBRNA2T00085431001,GSBRNA2T00039680001,GSBRNA2T00094188001
GO:0046942	carboxylic acid transport	13 of 363 in the list	119 of 4725 in all the Protein	0.123206	GSBRNA2T00031517001,GSBRNA2T00028132001,GSBRNA2T00004102001,GSBRNA2T00156098001,GSBRNA2T00000985001,GSBRNA2T00039880001,GSBRNA2T00023871001,GSBRNA2T00097000001,GSBRNA2T00089433001,GSBRNA2T00013027001,GSBRNA2T00085431001,GSBRNA2T00039680001,GSBRNA2T00094188001
GO:0006612	protein targeting to membrane	17 of 363 in the list	164 of 4725 in all the Protein	0.124196	GSBRNA2T00035359001,GSBRNA2T00028746001,GSBRNA2T00049336001,GSBRNA2T00031734001,GSBRNA2T00121082001,GSBRNA2T00037141001,GSBRNA2T00031517001,GSBRNA2T00046185001,GSBRNA2T00149035001,GSBRNA2T00043008001,GSBRNA2T00109776001,GSBRNA2T00097000001,GSBRNA2T00089433001,GSBRNA2T00155196001,GSBRNA2T00078293001,GSBRNA2T00071975001,GSBRNA2T00094682001
GO:0006767	water-soluble vitamin metabolic process	5 of 363 in the list	35 of 4725 in all the Protein	0.126731	GSBRNA2T00049220001,GSBRNA2T00091532001,GSBRNA2T00101550001,GSBRNA2T00007278001,GSBRNA2T00041354001
GO:0042364	water-soluble vitamin biosynthetic process	5 of 363 in the list	35 of 4725 in all the Protein	0.126731	GSBRNA2T00049220001,GSBRNA2T00091532001,GSBRNA2T00101550001,GSBRNA2T00007278001,GSBRNA2T00041354001
GO:0016126	sterol biosynthetic process	10 of 363 in the list	87 of 4725 in all the Protein	0.128302	GSBRNA2T00027264001,GSBRNA2T00071764001,GSBRNA2T00079245001,GSBRNA2T00009862001,GSBRNA2T00135723001,GSBRNA2T00050516001,GSBRNA2T00044601001,GSBRNA2T00078941001,GSBRNA2T00063312001,GSBRNA2T00041496001
GO:0071669	plant-type cell wall organization or biogenesis	26 of 363 in the list	269 of 4725 in all the Protein	0.128601	GSBRNA2T00021776001,GSBRNA2T00071764001,GSBRNA2T00069066001,GSBRNA2T00149277001,GSBRNA2T00039880001,GSBRNA2T00012119001,GSBRNA2T00038040001,GSBRNA2T00095418001,GSBRNA2T00107093001,GSBRNA2T00072003001,GSBRNA2T00102147001,GSBRNA2T00004308001,GSBRNA2T00025406001,GSBRNA2T00006132001,GSBRNA2T00063183001,GSBRNA2T00064408001,GSBRNA2T00112943001,GSBRNA2T00012237001,GSBRNA2T00144554001,GSBRNA2T00019966001…
GO:0043085	positive regulation of catalytic activity	11 of 363 in the list	98 of 4725 in all the Protein	0.129286	GSBRNA2T00044529001,GSBRNA2T00077023001,GSBRNA2T00099236001,GSBRNA2T00016543001,GSBRNA2T00007278001,GSBRNA2T00049220001,GSBRNA2T00021129001,GSBRNA2T00050545001,GSBRNA2T00121082001,GSBRNA2T00037141001,GSBRNA2T00024844001
GO:0034440	lipid oxidation	12 of 363 in the list	109 of 4725 in all the Protein	0.129496	GSBRNA2T00088679001,GSBRNA2T00000985001,GSBRNA2T00099236001,GSBRNA2T00082749001,GSBRNA2T00043988001,GSBRNA2T00006816001,GSBRNA2T00019972001,GSBRNA2T00123477001,GSBRNA2T00023283001,GSBRNA2T00035842001,GSBRNA2T00024113001,GSBRNA2T00007757001
GO:0019637	organophosphate metabolic process	65 of 363 in the list	742 of 4725 in all the Protein	0.130911	GSBRNA2T00035359001,GSBRNA2T00153863001,GSBRNA2T00153970001,GSBRNA2T00076110001,GSBRNA2T00052911001,GSBRNA2T00092231001,GSBRNA2T00143342001,GSBRNA2T00031690001,GSBRNA2T00020531001,GSBRNA2T00037141001,GSBRNA2T00156098001,GSBRNA2T00016543001,GSBRNA2T00149334001,GSBRNA2T00099271001,GSBRNA2T00013296001,GSBRNA2T00066465001,GSBRNA2T00004302001,GSBRNA2T00039880001,GSBRNA2T00089743001,GSBRNA2T00007599001…
GO:0030003	cellular cation homeostasis	10 of 363 in the list	88 of 4725 in all the Protein	0.135483	GSBRNA2T00004139001,GSBRNA2T00046185001,GSBRNA2T00035359001,GSBRNA2T00063312001,GSBRNA2T00008132001,GSBRNA2T00049336001,GSBRNA2T00111496001,GSBRNA2T00123159001,GSBRNA2T00131583001,GSBRNA2T00072741001
GO:0000302	response to reactive oxygen species	25 of 363 in the list	259 of 4725 in all the Protein	0.135687	GSBRNA2T00013308001,GSBRNA2T00085255001,GSBRNA2T00005574001,GSBRNA2T00007599001,GSBRNA2T00008132001,GSBRNA2T00049336001,GSBRNA2T00047346001,GSBRNA2T00056523001,GSBRNA2T00155010001,GSBRNA2T00158347001,GSBRNA2T00078779001,GSBRNA2T00002813001,GSBRNA2T00061574001,GSBRNA2T00109776001,GSBRNA2T00032017001,GSBRNA2T00029985001,GSBRNA2T00065747001,GSBRNA2T00104424001,GSBRNA2T00156322001,GSBRNA2T00100296001…
GO:0044093	positive regulation of molecular function	11 of 363 in the list	99 of 4725 in all the Protein	0.136058	GSBRNA2T00044529001,GSBRNA2T00077023001,GSBRNA2T00099236001,GSBRNA2T00016543001,GSBRNA2T00007278001,GSBRNA2T00049220001,GSBRNA2T00021129001,GSBRNA2T00050545001,GSBRNA2T00121082001,GSBRNA2T00037141001,GSBRNA2T00024844001
GO:0044238	primary metabolic process	269 of 363 in the list	3377 of 4725 in all the Protein	0.136157	GSBRNA2T00081118001,GSBRNA2T00004102001,GSBRNA2T00035359001,GSBRNA2T00000985001,GSBRNA2T00116782001,GSBRNA2T00153863001,GSBRNA2T00063312001,GSBRNA2T00143342001,GSBRNA2T00031690001,GSBRNA2T00001406001,GSBRNA2T00037141001,GSBRNA2T00078779001,GSBRNA2T00000695001,GSBRNA2T00153794001,GSBRNA2T00014635001,GSBRNA2T00019966001,GSBRNA2T00094059001,GSBRNA2T00023283001,GSBRNA2T00039880001,GSBRNA2T00132364001…
GO:0009816	defense response to bacterium, incompatible interaction	3 of 363 in the list	17 of 4725 in all the Protein	0.137255	GSBRNA2T00121402001,GSBRNA2T00100296001,GSBRNA2T00071488001
GO:0045036	protein targeting to chloroplast	6 of 363 in the list	46 of 4725 in all the Protein	0.13786	GSBRNA2T00011774001,GSBRNA2T00121402001,GSBRNA2T00037717001,GSBRNA2T00130011001,GSBRNA2T00071488001,GSBRNA2T00049457001
GO:0072596	establishment of protein localization to chloroplast	6 of 363 in the list	46 of 4725 in all the Protein	0.13786	GSBRNA2T00011774001,GSBRNA2T00121402001,GSBRNA2T00037717001,GSBRNA2T00130011001,GSBRNA2T00071488001,GSBRNA2T00049457001
GO:0072598	protein localization to chloroplast	6 of 363 in the list	46 of 4725 in all the Protein	0.13786	GSBRNA2T00011774001,GSBRNA2T00121402001,GSBRNA2T00037717001,GSBRNA2T00130011001,GSBRNA2T00071488001,GSBRNA2T00049457001
GO:0016129	phytosteroid biosynthetic process	8 of 363 in the list	67 of 4725 in all the Protein	0.139352	GSBRNA2T00027264001,GSBRNA2T00079245001,GSBRNA2T00027665001,GSBRNA2T00135723001,GSBRNA2T00050516001,GSBRNA2T00044601001,GSBRNA2T00035410001,GSBRNA2T00008564001
GO:0016132	brassinosteroid biosynthetic process	8 of 363 in the list	67 of 4725 in all the Protein	0.139352	GSBRNA2T00027264001,GSBRNA2T00079245001,GSBRNA2T00027665001,GSBRNA2T00135723001,GSBRNA2T00050516001,GSBRNA2T00044601001,GSBRNA2T00035410001,GSBRNA2T00008564001
GO:0043086	negative regulation of catalytic activity	8 of 363 in the list	67 of 4725 in all the Protein	0.139352	GSBRNA2T00116455001,GSBRNA2T00102545001,GSBRNA2T00103296001,GSBRNA2T00023065001,GSBRNA2T00013235001,GSBRNA2T00039680001,GSBRNA2T00138083001,GSBRNA2T00106046001
GO:0030001	metal ion transport	22 of 363 in the list	225 of 4725 in all the Protein	0.140588	GSBRNA2T00061360001,GSBRNA2T00035359001,GSBRNA2T00035410001,GSBRNA2T00005574001,GSBRNA2T00063312001,GSBRNA2T00008132001,GSBRNA2T00072003001,GSBRNA2T00123618001,GSBRNA2T00049336001,GSBRNA2T00061044001,GSBRNA2T00059333001,GSBRNA2T00123159001,GSBRNA2T00072741001,GSBRNA2T00004139001,GSBRNA2T00046185001,GSBRNA2T00076064001,GSBRNA2T00002484001,GSBRNA2T00089433001,GSBRNA2T00111496001,GSBRNA2T00130011001…
GO:0043414	macromolecule methylation	27 of 363 in the list	284 of 4725 in all the Protein	0.141608	GSBRNA2T00153970001,GSBRNA2T00127991001,GSBRNA2T00091611001,GSBRNA2T00015282001,GSBRNA2T00049336001,GSBRNA2T00017352001,GSBRNA2T00006720001,GSBRNA2T00031690001,GSBRNA2T00019008001,GSBRNA2T00015778001,GSBRNA2T00076782001,GSBRNA2T00052070001,GSBRNA2T00011037001,GSBRNA2T00023355001,GSBRNA2T00020057001,GSBRNA2T00078190001,GSBRNA2T00012237001,GSBRNA2T00013975001,GSBRNA2T00121432001,GSBRNA2T00001968001…
GO:0015672	monovalent inorganic cation transport	9 of 363 in the list	78 of 4725 in all the Protein	0.141783	GSBRNA2T00031517001,GSBRNA2T00039880001,GSBRNA2T00063312001,GSBRNA2T00072003001,GSBRNA2T00089433001,GSBRNA2T00121082001,GSBRNA2T00010424001,GSBRNA2T00031450001,GSBRNA2T00066465001
GO:0009062	fatty acid catabolic process	12 of 363 in the list	111 of 4725 in all the Protein	0.142479	GSBRNA2T00000985001,GSBRNA2T00099236001,GSBRNA2T00082749001,GSBRNA2T00043988001,GSBRNA2T00006816001,GSBRNA2T00019972001,GSBRNA2T00123477001,GSBRNA2T00023283001,GSBRNA2T00035842001,GSBRNA2T00024113001,GSBRNA2T00007757001,GSBRNA2T00020681001
GO:0016125	sterol metabolic process	10 of 363 in the list	89 of 4725 in all the Protein	0.142873	GSBRNA2T00027264001,GSBRNA2T00071764001,GSBRNA2T00079245001,GSBRNA2T00009862001,GSBRNA2T00135723001,GSBRNA2T00050516001,GSBRNA2T00044601001,GSBRNA2T00078941001,GSBRNA2T00063312001,GSBRNA2T00041496001
GO:0055080	cation homeostasis	11 of 363 in the list	100 of 4725 in all the Protein	0.143017	GSBRNA2T00004139001,GSBRNA2T00046185001,GSBRNA2T00035359001,GSBRNA2T00108704001,GSBRNA2T00063312001,GSBRNA2T00008132001,GSBRNA2T00049336001,GSBRNA2T00111496001,GSBRNA2T00123159001,GSBRNA2T00131583001,GSBRNA2T00072741001
GO:0006970	response to osmotic stress	57 of 363 in the list	648 of 4725 in all the Protein	0.143441	GSBRNA2T00061360001,GSBRNA2T00035410001,GSBRNA2T00005574001,GSBRNA2T00063312001,GSBRNA2T00063885001,GSBRNA2T00008244001,GSBRNA2T00076110001,GSBRNA2T00003267001,GSBRNA2T00143342001,GSBRNA2T00061044001,GSBRNA2T00021129001,GSBRNA2T00100627001,GSBRNA2T00017624001,GSBRNA2T00155010001,GSBRNA2T00104040001,GSBRNA2T00121402001,GSBRNA2T00156098001,GSBRNA2T00012237001,GSBRNA2T00105700001,GSBRNA2T00049457001…
GO:0009056	catabolic process	114 of 363 in the list	1363 of 4725 in all the Protein	0.144859	GSBRNA2T00081118001,GSBRNA2T00035359001,GSBRNA2T00000985001,GSBRNA2T00153863001,GSBRNA2T00133000001,GSBRNA2T00043988001,GSBRNA2T00092231001,GSBRNA2T00143342001,GSBRNA2T00061044001,GSBRNA2T00100627001,GSBRNA2T00037141001,GSBRNA2T00031450001,GSBRNA2T00052070001,GSBRNA2T00104040001,GSBRNA2T00121402001,GSBRNA2T00156098001,GSBRNA2T00016543001,GSBRNA2T00149334001,GSBRNA2T00081789001,GSBRNA2T00000647001…
GO:0044249	cellular biosynthetic process	165 of 363 in the list	2017 of 4725 in all the Protein	0.146002	GSBRNA2T00035359001,GSBRNA2T00000985001,GSBRNA2T00153863001,GSBRNA2T00063312001,GSBRNA2T00031690001,GSBRNA2T00037141001,GSBRNA2T00029842001,GSBRNA2T00099014001,GSBRNA2T00016543001,GSBRNA2T00014635001,GSBRNA2T00045497001,GSBRNA2T00019966001,GSBRNA2T00099271001,GSBRNA2T00002399001,GSBRNA2T00124689001,GSBRNA2T00066465001,GSBRNA2T00013308001,GSBRNA2T00004302001,GSBRNA2T00039880001,GSBRNA2T00078010001…
GO:0032268	regulation of cellular protein metabolic process	14 of 363 in the list	134 of 4725 in all the Protein	0.146093	GSBRNA2T00043008001,GSBRNA2T00110975001,GSBRNA2T00121220001,GSBRNA2T00046185001,GSBRNA2T00035359001,GSBRNA2T00075319001,GSBRNA2T00007599001,GSBRNA2T00032017001,GSBRNA2T00149334001,GSBRNA2T00050545001,GSBRNA2T00121082001,GSBRNA2T00037141001,GSBRNA2T00071975001,GSBRNA2T00131583001
GO:0030258	lipid modification	13 of 363 in the list	123 of 4725 in all the Protein	0.147827	GSBRNA2T00088679001,GSBRNA2T00000985001,GSBRNA2T00099236001,GSBRNA2T00082749001,GSBRNA2T00043988001,GSBRNA2T00006816001,GSBRNA2T00019972001,GSBRNA2T00123477001,GSBRNA2T00023283001,GSBRNA2T00035842001,GSBRNA2T00024113001,GSBRNA2T00007757001,GSBRNA2T00041354001
GO:0002238	response to molecule of fungal origin	2 of 363 in the list	9 of 4725 in all the Protein	0.148073	GSBRNA2T00007669001,GSBRNA2T00102072001
GO:0006783	heme biosynthetic process	2 of 363 in the list	9 of 4725 in all the Protein	0.148073	GSBRNA2T00022052001,GSBRNA2T00037717001
GO:0009173	pyrimidine ribonucleoside monophosphate metabolic process	2 of 363 in the list	9 of 4725 in all the Protein	0.148073	GSBRNA2T00153863001,GSBRNA2T00009515001
GO:0010206	photosystem II repair	2 of 363 in the list	9 of 4725 in all the Protein	0.148073	GSBRNA2T00007599001,GSBRNA2T00032017001
GO:0010501	RNA secondary structure unwinding	2 of 363 in the list	9 of 4725 in all the Protein	0.148073	GSBRNA2T00027665001,GSBRNA2T00008564001
GO:0030091	protein repair	2 of 363 in the list	9 of 4725 in all the Protein	0.148073	GSBRNA2T00007599001,GSBRNA2T00032017001
GO:0042168	heme metabolic process	2 of 363 in the list	9 of 4725 in all the Protein	0.148073	GSBRNA2T00022052001,GSBRNA2T00037717001
GO:0045493	xylan catabolic process	2 of 363 in the list	9 of 4725 in all the Protein	0.148073	GSBRNA2T00060236001,GSBRNA2T00150862001
GO:0042023	DNA endoreduplication	4 of 363 in the list	27 of 4725 in all the Protein	0.148823	GSBRNA2T00052070001,GSBRNA2T00000985001,GSBRNA2T00035842001,GSBRNA2T00080945001
GO:0010218	response to far red light	9 of 363 in the list	79 of 4725 in all the Protein	0.149895	GSBRNA2T00155196001,GSBRNA2T00031734001,GSBRNA2T00116782001,GSBRNA2T00005574001,GSBRNA2T00133000001,GSBRNA2T00049457001,GSBRNA2T00149334001,GSBRNA2T00131583001,GSBRNA2T00028746001
GO:0007030	Golgi organization	22 of 363 in the list	227 of 4725 in all the Protein	0.149963	GSBRNA2T00061360001,GSBRNA2T00035410001,GSBRNA2T00005574001,GSBRNA2T00063312001,GSBRNA2T00047351001,GSBRNA2T00008132001,GSBRNA2T00126362001,GSBRNA2T00072003001,GSBRNA2T00123618001,GSBRNA2T00049336001,GSBRNA2T00061044001,GSBRNA2T00063183001,GSBRNA2T00104040001,GSBRNA2T00027665001,GSBRNA2T00012237001,GSBRNA2T00101550001,GSBRNA2T00135723001,GSBRNA2T00076064001,GSBRNA2T00052350001,GSBRNA2T00015180001…
GO:0009110	vitamin biosynthetic process	5 of 363 in the list	37 of 4725 in all the Protein	0.150686	GSBRNA2T00049220001,GSBRNA2T00091532001,GSBRNA2T00101550001,GSBRNA2T00007278001,GSBRNA2T00041354001
GO:0009808	lignin metabolic process	5 of 363 in the list	37 of 4725 in all the Protein	0.150686	GSBRNA2T00020939001,GSBRNA2T00027665001,GSBRNA2T00100296001,GSBRNA2T00078941001,GSBRNA2T00008564001
GO:0015980	energy derivation by oxidation of organic compounds	13 of 363 in the list	124 of 4725 in all the Protein	0.154367	GSBRNA2T00013308001,GSBRNA2T00004302001,GSBRNA2T00078134001,GSBRNA2T00126362001,GSBRNA2T00018157001,GSBRNA2T00000647001,GSBRNA2T00002399001,GSBRNA2T00156322001,GSBRNA2T00095750001,GSBRNA2T00101469001,GSBRNA2T00119517001,GSBRNA2T00024844001,GSBRNA2T00007397001
GO:0035556	intracellular signal transduction	19 of 363 in the list	193 of 4725 in all the Protein	0.155146	GSBRNA2T00130375001,GSBRNA2T00003349001,GSBRNA2T00035359001,GSBRNA2T00028746001,GSBRNA2T00049336001,GSBRNA2T00031734001,GSBRNA2T00121082001,GSBRNA2T00112436001,GSBRNA2T00037141001,GSBRNA2T00043008001,GSBRNA2T00046185001,GSBRNA2T00149035001,GSBRNA2T00101550001,GSBRNA2T00109776001,GSBRNA2T00017536001,GSBRNA2T00097000001,GSBRNA2T00155196001,GSBRNA2T00071975001,GSBRNA2T00094682001
GO:0042537	benzene-containing compound metabolic process	15 of 363 in the list	147 of 4725 in all the Protein	0.156056	GSBRNA2T00007324001,GSBRNA2T00149035001,GSBRNA2T00046185001,GSBRNA2T00035359001,GSBRNA2T00016543001,GSBRNA2T00049457001,GSBRNA2T00028746001,GSBRNA2T00152632001,GSBRNA2T00155196001,GSBRNA2T00011774001,GSBRNA2T00031734001,GSBRNA2T00121082001,GSBRNA2T00113650001,GSBRNA2T00111496001,GSBRNA2T00037141001
GO:0002831	regulation of response to biotic stimulus	8 of 363 in the list	69 of 4725 in all the Protein	0.157032	GSBRNA2T00155196001,GSBRNA2T00031734001,GSBRNA2T00149035001,GSBRNA2T00046185001,GSBRNA2T00121082001,GSBRNA2T00035359001,GSBRNA2T00037141001,GSBRNA2T00028746001
GO:0055082	cellular chemical homeostasis	11 of 363 in the list	102 of 4725 in all the Protein	0.157487	GSBRNA2T00004139001,GSBRNA2T00046185001,GSBRNA2T00035359001,GSBRNA2T00063312001,GSBRNA2T00008132001,GSBRNA2T00095418001,GSBRNA2T00049336001,GSBRNA2T00111496001,GSBRNA2T00123159001,GSBRNA2T00131583001,GSBRNA2T00072741001
GO:0010363	regulation of plant-type hypersensitive response	16 of 363 in the list	159 of 4725 in all the Protein	0.159211	GSBRNA2T00035359001,GSBRNA2T00028746001,GSBRNA2T00049336001,GSBRNA2T00031734001,GSBRNA2T00121082001,GSBRNA2T00037141001,GSBRNA2T00031517001,GSBRNA2T00046185001,GSBRNA2T00149035001,GSBRNA2T00043008001,GSBRNA2T00109776001,GSBRNA2T00097000001,GSBRNA2T00089433001,GSBRNA2T00155196001,GSBRNA2T00071975001,GSBRNA2T00094682001
GO:0009735	response to cytokinin stimulus	5 of 363 in the list	38 of 4725 in all the Protein	0.163328	GSBRNA2T00027264001,GSBRNA2T00000985001,GSBRNA2T00005574001,GSBRNA2T00035842001,GSBRNA2T00007757001
GO:0019438	aromatic compound biosynthetic process	64 of 363 in the list	742 of 4725 in all the Protein	0.164473	GSBRNA2T00035359001,GSBRNA2T00153863001,GSBRNA2T00153970001,GSBRNA2T00007278001,GSBRNA2T00052911001,GSBRNA2T00031690001,GSBRNA2T00020531001,GSBRNA2T00037141001,GSBRNA2T00007324001,GSBRNA2T00016543001,GSBRNA2T00149334001,GSBRNA2T00014635001,GSBRNA2T00124689001,GSBRNA2T00066465001,GSBRNA2T00039880001,GSBRNA2T00078010001,GSBRNA2T00007599001,GSBRNA2T00020939001,GSBRNA2T00011774001,GSBRNA2T00031734001…
GO:0006635	fatty acid beta-oxidation	11 of 363 in the list	103 of 4725 in all the Protein	0.16499	GSBRNA2T00000985001,GSBRNA2T00099236001,GSBRNA2T00082749001,GSBRNA2T00043988001,GSBRNA2T00019972001,GSBRNA2T00006816001,GSBRNA2T00123477001,GSBRNA2T00023283001,GSBRNA2T00035842001,GSBRNA2T00024113001,GSBRNA2T00007757001
GO:0010200	response to chitin	14 of 363 in the list	137 of 4725 in all the Protein	0.165134	GSBRNA2T00004102001,GSBRNA2T00149035001,GSBRNA2T00046185001,GSBRNA2T00027665001,GSBRNA2T00035359001,GSBRNA2T00023871001,GSBRNA2T00028746001,GSBRNA2T00155196001,GSBRNA2T00031734001,GSBRNA2T00085431001,GSBRNA2T00121082001,GSBRNA2T00149628001,GSBRNA2T00008564001,GSBRNA2T00037141001
GO:0045454	cell redox homeostasis	9 of 363 in the list	81 of 4725 in all the Protein	0.166791	GSBRNA2T00013308001,GSBRNA2T00104040001,GSBRNA2T00002813001,GSBRNA2T00065747001,GSBRNA2T00021129001,GSBRNA2T00056523001,GSBRNA2T00094320001,GSBRNA2T00156322001,GSBRNA2T00007246001
GO:0000097	sulfur amino acid biosynthetic process	25 of 363 in the list	266 of 4725 in all the Protein	0.166895	GSBRNA2T00061360001,GSBRNA2T00035359001,GSBRNA2T00063312001,GSBRNA2T00126362001,GSBRNA2T00047346001,GSBRNA2T00031734001,GSBRNA2T00037141001,GSBRNA2T00060777001,GSBRNA2T00123159001,GSBRNA2T00072741001,GSBRNA2T00110975001,GSBRNA2T00046185001,GSBRNA2T00075319001,GSBRNA2T00135723001,GSBRNA2T00044601001,GSBRNA2T00016543001,GSBRNA2T00076064001,GSBRNA2T00014635001,GSBRNA2T00049457001,GSBRNA2T00037717001…
GO:0006508	proteolysis	48 of 363 in the list	545 of 4725 in all the Protein	0.167374	GSBRNA2T00081118001,GSBRNA2T00130375001,GSBRNA2T00129686001,GSBRNA2T00000985001,GSBRNA2T00149277001,GSBRNA2T00005574001,GSBRNA2T00082749001,GSBRNA2T00043988001,GSBRNA2T00101026001,GSBRNA2T00003267001,GSBRNA2T00024113001,GSBRNA2T00001406001,GSBRNA2T00122937001,GSBRNA2T00038987001,GSBRNA2T00002484001,GSBRNA2T00081789001,GSBRNA2T00089775001,GSBRNA2T00015180001,GSBRNA2T00002399001,GSBRNA2T00023283001…
GO:0009863	salicylic acid mediated signaling pathway	13 of 363 in the list	126 of 4725 in all the Protein	0.167896	GSBRNA2T00043008001,GSBRNA2T00149035001,GSBRNA2T00046185001,GSBRNA2T00035359001,GSBRNA2T00109776001,GSBRNA2T00097000001,GSBRNA2T00028746001,GSBRNA2T00155196001,GSBRNA2T00031734001,GSBRNA2T00121082001,GSBRNA2T00037141001,GSBRNA2T00071975001,GSBRNA2T00094682001
GO:0071446	cellular response to salicylic acid stimulus	13 of 363 in the list	126 of 4725 in all the Protein	0.167896	GSBRNA2T00043008001,GSBRNA2T00149035001,GSBRNA2T00046185001,GSBRNA2T00035359001,GSBRNA2T00109776001,GSBRNA2T00097000001,GSBRNA2T00028746001,GSBRNA2T00155196001,GSBRNA2T00031734001,GSBRNA2T00121082001,GSBRNA2T00037141001,GSBRNA2T00071975001,GSBRNA2T00094682001
GO:0080135	regulation of cellular response to stress	16 of 363 in the list	161 of 4725 in all the Protein	0.171319	GSBRNA2T00035359001,GSBRNA2T00028746001,GSBRNA2T00049336001,GSBRNA2T00031734001,GSBRNA2T00121082001,GSBRNA2T00037141001,GSBRNA2T00031517001,GSBRNA2T00046185001,GSBRNA2T00149035001,GSBRNA2T00043008001,GSBRNA2T00109776001,GSBRNA2T00097000001,GSBRNA2T00089433001,GSBRNA2T00155196001,GSBRNA2T00071975001,GSBRNA2T00094682001
GO:0048366	leaf development	19 of 363 in the list	196 of 4725 in all the Protein	0.171474	GSBRNA2T00035359001,GSBRNA2T00153970001,GSBRNA2T00127991001,GSBRNA2T00028746001,GSBRNA2T00011774001,GSBRNA2T00049336001,GSBRNA2T00016358001,GSBRNA2T00000695001,GSBRNA2T00046185001,GSBRNA2T00108704001,GSBRNA2T00014635001,GSBRNA2T00149334001,GSBRNA2T00049457001,GSBRNA2T00019966001,GSBRNA2T00155196001,GSBRNA2T00037717001,GSBRNA2T00035842001,GSBRNA2T00007757001,GSBRNA2T00010424001
GO:0006457	protein folding	21 of 363 in the list	220 of 4725 in all the Protein	0.174011	GSBRNA2T00117102001,GSBRNA2T00085255001,GSBRNA2T00126306001,GSBRNA2T00094676001,GSBRNA2T00016857001,GSBRNA2T00047309001,GSBRNA2T00071488001,GSBRNA2T00158347001,GSBRNA2T00121402001,GSBRNA2T00078779001,GSBRNA2T00002813001,GSBRNA2T00109776001,GSBRNA2T00049457001,GSBRNA2T00029985001,GSBRNA2T00065747001,GSBRNA2T00104424001,GSBRNA2T00113650001,GSBRNA2T00044830001,GSBRNA2T00025873001,GSBRNA2T00007246001…
GO:0010155	regulation of proton transport	7 of 363 in the list	60 of 4725 in all the Protein	0.174409	GSBRNA2T00155196001,GSBRNA2T00031734001,GSBRNA2T00133000001,GSBRNA2T00049457001,GSBRNA2T00007278001,GSBRNA2T00131583001,GSBRNA2T00028746001
GO:0009150	purine ribonucleotide metabolic process	15 of 363 in the list	150 of 4725 in all the Protein	0.174932	GSBRNA2T00107809001,GSBRNA2T00110975001,GSBRNA2T00039880001,GSBRNA2T00135723001,GSBRNA2T00089743001,GSBRNA2T00007599001,GSBRNA2T00032017001,GSBRNA2T00002484001,GSBRNA2T00072003001,GSBRNA2T00029841001,GSBRNA2T00003267001,GSBRNA2T00004899001,GSBRNA2T00092231001,GSBRNA2T00050545001,GSBRNA2T00066465001
GO:0006544	glycine metabolic process	8 of 363 in the list	71 of 4725 in all the Protein	0.175718	GSBRNA2T00047346001,GSBRNA2T00084232001,GSBRNA2T00132364001,GSBRNA2T00016543001,GSBRNA2T00021768001,GSBRNA2T00106046001,GSBRNA2T00049457001,GSBRNA2T00101026001
GO:0006542	glutamine biosynthetic process	2 of 363 in the list	10 of 4725 in all the Protein	0.176106	GSBRNA2T00101764001,GSBRNA2T00008132001
GO:0006661	phosphatidylinositol biosynthetic process	2 of 363 in the list	10 of 4725 in all the Protein	0.176106	GSBRNA2T00116455001,GSBRNA2T00099271001
GO:0009129	pyrimidine nucleoside monophosphate metabolic process	2 of 363 in the list	10 of 4725 in all the Protein	0.176106	GSBRNA2T00153863001,GSBRNA2T00009515001
GO:0019464	glycine decarboxylation via glycine cleavage system	2 of 363 in the list	10 of 4725 in all the Protein	0.176106	GSBRNA2T00132364001,GSBRNA2T00016543001
GO:0042126	nitrate metabolic process	2 of 363 in the list	10 of 4725 in all the Protein	0.176106	GSBRNA2T00101764001,GSBRNA2T00008132001
GO:0042128	nitrate assimilation	2 of 363 in the list	10 of 4725 in all the Protein	0.176106	GSBRNA2T00101764001,GSBRNA2T00008132001
GO:0055062	phosphate ion homeostasis	2 of 363 in the list	10 of 4725 in all the Protein	0.176106	GSBRNA2T00061632001,GSBRNA2T00095418001
GO:0072506	trivalent inorganic anion homeostasis	2 of 363 in the list	10 of 4725 in all the Protein	0.176106	GSBRNA2T00061632001,GSBRNA2T00095418001
GO:2001057	reactive nitrogen species metabolic process	2 of 363 in the list	10 of 4725 in all the Protein	0.176106	GSBRNA2T00101764001,GSBRNA2T00008132001
GO:0005982	starch metabolic process	17 of 363 in the list	174 of 4725 in all the Protein	0.179691	GSBRNA2T00044529001,GSBRNA2T00021776001,GSBRNA2T00099236001,GSBRNA2T00007278001,GSBRNA2T00014635001,GSBRNA2T00095418001,GSBRNA2T00052350001,GSBRNA2T00011774001,GSBRNA2T00049220001,GSBRNA2T00050545001,GSBRNA2T00006720001,GSBRNA2T00111496001,GSBRNA2T00062345001,GSBRNA2T00102867001,GSBRNA2T00037141001,GSBRNA2T00003346001,GSBRNA2T00024844001
GO:0010498	proteasomal protein catabolic process	17 of 363 in the list	174 of 4725 in all the Protein	0.179691	GSBRNA2T00000985001,GSBRNA2T00005574001,GSBRNA2T00082749001,GSBRNA2T00126362001,GSBRNA2T00029841001,GSBRNA2T00003267001,GSBRNA2T00019972001,GSBRNA2T00024113001,GSBRNA2T00068966001,GSBRNA2T00031517001,GSBRNA2T00101550001,GSBRNA2T00099236001,GSBRNA2T00135723001,GSBRNA2T00035842001,GSBRNA2T00144887001,GSBRNA2T00007757001,GSBRNA2T00080945001
GO:0010941	regulation of cell death	17 of 363 in the list	174 of 4725 in all the Protein	0.179691	GSBRNA2T00035359001,GSBRNA2T00028746001,GSBRNA2T00049336001,GSBRNA2T00031734001,GSBRNA2T00121082001,GSBRNA2T00037141001,GSBRNA2T00031517001,GSBRNA2T00046185001,GSBRNA2T00149035001,GSBRNA2T00043008001,GSBRNA2T00109776001,GSBRNA2T00097000001,GSBRNA2T00089433001,GSBRNA2T00155196001,GSBRNA2T00065747001,GSBRNA2T00071975001,GSBRNA2T00094682001
GO:0043067	regulation of programmed cell death	17 of 363 in the list	174 of 4725 in all the Protein	0.179691	GSBRNA2T00035359001,GSBRNA2T00028746001,GSBRNA2T00049336001,GSBRNA2T00031734001,GSBRNA2T00121082001,GSBRNA2T00037141001,GSBRNA2T00031517001,GSBRNA2T00046185001,GSBRNA2T00149035001,GSBRNA2T00043008001,GSBRNA2T00109776001,GSBRNA2T00097000001,GSBRNA2T00089433001,GSBRNA2T00155196001,GSBRNA2T00065747001,GSBRNA2T00071975001,GSBRNA2T00094682001
GO:0006414	translational elongation	6 of 363 in the list	50 of 4725 in all the Protein	0.182444	GSBRNA2T00092231001,GSBRNA2T00015282001,GSBRNA2T00148978001,GSBRNA2T00050545001,GSBRNA2T00065649001,GSBRNA2T00081077001
GO:0009060	aerobic respiration	10 of 363 in the list	94 of 4725 in all the Protein	0.182815	GSBRNA2T00013308001,GSBRNA2T00078134001,GSBRNA2T00126362001,GSBRNA2T00000647001,GSBRNA2T00156322001,GSBRNA2T00101469001,GSBRNA2T00095750001,GSBRNA2T00119517001,GSBRNA2T00024844001,GSBRNA2T00007397001
GO:0010114	response to red light	9 of 363 in the list	83 of 4725 in all the Protein	0.184544	GSBRNA2T00155196001,GSBRNA2T00031734001,GSBRNA2T00116782001,GSBRNA2T00005574001,GSBRNA2T00133000001,GSBRNA2T00049457001,GSBRNA2T00149334001,GSBRNA2T00131583001,GSBRNA2T00028746001
GO:0044092	negative regulation of molecular function	8 of 363 in the list	72 of 4725 in all the Protein	0.185417	GSBRNA2T00116455001,GSBRNA2T00102545001,GSBRNA2T00103296001,GSBRNA2T00023065001,GSBRNA2T00013235001,GSBRNA2T00039680001,GSBRNA2T00138083001,GSBRNA2T00106046001
GO:0046034	ATP metabolic process	8 of 363 in the list	72 of 4725 in all the Protein	0.185417	GSBRNA2T00107809001,GSBRNA2T00110975001,GSBRNA2T00039880001,GSBRNA2T00007599001,GSBRNA2T00032017001,GSBRNA2T00002484001,GSBRNA2T00072003001,GSBRNA2T00066465001
GO:0019319	hexose biosynthetic process	24 of 363 in the list	258 of 4725 in all the Protein	0.186229	GSBRNA2T00005574001,GSBRNA2T00126362001,GSBRNA2T00029841001,GSBRNA2T00003267001,GSBRNA2T00094676001,GSBRNA2T00019972001,GSBRNA2T00100627001,GSBRNA2T00068966001,GSBRNA2T00071488001,GSBRNA2T00031517001,GSBRNA2T00121402001,GSBRNA2T00000695001,GSBRNA2T00027665001,GSBRNA2T00101550001,GSBRNA2T00135723001,GSBRNA2T00099236001,GSBRNA2T00015236001,GSBRNA2T00105700001,GSBRNA2T00014445001,GSBRNA2T00100296001…
GO:0006200	ATP catabolic process	5 of 363 in the list	40 of 4725 in all the Protein	0.189808	GSBRNA2T00107809001,GSBRNA2T00110975001,GSBRNA2T00039880001,GSBRNA2T00007599001,GSBRNA2T00032017001
GO:0048731	system development	86 of 363 in the list	1027 of 4725 in all the Protein	0.190317	GSBRNA2T00103208001,GSBRNA2T00011506001,GSBRNA2T00035359001,GSBRNA2T00000985001,GSBRNA2T00012119001,GSBRNA2T00153970001,GSBRNA2T00043988001,GSBRNA2T00057548001,GSBRNA2T00037141001,GSBRNA2T00082277001,GSBRNA2T00121402001,GSBRNA2T00156098001,GSBRNA2T00000695001,GSBRNA2T00061574001,GSBRNA2T00099014001,GSBRNA2T00016543001,GSBRNA2T00149334001,GSBRNA2T00014635001,GSBRNA2T00019966001,GSBRNA2T00015180001…
GO:0009259	ribonucleotide metabolic process	23 of 363 in the list	247 of 4725 in all the Protein	0.191218	GSBRNA2T00039880001,GSBRNA2T00153863001,GSBRNA2T00089743001,GSBRNA2T00153970001,GSBRNA2T00007599001,GSBRNA2T00127991001,GSBRNA2T00091611001,GSBRNA2T00072003001,GSBRNA2T00029841001,GSBRNA2T00003267001,GSBRNA2T00004899001,GSBRNA2T00092231001,GSBRNA2T00068225001,GSBRNA2T00076782001,GSBRNA2T00107809001,GSBRNA2T00110975001,GSBRNA2T00135723001,GSBRNA2T00121432001,GSBRNA2T00002484001,GSBRNA2T00032017001…
GO:0019693	ribose phosphate metabolic process	23 of 363 in the list	247 of 4725 in all the Protein	0.191218	GSBRNA2T00039880001,GSBRNA2T00153863001,GSBRNA2T00089743001,GSBRNA2T00153970001,GSBRNA2T00007599001,GSBRNA2T00127991001,GSBRNA2T00091611001,GSBRNA2T00072003001,GSBRNA2T00029841001,GSBRNA2T00003267001,GSBRNA2T00004899001,GSBRNA2T00092231001,GSBRNA2T00068225001,GSBRNA2T00076782001,GSBRNA2T00107809001,GSBRNA2T00110975001,GSBRNA2T00135723001,GSBRNA2T00121432001,GSBRNA2T00002484001,GSBRNA2T00032017001…
GO:0006139	nucleobase-containing compound metabolic process	110 of 363 in the list	1332 of 4725 in all the Protein	0.191558	GSBRNA2T00035359001,GSBRNA2T00000985001,GSBRNA2T00116782001,GSBRNA2T00153863001,GSBRNA2T00153970001,GSBRNA2T00052911001,GSBRNA2T00092231001,GSBRNA2T00143342001,GSBRNA2T00001497001,GSBRNA2T00031690001,GSBRNA2T00020531001,GSBRNA2T00037141001,GSBRNA2T00096777001,GSBRNA2T00052070001,GSBRNA2T00011037001,GSBRNA2T00156098001,GSBRNA2T00121220001,GSBRNA2T00016543001,GSBRNA2T00149334001,GSBRNA2T00045497001…
GO:0009404	toxin metabolic process	12 of 363 in the list	118 of 4725 in all the Protein	0.193058	GSBRNA2T00052070001,GSBRNA2T00156098001,GSBRNA2T00081077001,GSBRNA2T00000985001,GSBRNA2T00099236001,GSBRNA2T00091439001,GSBRNA2T00019972001,GSBRNA2T00148978001,GSBRNA2T00035842001,GSBRNA2T00024113001,GSBRNA2T00007757001,GSBRNA2T00041170001
GO:0009407	toxin catabolic process	12 of 363 in the list	118 of 4725 in all the Protein	0.193058	GSBRNA2T00052070001,GSBRNA2T00156098001,GSBRNA2T00081077001,GSBRNA2T00000985001,GSBRNA2T00099236001,GSBRNA2T00091439001,GSBRNA2T00019972001,GSBRNA2T00148978001,GSBRNA2T00035842001,GSBRNA2T00024113001,GSBRNA2T00007757001,GSBRNA2T00041170001
GO:0048467	gynoecium development	9 of 363 in the list	84 of 4725 in all the Protein	0.193724	GSBRNA2T00023355001,GSBRNA2T00110975001,GSBRNA2T00075319001,GSBRNA2T00012119001,GSBRNA2T00047346001,GSBRNA2T00050545001,GSBRNA2T00111496001,GSBRNA2T00047309001,GSBRNA2T00087400001
GO:0051606	detection of stimulus	9 of 363 in the list	84 of 4725 in all the Protein	0.193724	GSBRNA2T00155196001,GSBRNA2T00031734001,GSBRNA2T00149035001,GSBRNA2T00046185001,GSBRNA2T00121082001,GSBRNA2T00035359001,GSBRNA2T00136007001,GSBRNA2T00037141001,GSBRNA2T00028746001
GO:0009651	response to salt stress	54 of 363 in the list	627 of 4725 in all the Protein	0.1941	GSBRNA2T00061360001,GSBRNA2T00035410001,GSBRNA2T00005574001,GSBRNA2T00063312001,GSBRNA2T00063885001,GSBRNA2T00008244001,GSBRNA2T00076110001,GSBRNA2T00003267001,GSBRNA2T00143342001,GSBRNA2T00061044001,GSBRNA2T00021129001,GSBRNA2T00100627001,GSBRNA2T00017624001,GSBRNA2T00155010001,GSBRNA2T00104040001,GSBRNA2T00121402001,GSBRNA2T00156098001,GSBRNA2T00012237001,GSBRNA2T00105700001,GSBRNA2T00049457001…
GO:0006119	oxidative phosphorylation	3 of 363 in the list	20 of 4725 in all the Protein	0.195101	GSBRNA2T00002399001,GSBRNA2T00078134001,GSBRNA2T00119517001
GO:0009967	positive regulation of signal transduction	3 of 363 in the list	20 of 4725 in all the Protein	0.195101	GSBRNA2T00094059001,GSBRNA2T00024113001,GSBRNA2T00008244001
GO:0023056	positive regulation of signaling	3 of 363 in the list	20 of 4725 in all the Protein	0.195101	GSBRNA2T00094059001,GSBRNA2T00024113001,GSBRNA2T00008244001
GO:0042773	ATP synthesis coupled electron transport	3 of 363 in the list	20 of 4725 in all the Protein	0.195101	GSBRNA2T00002399001,GSBRNA2T00078134001,GSBRNA2T00119517001
GO:0000038	very long-chain fatty acid metabolic process	4 of 363 in the list	30 of 4725 in all the Protein	0.195209	GSBRNA2T00092231001,GSBRNA2T00030013001,GSBRNA2T00075319001,GSBRNA2T00050516001
GO:0051336	regulation of hydrolase activity	4 of 363 in the list	30 of 4725 in all the Protein	0.195209	GSBRNA2T00102545001,GSBRNA2T00103296001,GSBRNA2T00023065001,GSBRNA2T00013235001
GO:0016128	phytosteroid metabolic process	8 of 363 in the list	73 of 4725 in all the Protein	0.19534	GSBRNA2T00027264001,GSBRNA2T00079245001,GSBRNA2T00027665001,GSBRNA2T00135723001,GSBRNA2T00050516001,GSBRNA2T00044601001,GSBRNA2T00035410001,GSBRNA2T00008564001
GO:0016131	brassinosteroid metabolic process	8 of 363 in the list	73 of 4725 in all the Protein	0.19534	GSBRNA2T00027264001,GSBRNA2T00079245001,GSBRNA2T00027665001,GSBRNA2T00135723001,GSBRNA2T00050516001,GSBRNA2T00044601001,GSBRNA2T00035410001,GSBRNA2T00008564001
GO:0009755	hormone-mediated signaling pathway	22 of 363 in the list	236 of 4725 in all the Protein	0.196369	GSBRNA2T00035359001,GSBRNA2T00028746001,GSBRNA2T00031734001,GSBRNA2T00065562001,GSBRNA2T00121082001,GSBRNA2T00057548001,GSBRNA2T00037141001,GSBRNA2T00155010001,GSBRNA2T00027264001,GSBRNA2T00023355001,GSBRNA2T00043008001,GSBRNA2T00046185001,GSBRNA2T00149035001,GSBRNA2T00061574001,GSBRNA2T00135723001,GSBRNA2T00109776001,GSBRNA2T00097000001,GSBRNA2T00104818001,GSBRNA2T00155196001,GSBRNA2T00006816001…
GO:0044711	single-organism biosynthetic process	76 of 363 in the list	904 of 4725 in all the Protein	0.199391	GSBRNA2T00035359001,GSBRNA2T00063312001,GSBRNA2T00007278001,GSBRNA2T00076110001,GSBRNA2T00037141001,GSBRNA2T00007324001,GSBRNA2T00016543001,GSBRNA2T00014635001,GSBRNA2T00039880001,GSBRNA2T00008132001,GSBRNA2T00019864001,GSBRNA2T00020939001,GSBRNA2T00011774001,GSBRNA2T00031734001,GSBRNA2T00049220001,GSBRNA2T00006720001,GSBRNA2T00063183001,GSBRNA2T00123159001,GSBRNA2T00060777001,GSBRNA2T00079245001…
GO:0044765	single-organism transport	93 of 363 in the list	1119 of 4725 in all the Protein	0.199839	GSBRNA2T00004102001,GSBRNA2T00035359001,GSBRNA2T00000985001,GSBRNA2T00043988001,GSBRNA2T00063312001,GSBRNA2T00061044001,GSBRNA2T00021129001,GSBRNA2T00037141001,GSBRNA2T00031450001,GSBRNA2T00104040001,GSBRNA2T00121402001,GSBRNA2T00156098001,GSBRNA2T00099014001,GSBRNA2T00007669001,GSBRNA2T00014635001,GSBRNA2T00029985001,GSBRNA2T00000647001,GSBRNA2T00015180001,GSBRNA2T00023283001,GSBRNA2T00039680001…
GO:0006816	calcium ion transport	10 of 363 in the list	96 of 4725 in all the Protein	0.200094	GSBRNA2T00061360001,GSBRNA2T00035410001,GSBRNA2T00005574001,GSBRNA2T00063312001,GSBRNA2T00076064001,GSBRNA2T00008132001,GSBRNA2T00072003001,GSBRNA2T00123618001,GSBRNA2T00061044001,GSBRNA2T00049336001
GO:0072329	monocarboxylic acid catabolic process	12 of 363 in the list	119 of 4725 in all the Protein	0.200892	GSBRNA2T00000985001,GSBRNA2T00099236001,GSBRNA2T00082749001,GSBRNA2T00043988001,GSBRNA2T00006816001,GSBRNA2T00019972001,GSBRNA2T00123477001,GSBRNA2T00023283001,GSBRNA2T00035842001,GSBRNA2T00024113001,GSBRNA2T00007757001,GSBRNA2T00020681001
GO:0044281	small molecule metabolic process	135 of 363 in the list	1656 of 4725 in all the Protein	0.201964	GSBRNA2T00035359001,GSBRNA2T00000985001,GSBRNA2T00153863001,GSBRNA2T00063312001,GSBRNA2T00143342001,GSBRNA2T00031690001,GSBRNA2T00037141001,GSBRNA2T00153794001,GSBRNA2T00016543001,GSBRNA2T00014635001,GSBRNA2T00094059001,GSBRNA2T00023283001,GSBRNA2T00066465001,GSBRNA2T00004302001,GSBRNA2T00039880001,GSBRNA2T00132364001,GSBRNA2T00008132001,GSBRNA2T00019972001,GSBRNA2T00011774001,GSBRNA2T00056523001…
GO:0009813	flavonoid biosynthetic process	5 of 363 in the list	41 of 4725 in all the Protein	0.20359	GSBRNA2T00104818001,GSBRNA2T00149035001,GSBRNA2T00136007001,GSBRNA2T00024637001,GSBRNA2T00078941001
GO:0009838	abscission	2 of 363 in the list	11 of 4725 in all the Protein	0.204869	GSBRNA2T00044653001,GSBRNA2T00012119001
GO:0042274	ribosomal small subunit biogenesis	2 of 363 in the list	11 of 4725 in all the Protein	0.204869	GSBRNA2T00015282001,GSBRNA2T00012237001
GO:0080056	petal vascular tissue pattern formation	2 of 363 in the list	11 of 4725 in all the Protein	0.204869	GSBRNA2T00153970001,GSBRNA2T00127991001
GO:0080057	sepal vascular tissue pattern formation	2 of 363 in the list	11 of 4725 in all the Protein	0.204869	GSBRNA2T00153970001,GSBRNA2T00127991001
GO:2000030	regulation of response to red or far red light	2 of 363 in the list	11 of 4725 in all the Protein	0.204869	GSBRNA2T00015778001,GSBRNA2T00099236001
GO:0032870	cellular response to hormone stimulus	23 of 363 in the list	250 of 4725 in all the Protein	0.207511	GSBRNA2T00035359001,GSBRNA2T00035410001,GSBRNA2T00028746001,GSBRNA2T00031734001,GSBRNA2T00065562001,GSBRNA2T00121082001,GSBRNA2T00057548001,GSBRNA2T00037141001,GSBRNA2T00155010001,GSBRNA2T00027264001,GSBRNA2T00023355001,GSBRNA2T00043008001,GSBRNA2T00046185001,GSBRNA2T00149035001,GSBRNA2T00061574001,GSBRNA2T00135723001,GSBRNA2T00109776001,GSBRNA2T00097000001,GSBRNA2T00104818001,GSBRNA2T00155196001…
GO:0071495	cellular response to endogenous stimulus	23 of 363 in the list	250 of 4725 in all the Protein	0.207511	GSBRNA2T00035359001,GSBRNA2T00035410001,GSBRNA2T00028746001,GSBRNA2T00031734001,GSBRNA2T00065562001,GSBRNA2T00121082001,GSBRNA2T00057548001,GSBRNA2T00037141001,GSBRNA2T00155010001,GSBRNA2T00027264001,GSBRNA2T00023355001,GSBRNA2T00043008001,GSBRNA2T00046185001,GSBRNA2T00149035001,GSBRNA2T00061574001,GSBRNA2T00135723001,GSBRNA2T00109776001,GSBRNA2T00097000001,GSBRNA2T00104818001,GSBRNA2T00155196001…
GO:0019220	regulation of phosphate metabolic process	12 of 363 in the list	120 of 4725 in all the Protein	0.208866	GSBRNA2T00043008001,GSBRNA2T00110975001,GSBRNA2T00046185001,GSBRNA2T00035359001,GSBRNA2T00075319001,GSBRNA2T00007599001,GSBRNA2T00032017001,GSBRNA2T00050545001,GSBRNA2T00121082001,GSBRNA2T00037141001,GSBRNA2T00131583001,GSBRNA2T00071975001
GO:0051174	regulation of phosphorus metabolic process	12 of 363 in the list	120 of 4725 in all the Protein	0.208866	GSBRNA2T00043008001,GSBRNA2T00110975001,GSBRNA2T00046185001,GSBRNA2T00035359001,GSBRNA2T00075319001,GSBRNA2T00007599001,GSBRNA2T00032017001,GSBRNA2T00050545001,GSBRNA2T00121082001,GSBRNA2T00037141001,GSBRNA2T00131583001,GSBRNA2T00071975001
GO:0009610	response to symbiotic fungus	4 of 363 in the list	31 of 4725 in all the Protein	0.211571	GSBRNA2T00138880001,GSBRNA2T00094059001,GSBRNA2T00017007001,GSBRNA2T00008244001
GO:0010584	pollen exine formation	4 of 363 in the list	31 of 4725 in all the Protein	0.211571	GSBRNA2T00009849001,GSBRNA2T00094059001,GSBRNA2T00144554001,GSBRNA2T00008244001
GO:0009860	pollen tube growth	9 of 363 in the list	86 of 4725 in all the Protein	0.212653	GSBRNA2T00021776001,GSBRNA2T00069066001,GSBRNA2T00038040001,GSBRNA2T00144554001,GSBRNA2T00107093001,GSBRNA2T00102147001,GSBRNA2T00057548001,GSBRNA2T00025406001,GSBRNA2T00112943001
GO:0000023	maltose metabolic process	11 of 363 in the list	109 of 4725 in all the Protein	0.213506	GSBRNA2T00044529001,GSBRNA2T00099236001,GSBRNA2T00007278001,GSBRNA2T00095418001,GSBRNA2T00011774001,GSBRNA2T00049220001,GSBRNA2T00050545001,GSBRNA2T00006720001,GSBRNA2T00111496001,GSBRNA2T00037141001,GSBRNA2T00024844001
GO:0071554	cell wall organization or biogenesis	37 of 363 in the list	422 of 4725 in all the Protein	0.214696	GSBRNA2T00149277001,GSBRNA2T00012119001,GSBRNA2T00038040001,GSBRNA2T00005574001,GSBRNA2T00095418001,GSBRNA2T00076110001,GSBRNA2T00102147001,GSBRNA2T00004308001,GSBRNA2T00025406001,GSBRNA2T00064408001,GSBRNA2T00112943001,GSBRNA2T00012237001,GSBRNA2T00075319001,GSBRNA2T00144554001,GSBRNA2T00014635001,GSBRNA2T00019966001,GSBRNA2T00026282001,GSBRNA2T00085431001,GSBRNA2T00150862001,GSBRNA2T00044653001…
GO:0015706	nitrate transport	8 of 363 in the list	75 of 4725 in all the Protein	0.215821	GSBRNA2T00004102001,GSBRNA2T00039880001,GSBRNA2T00035410001,GSBRNA2T00023871001,GSBRNA2T00016647001,GSBRNA2T00085431001,GSBRNA2T00094188001,GSBRNA2T00020776001
GO:0010150	leaf senescence	5 of 363 in the list	42 of 4725 in all the Protein	0.217695	GSBRNA2T00016358001,GSBRNA2T00155196001,GSBRNA2T00108704001,GSBRNA2T00007757001,GSBRNA2T00028746001
GO:0006184	GTP catabolic process	6 of 363 in the list	53 of 4725 in all the Protein	0.219151	GSBRNA2T00092231001,GSBRNA2T00050545001,GSBRNA2T00135723001,GSBRNA2T00089743001,GSBRNA2T00029841001,GSBRNA2T00003267001
GO:1901069	guanosine-containing compound catabolic process	6 of 363 in the list	53 of 4725 in all the Protein	0.219151	GSBRNA2T00092231001,GSBRNA2T00050545001,GSBRNA2T00135723001,GSBRNA2T00089743001,GSBRNA2T00029841001,GSBRNA2T00003267001
GO:0010467	gene expression	66 of 363 in the list	786 of 4725 in all the Protein	0.224707	GSBRNA2T00035359001,GSBRNA2T00000985001,GSBRNA2T00116782001,GSBRNA2T00153970001,GSBRNA2T00092231001,GSBRNA2T00004308001,GSBRNA2T00037141001,GSBRNA2T00029842001,GSBRNA2T00011037001,GSBRNA2T00121220001,GSBRNA2T00016543001,GSBRNA2T00149334001,GSBRNA2T00045497001,GSBRNA2T00019966001,GSBRNA2T00124689001,GSBRNA2T00066465001,GSBRNA2T00061990001,GSBRNA2T00078010001,GSBRNA2T00007599001,GSBRNA2T00015282001…
GO:0009608	response to symbiont	4 of 363 in the list	32 of 4725 in all the Protein	0.2283	GSBRNA2T00138880001,GSBRNA2T00094059001,GSBRNA2T00017007001,GSBRNA2T00008244001
GO:0010208	pollen wall assembly	4 of 363 in the list	32 of 4725 in all the Protein	0.2283	GSBRNA2T00009849001,GSBRNA2T00094059001,GSBRNA2T00144554001,GSBRNA2T00008244001
GO:0010927	cellular component assembly involved in morphogenesis	4 of 363 in the list	32 of 4725 in all the Protein	0.2283	GSBRNA2T00009849001,GSBRNA2T00094059001,GSBRNA2T00144554001,GSBRNA2T00008244001
GO:0044767	single-organism developmental process	86 of 363 in the list	1040 of 4725 in all the Protein	0.228663	GSBRNA2T00103208001,GSBRNA2T00011506001,GSBRNA2T00035359001,GSBRNA2T00000985001,GSBRNA2T00012119001,GSBRNA2T00038040001,GSBRNA2T00153970001,GSBRNA2T00043988001,GSBRNA2T00092231001,GSBRNA2T00102147001,GSBRNA2T00061044001,GSBRNA2T00057548001,GSBRNA2T00037141001,GSBRNA2T00064408001,GSBRNA2T00082277001,GSBRNA2T00156098001,GSBRNA2T00000695001,GSBRNA2T00016543001,GSBRNA2T00144554001,GSBRNA2T00149334001…
GO:0009415	response to water stimulus	16 of 363 in the list	170 of 4725 in all the Protein	0.23127	GSBRNA2T00039880001,GSBRNA2T00050633001,GSBRNA2T00063312001,GSBRNA2T00008244001,GSBRNA2T00101570001,GSBRNA2T00057548001,GSBRNA2T00155010001,GSBRNA2T00030013001,GSBRNA2T00079245001,GSBRNA2T00005430001,GSBRNA2T00093035001,GSBRNA2T00099236001,GSBRNA2T00094059001,GSBRNA2T00061075001,GSBRNA2T00032259001,GSBRNA2T00010424001
GO:0005985	sucrose metabolic process	2 of 363 in the list	12 of 4725 in all the Protein	0.234086	GSBRNA2T00021776001,GSBRNA2T00037141001
GO:0006714	sesquiterpenoid metabolic process	2 of 363 in the list	12 of 4725 in all the Protein	0.234086	GSBRNA2T00094059001,GSBRNA2T00008244001
GO:0009687	abscisic acid metabolic process	2 of 363 in the list	12 of 4725 in all the Protein	0.234086	GSBRNA2T00094059001,GSBRNA2T00008244001
GO:0010092	specification of organ identity	2 of 363 in the list	12 of 4725 in all the Protein	0.234086	GSBRNA2T00049336001,GSBRNA2T00015778001
GO:0010093	specification of floral organ identity	2 of 363 in the list	12 of 4725 in all the Protein	0.234086	GSBRNA2T00049336001,GSBRNA2T00015778001
GO:0010588	cotyledon vascular tissue pattern formation	2 of 363 in the list	12 of 4725 in all the Protein	0.234086	GSBRNA2T00153970001,GSBRNA2T00127991001
GO:0034605	cellular response to heat	2 of 363 in the list	12 of 4725 in all the Protein	0.234086	GSBRNA2T00085255001,GSBRNA2T00133000001
GO:0043288	apocarotenoid metabolic process	2 of 363 in the list	12 of 4725 in all the Protein	0.234086	GSBRNA2T00094059001,GSBRNA2T00008244001
GO:0006094	gluconeogenesis	23 of 363 in the list	255 of 4725 in all the Protein	0.236098	GSBRNA2T00005574001,GSBRNA2T00126362001,GSBRNA2T00029841001,GSBRNA2T00003267001,GSBRNA2T00094676001,GSBRNA2T00019972001,GSBRNA2T00100627001,GSBRNA2T00068966001,GSBRNA2T00071488001,GSBRNA2T00031517001,GSBRNA2T00121402001,GSBRNA2T00000695001,GSBRNA2T00027665001,GSBRNA2T00101550001,GSBRNA2T00135723001,GSBRNA2T00099236001,GSBRNA2T00105700001,GSBRNA2T00014445001,GSBRNA2T00100296001,GSBRNA2T00113650001…
GO:0009156	ribonucleoside monophosphate biosynthetic process	3 of 363 in the list	22 of 4725 in all the Protein	0.236439	GSBRNA2T00022052001,GSBRNA2T00153863001,GSBRNA2T00004899001
GO:0009787	regulation of abscisic acid mediated signaling pathway	3 of 363 in the list	22 of 4725 in all the Protein	0.236439	GSBRNA2T00094059001,GSBRNA2T00024113001,GSBRNA2T00008244001
GO:0010118	stomatal movement	3 of 363 in the list	22 of 4725 in all the Protein	0.236439	GSBRNA2T00113650001,GSBRNA2T00113651001,GSBRNA2T00094676001
GO:0010304	PSII associated light-harvesting complex II catabolic process	3 of 363 in the list	22 of 4725 in all the Protein	0.236439	GSBRNA2T00156098001,GSBRNA2T00007599001,GSBRNA2T00032017001
GO:0010647	positive regulation of cell communication	3 of 363 in the list	22 of 4725 in all the Protein	0.236439	GSBRNA2T00094059001,GSBRNA2T00024113001,GSBRNA2T00008244001
GO:1901419	regulation of response to alcohol	3 of 363 in the list	22 of 4725 in all the Protein	0.236439	GSBRNA2T00094059001,GSBRNA2T00024113001,GSBRNA2T00008244001
GO:0006351	transcription, DNA-dependent	10 of 363 in the list	100 of 4725 in all the Protein	0.236619	GSBRNA2T00110975001,GSBRNA2T00046185001,GSBRNA2T00035359001,GSBRNA2T00086282001,GSBRNA2T00078010001,GSBRNA2T00007599001,GSBRNA2T00032017001,GSBRNA2T00050545001,GSBRNA2T00124689001,GSBRNA2T00066465001
GO:0032774	RNA biosynthetic process	10 of 363 in the list	100 of 4725 in all the Protein	0.236619	GSBRNA2T00110975001,GSBRNA2T00046185001,GSBRNA2T00035359001,GSBRNA2T00086282001,GSBRNA2T00078010001,GSBRNA2T00007599001,GSBRNA2T00032017001,GSBRNA2T00050545001,GSBRNA2T00124689001,GSBRNA2T00066465001
GO:0035295	tube development	10 of 363 in the list	100 of 4725 in all the Protein	0.236619	GSBRNA2T00021776001,GSBRNA2T00069066001,GSBRNA2T00038040001,GSBRNA2T00144554001,GSBRNA2T00107093001,GSBRNA2T00007688001,GSBRNA2T00102147001,GSBRNA2T00057548001,GSBRNA2T00025406001,GSBRNA2T00112943001
GO:0048868	pollen tube development	10 of 363 in the list	100 of 4725 in all the Protein	0.236619	GSBRNA2T00021776001,GSBRNA2T00069066001,GSBRNA2T00038040001,GSBRNA2T00144554001,GSBRNA2T00107093001,GSBRNA2T00007688001,GSBRNA2T00102147001,GSBRNA2T00057548001,GSBRNA2T00025406001,GSBRNA2T00112943001
GO:0006637	acyl-CoA metabolic process	8 of 363 in the list	77 of 4725 in all the Protein	0.237078	GSBRNA2T00027264001,GSBRNA2T00079245001,GSBRNA2T00135723001,GSBRNA2T00050516001,GSBRNA2T00044601001,GSBRNA2T00014635001,GSBRNA2T00111827001,GSBRNA2T00056523001
GO:0035383	thioester metabolic process	8 of 363 in the list	77 of 4725 in all the Protein	0.237078	GSBRNA2T00027264001,GSBRNA2T00079245001,GSBRNA2T00135723001,GSBRNA2T00050516001,GSBRNA2T00044601001,GSBRNA2T00014635001,GSBRNA2T00111827001,GSBRNA2T00056523001
GO:0080134	regulation of response to stress	21 of 363 in the list	231 of 4725 in all the Protein	0.23755	GSBRNA2T00035359001,GSBRNA2T00008244001,GSBRNA2T00028746001,GSBRNA2T00049336001,GSBRNA2T00031734001,GSBRNA2T00121082001,GSBRNA2T00015778001,GSBRNA2T00037141001,GSBRNA2T00031517001,GSBRNA2T00043008001,GSBRNA2T00046185001,GSBRNA2T00149035001,GSBRNA2T00156098001,GSBRNA2T00109776001,GSBRNA2T00097000001,GSBRNA2T00089433001,GSBRNA2T00155196001,GSBRNA2T00094059001,GSBRNA2T00121590001,GSBRNA2T00071975001…
GO:0016043	cellular component organization	134 of 363 in the list	1658 of 4725 in all the Protein	0.240938	GSBRNA2T00035359001,GSBRNA2T00000985001,GSBRNA2T00063312001,GSBRNA2T00061044001,GSBRNA2T00031690001,GSBRNA2T00037141001,GSBRNA2T00096777001,GSBRNA2T00064408001,GSBRNA2T00104040001,GSBRNA2T00078779001,GSBRNA2T00016543001,GSBRNA2T00014635001,GSBRNA2T00019966001,GSBRNA2T00094059001,GSBRNA2T00002399001,GSBRNA2T00023283001,GSBRNA2T00044653001,GSBRNA2T00124689001,GSBRNA2T00004302001,GSBRNA2T00039880001…
GO:0006546	glycine catabolic process	7 of 363 in the list	66 of 4725 in all the Protein	0.241413	GSBRNA2T00047346001,GSBRNA2T00132364001,GSBRNA2T00016543001,GSBRNA2T00021768001,GSBRNA2T00106046001,GSBRNA2T00049457001,GSBRNA2T00101026001
GO:0048827	phyllome development	19 of 363 in the list	208 of 4725 in all the Protein	0.245076	GSBRNA2T00035359001,GSBRNA2T00153970001,GSBRNA2T00127991001,GSBRNA2T00028746001,GSBRNA2T00011774001,GSBRNA2T00049336001,GSBRNA2T00016358001,GSBRNA2T00000695001,GSBRNA2T00046185001,GSBRNA2T00108704001,GSBRNA2T00014635001,GSBRNA2T00149334001,GSBRNA2T00049457001,GSBRNA2T00019966001,GSBRNA2T00155196001,GSBRNA2T00037717001,GSBRNA2T00035842001,GSBRNA2T00007757001,GSBRNA2T00010424001
GO:0010033	response to organic substance	89 of 363 in the list	1084 of 4725 in all the Protein	0.247097	GSBRNA2T00004102001,GSBRNA2T00035359001,GSBRNA2T00000985001,GSBRNA2T00133000001,GSBRNA2T00063312001,GSBRNA2T00021129001,GSBRNA2T00057548001,GSBRNA2T00037141001,GSBRNA2T00007324001,GSBRNA2T00156098001,GSBRNA2T00061574001,GSBRNA2T00016543001,GSBRNA2T00007669001,GSBRNA2T00081789001,GSBRNA2T00002399001,GSBRNA2T00032259001,GSBRNA2T00039680001,GSBRNA2T00102072001,GSBRNA2T00013308001,GSBRNA2T00004302001…
GO:0010167	response to nitrate	8 of 363 in the list	78 of 4725 in all the Protein	0.247969	GSBRNA2T00004102001,GSBRNA2T00039880001,GSBRNA2T00035410001,GSBRNA2T00023871001,GSBRNA2T00016647001,GSBRNA2T00085431001,GSBRNA2T00094188001,GSBRNA2T00020776001
GO:0043170	macromolecule metabolic process	196 of 363 in the list	2464 of 4725 in all the Protein	0.248946	GSBRNA2T00081118001,GSBRNA2T00035359001,GSBRNA2T00000985001,GSBRNA2T00116782001,GSBRNA2T00031690001,GSBRNA2T00037141001,GSBRNA2T00001406001,GSBRNA2T00096777001,GSBRNA2T00029842001,GSBRNA2T00121220001,GSBRNA2T00078779001,GSBRNA2T00099014001,GSBRNA2T00016543001,GSBRNA2T00014635001,GSBRNA2T00045497001,GSBRNA2T00019966001,GSBRNA2T00002399001,GSBRNA2T00023283001,GSBRNA2T00124689001,GSBRNA2T00043082001…
GO:0005984	disaccharide metabolic process	12 of 363 in the list	125 of 4725 in all the Protein	0.250672	GSBRNA2T00044529001,GSBRNA2T00021776001,GSBRNA2T00099236001,GSBRNA2T00007278001,GSBRNA2T00095418001,GSBRNA2T00011774001,GSBRNA2T00049220001,GSBRNA2T00050545001,GSBRNA2T00006720001,GSBRNA2T00111496001,GSBRNA2T00037141001,GSBRNA2T00024844001
GO:0044242	cellular lipid catabolic process	12 of 363 in the list	125 of 4725 in all the Protein	0.250672	GSBRNA2T00000985001,GSBRNA2T00099236001,GSBRNA2T00082749001,GSBRNA2T00043988001,GSBRNA2T00006816001,GSBRNA2T00019972001,GSBRNA2T00123477001,GSBRNA2T00023283001,GSBRNA2T00035842001,GSBRNA2T00024113001,GSBRNA2T00007757001,GSBRNA2T00020681001
GO:0009071	serine family amino acid catabolic process	7 of 363 in the list	67 of 4725 in all the Protein	0.25332	GSBRNA2T00047346001,GSBRNA2T00132364001,GSBRNA2T00016543001,GSBRNA2T00021768001,GSBRNA2T00106046001,GSBRNA2T00049457001,GSBRNA2T00101026001
GO:0048367	shoot system development	26 of 363 in the list	295 of 4725 in all the Protein	0.255634	GSBRNA2T00044529001,GSBRNA2T00035359001,GSBRNA2T00153970001,GSBRNA2T00127991001,GSBRNA2T00095418001,GSBRNA2T00028746001,GSBRNA2T00011774001,GSBRNA2T00049336001,GSBRNA2T00006720001,GSBRNA2T00037141001,GSBRNA2T00016358001,GSBRNA2T00107809001,GSBRNA2T00000695001,GSBRNA2T00046185001,GSBRNA2T00075319001,GSBRNA2T00108704001,GSBRNA2T00016543001,GSBRNA2T00014635001,GSBRNA2T00149334001,GSBRNA2T00049457001…
GO:0000469	cleavage involved in rRNA processing	3 of 363 in the list	23 of 4725 in all the Protein	0.257649	GSBRNA2T00012237001,GSBRNA2T00153970001,GSBRNA2T00127991001
GO:0000478	endonucleolytic cleavage involved in rRNA processing	3 of 363 in the list	23 of 4725 in all the Protein	0.257649	GSBRNA2T00012237001,GSBRNA2T00153970001,GSBRNA2T00127991001
GO:0009124	nucleoside monophosphate biosynthetic process	3 of 363 in the list	23 of 4725 in all the Protein	0.257649	GSBRNA2T00022052001,GSBRNA2T00153863001,GSBRNA2T00004899001
GO:0009817	defense response to fungus, incompatible interaction	3 of 363 in the list	23 of 4725 in all the Protein	0.257649	GSBRNA2T00019972001,GSBRNA2T00000695001,GSBRNA2T00066465001
GO:0090501	RNA phosphodiester bond hydrolysis	3 of 363 in the list	23 of 4725 in all the Protein	0.257649	GSBRNA2T00012237001,GSBRNA2T00153970001,GSBRNA2T00127991001
GO:0090502	RNA phosphodiester bond hydrolysis, endonucleolytic	3 of 363 in the list	23 of 4725 in all the Protein	0.257649	GSBRNA2T00012237001,GSBRNA2T00153970001,GSBRNA2T00127991001
GO:0034654	nucleobase-containing compound biosynthetic process	31 of 363 in the list	357 of 4725 in all the Protein	0.257856	GSBRNA2T00022052001,GSBRNA2T00035359001,GSBRNA2T00039880001,GSBRNA2T00153863001,GSBRNA2T00086282001,GSBRNA2T00153970001,GSBRNA2T00078010001,GSBRNA2T00007599001,GSBRNA2T00127991001,GSBRNA2T00091611001,GSBRNA2T00072003001,GSBRNA2T00052911001,GSBRNA2T00004899001,GSBRNA2T00031690001,GSBRNA2T00020531001,GSBRNA2T00068225001,GSBRNA2T00063183001,GSBRNA2T00009515001,GSBRNA2T00076782001,GSBRNA2T00082981001…
GO:0016051	carbohydrate biosynthetic process	50 of 363 in the list	594 of 4725 in all the Protein	0.258736	GSBRNA2T00005574001,GSBRNA2T00007278001,GSBRNA2T00101026001,GSBRNA2T00095418001,GSBRNA2T00003267001,GSBRNA2T00020531001,GSBRNA2T00100627001,GSBRNA2T00037141001,GSBRNA2T00041354001,GSBRNA2T00082981001,GSBRNA2T00121402001,GSBRNA2T00000695001,GSBRNA2T00075319001,GSBRNA2T00015236001,GSBRNA2T00105700001,GSBRNA2T00014635001,GSBRNA2T00029985001,GSBRNA2T00104818001,GSBRNA2T00050545001,GSBRNA2T00062345001…
GO:0043900	regulation of multi-organism process	8 of 363 in the list	79 of 4725 in all the Protein	0.259019	GSBRNA2T00155196001,GSBRNA2T00031734001,GSBRNA2T00149035001,GSBRNA2T00046185001,GSBRNA2T00121082001,GSBRNA2T00035359001,GSBRNA2T00037141001,GSBRNA2T00028746001
GO:0006631	fatty acid metabolic process	22 of 363 in the list	247 of 4725 in all the Protein	0.261556	GSBRNA2T00000985001,GSBRNA2T00082749001,GSBRNA2T00043988001,GSBRNA2T00092231001,GSBRNA2T00019972001,GSBRNA2T00123477001,GSBRNA2T00024637001,GSBRNA2T00024113001,GSBRNA2T00020681001,GSBRNA2T00088679001,GSBRNA2T00030013001,GSBRNA2T00107809001,GSBRNA2T00075319001,GSBRNA2T00050516001,GSBRNA2T00153794001,GSBRNA2T00099236001,GSBRNA2T00014635001,GSBRNA2T00049457001,GSBRNA2T00006816001,GSBRNA2T00023283001…
GO:0009637	response to blue light	9 of 363 in the list	91 of 4725 in all the Protein	0.262902	GSBRNA2T00155196001,GSBRNA2T00031734001,GSBRNA2T00116782001,GSBRNA2T00133000001,GSBRNA2T00049457001,GSBRNA2T00149334001,GSBRNA2T00007278001,GSBRNA2T00131583001,GSBRNA2T00028746001
GO:0071941	nitrogen cycle metabolic process	2 of 363 in the list	13 of 4725 in all the Protein	0.263518	GSBRNA2T00101764001,GSBRNA2T00008132001
GO:0016042	lipid catabolic process	12 of 363 in the list	127 of 4725 in all the Protein	0.268203	GSBRNA2T00000985001,GSBRNA2T00099236001,GSBRNA2T00082749001,GSBRNA2T00043988001,GSBRNA2T00006816001,GSBRNA2T00019972001,GSBRNA2T00123477001,GSBRNA2T00023283001,GSBRNA2T00035842001,GSBRNA2T00024113001,GSBRNA2T00007757001,GSBRNA2T00020681001
GO:0080129	proteasome core complex assembly	15 of 363 in the list	163 of 4725 in all the Protein	0.268486	GSBRNA2T00031517001,GSBRNA2T00038987001,GSBRNA2T00004302001,GSBRNA2T00000985001,GSBRNA2T00099236001,GSBRNA2T00126362001,GSBRNA2T00081789001,GSBRNA2T00052350001,GSBRNA2T00019972001,GSBRNA2T00002399001,GSBRNA2T00035842001,GSBRNA2T00024113001,GSBRNA2T00007757001,GSBRNA2T00122937001,GSBRNA2T00007397001
GO:0006810	transport	101 of 363 in the list	1244 of 4725 in all the Protein	0.268779	GSBRNA2T00004102001,GSBRNA2T00035359001,GSBRNA2T00000985001,GSBRNA2T00043988001,GSBRNA2T00063312001,GSBRNA2T00143342001,GSBRNA2T00061044001,GSBRNA2T00021129001,GSBRNA2T00037141001,GSBRNA2T00031450001,GSBRNA2T00104040001,GSBRNA2T00121402001,GSBRNA2T00156098001,GSBRNA2T00099014001,GSBRNA2T00007669001,GSBRNA2T00144554001,GSBRNA2T00014635001,GSBRNA2T00029985001,GSBRNA2T00000647001,GSBRNA2T00015180001…
GO:0044257	cellular protein catabolic process	30 of 363 in the list	347 of 4725 in all the Protein	0.270512	GSBRNA2T00081118001,GSBRNA2T00004302001,GSBRNA2T00000985001,GSBRNA2T00005574001,GSBRNA2T00082749001,GSBRNA2T00007599001,GSBRNA2T00126362001,GSBRNA2T00029841001,GSBRNA2T00003267001,GSBRNA2T00019972001,GSBRNA2T00024113001,GSBRNA2T00068966001,GSBRNA2T00122937001,GSBRNA2T00007397001,GSBRNA2T00031517001,GSBRNA2T00038987001,GSBRNA2T00156098001,GSBRNA2T00024616001,GSBRNA2T00101550001,GSBRNA2T00135723001…
GO:0046039	GTP metabolic process	6 of 363 in the list	57 of 4725 in all the Protein	0.271461	GSBRNA2T00092231001,GSBRNA2T00050545001,GSBRNA2T00135723001,GSBRNA2T00089743001,GSBRNA2T00029841001,GSBRNA2T00003267001
GO:0048588	developmental cell growth	19 of 363 in the list	212 of 4725 in all the Protein	0.272183	GSBRNA2T00021776001,GSBRNA2T00000985001,GSBRNA2T00069066001,GSBRNA2T00038040001,GSBRNA2T00005574001,GSBRNA2T00107093001,GSBRNA2T00102147001,GSBRNA2T00025406001,GSBRNA2T00057548001,GSBRNA2T00068966001,GSBRNA2T00063183001,GSBRNA2T00112943001,GSBRNA2T00031517001,GSBRNA2T00075319001,GSBRNA2T00135723001,GSBRNA2T00014635001,GSBRNA2T00144554001,GSBRNA2T00035842001,GSBRNA2T00007757001
GO:0043248	proteasome assembly	17 of 363 in the list	188 of 4725 in all the Protein	0.274571	GSBRNA2T00004302001,GSBRNA2T00000985001,GSBRNA2T00082749001,GSBRNA2T00126362001,GSBRNA2T00019972001,GSBRNA2T00024113001,GSBRNA2T00122937001,GSBRNA2T00007397001,GSBRNA2T00031517001,GSBRNA2T00038987001,GSBRNA2T00099236001,GSBRNA2T00052350001,GSBRNA2T00081789001,GSBRNA2T00002399001,GSBRNA2T00035842001,GSBRNA2T00007757001,GSBRNA2T00080945001
GO:0051788	response to misfolded protein	17 of 363 in the list	188 of 4725 in all the Protein	0.274571	GSBRNA2T00004302001,GSBRNA2T00000985001,GSBRNA2T00082749001,GSBRNA2T00126362001,GSBRNA2T00019972001,GSBRNA2T00024113001,GSBRNA2T00122937001,GSBRNA2T00007397001,GSBRNA2T00031517001,GSBRNA2T00038987001,GSBRNA2T00099236001,GSBRNA2T00052350001,GSBRNA2T00081789001,GSBRNA2T00002399001,GSBRNA2T00035842001,GSBRNA2T00007757001,GSBRNA2T00080945001
GO:0043269	regulation of ion transport	10 of 363 in the list	104 of 4725 in all the Protein	0.27539	GSBRNA2T00031517001,GSBRNA2T00133000001,GSBRNA2T00049457001,GSBRNA2T00007278001,GSBRNA2T00028746001,GSBRNA2T00089433001,GSBRNA2T00155196001,GSBRNA2T00000647001,GSBRNA2T00031734001,GSBRNA2T00131583001
GO:0009625	response to insect	3 of 363 in the list	24 of 4725 in all the Protein	0.279101	GSBRNA2T00100296001,GSBRNA2T00062345001,GSBRNA2T00003346001
GO:0015748	organophosphate ester transport	3 of 363 in the list	24 of 4725 in all the Protein	0.279101	GSBRNA2T00031517001,GSBRNA2T00030013001,GSBRNA2T00089433001
GO:0046488	phosphatidylinositol metabolic process	3 of 363 in the list	24 of 4725 in all the Protein	0.279101	GSBRNA2T00116455001,GSBRNA2T00099271001,GSBRNA2T00041354001
GO:0001558	regulation of cell growth	4 of 363 in the list	35 of 4725 in all the Protein	0.280205	GSBRNA2T00000985001,GSBRNA2T00035842001,GSBRNA2T00057548001,GSBRNA2T00080945001
GO:0007275	multicellular organismal development	110 of 363 in the list	1363 of 4725 in all the Protein	0.280311	GSBRNA2T00103208001,GSBRNA2T00011506001,GSBRNA2T00035359001,GSBRNA2T00000985001,GSBRNA2T00012119001,GSBRNA2T00038040001,GSBRNA2T00153970001,GSBRNA2T00043988001,GSBRNA2T00076110001,GSBRNA2T00092231001,GSBRNA2T00102147001,GSBRNA2T00057548001,GSBRNA2T00037141001,GSBRNA2T00082277001,GSBRNA2T00121402001,GSBRNA2T00156098001,GSBRNA2T00000695001,GSBRNA2T00061574001,GSBRNA2T00015236001,GSBRNA2T00099014001…
GO:0032259	methylation	30 of 363 in the list	349 of 4725 in all the Protein	0.281467	GSBRNA2T00153970001,GSBRNA2T00127991001,GSBRNA2T00091611001,GSBRNA2T00015282001,GSBRNA2T00049336001,GSBRNA2T00047346001,GSBRNA2T00017352001,GSBRNA2T00006720001,GSBRNA2T00031690001,GSBRNA2T00019008001,GSBRNA2T00015778001,GSBRNA2T00076782001,GSBRNA2T00052070001,GSBRNA2T00011037001,GSBRNA2T00023355001,GSBRNA2T00020057001,GSBRNA2T00078190001,GSBRNA2T00012237001,GSBRNA2T00013975001,GSBRNA2T00121432001…
GO:0003006	developmental process involved in reproduction	59 of 363 in the list	713 of 4725 in all the Protein	0.281521	GSBRNA2T00103208001,GSBRNA2T00011506001,GSBRNA2T00086282001,GSBRNA2T00012119001,GSBRNA2T00038040001,GSBRNA2T00043988001,GSBRNA2T00102147001,GSBRNA2T00047346001,GSBRNA2T00019008001,GSBRNA2T00015778001,GSBRNA2T00025406001,GSBRNA2T00057548001,GSBRNA2T00112943001,GSBRNA2T00082277001,GSBRNA2T00023355001,GSBRNA2T00121402001,GSBRNA2T00110975001,GSBRNA2T00061574001,GSBRNA2T00075319001,GSBRNA2T00099014001…
GO:0043161	proteasomal ubiquitin-dependent protein catabolic process	9 of 363 in the list	93 of 4725 in all the Protein	0.283981	GSBRNA2T00000985001,GSBRNA2T00099236001,GSBRNA2T00082749001,GSBRNA2T00126362001,GSBRNA2T00019972001,GSBRNA2T00035842001,GSBRNA2T00024113001,GSBRNA2T00007757001,GSBRNA2T00080945001
GO:0031347	regulation of defense response	20 of 363 in the list	226 of 4725 in all the Protein	0.284378	GSBRNA2T00035359001,GSBRNA2T00008244001,GSBRNA2T00028746001,GSBRNA2T00049336001,GSBRNA2T00031734001,GSBRNA2T00121082001,GSBRNA2T00015778001,GSBRNA2T00037141001,GSBRNA2T00031517001,GSBRNA2T00043008001,GSBRNA2T00046185001,GSBRNA2T00149035001,GSBRNA2T00109776001,GSBRNA2T00097000001,GSBRNA2T00089433001,GSBRNA2T00155196001,GSBRNA2T00094059001,GSBRNA2T00121590001,GSBRNA2T00071975001,GSBRNA2T00094682001
GO:0009698	phenylpropanoid metabolic process	14 of 363 in the list	153 of 4725 in all the Protein	0.285183	GSBRNA2T00028132001,GSBRNA2T00027264001,GSBRNA2T00149035001,GSBRNA2T00027665001,GSBRNA2T00136007001,GSBRNA2T00035410001,GSBRNA2T00078941001,GSBRNA2T00008132001,GSBRNA2T00104818001,GSBRNA2T00020939001,GSBRNA2T00049336001,GSBRNA2T00100296001,GSBRNA2T00024637001,GSBRNA2T00008564001
GO:0006084	acetyl-CoA metabolic process	7 of 363 in the list	70 of 4725 in all the Protein	0.290009	GSBRNA2T00027264001,GSBRNA2T00056523001,GSBRNA2T00079245001,GSBRNA2T00135723001,GSBRNA2T00050516001,GSBRNA2T00044601001,GSBRNA2T00014635001
GO:0046148	pigment biosynthetic process	16 of 363 in the list	178 of 4725 in all the Protein	0.290944	GSBRNA2T00022052001,GSBRNA2T00049336001,GSBRNA2T00047346001,GSBRNA2T00107809001,GSBRNA2T00027665001,GSBRNA2T00149035001,GSBRNA2T00136007001,GSBRNA2T00078941001,GSBRNA2T00014635001,GSBRNA2T00149334001,GSBRNA2T00049457001,GSBRNA2T00104818001,GSBRNA2T00037717001,GSBRNA2T00073884001,GSBRNA2T00040575001,GSBRNA2T00008564001
GO:0009250	glucan biosynthetic process	20 of 363 in the list	227 of 4725 in all the Protein	0.291241	GSBRNA2T00044529001,GSBRNA2T00005574001,GSBRNA2T00007278001,GSBRNA2T00095418001,GSBRNA2T00011774001,GSBRNA2T00049220001,GSBRNA2T00006720001,GSBRNA2T00037141001,GSBRNA2T00003346001,GSBRNA2T00024844001,GSBRNA2T00060777001,GSBRNA2T00099236001,GSBRNA2T00014635001,GSBRNA2T00029985001,GSBRNA2T00052350001,GSBRNA2T00050545001,GSBRNA2T00100296001,GSBRNA2T00111496001,GSBRNA2T00062345001,GSBRNA2T00102867001
GO:0009812	flavonoid metabolic process	5 of 363 in the list	47 of 4725 in all the Protein	0.292011	GSBRNA2T00104818001,GSBRNA2T00149035001,GSBRNA2T00136007001,GSBRNA2T00024637001,GSBRNA2T00078941001
GO:0010029	regulation of seed germination	5 of 363 in the list	47 of 4725 in all the Protein	0.292011	GSBRNA2T00113650001,GSBRNA2T00113651001,GSBRNA2T00050633001,GSBRNA2T00007757001,GSBRNA2T00094676001
GO:1900140	regulation of seedling development	5 of 363 in the list	47 of 4725 in all the Protein	0.292011	GSBRNA2T00113650001,GSBRNA2T00113651001,GSBRNA2T00050633001,GSBRNA2T00007757001,GSBRNA2T00094676001
GO:0009416	response to light stimulus	47 of 363 in the list	564 of 4725 in all the Protein	0.292186	GSBRNA2T00061360001,GSBRNA2T00035359001,GSBRNA2T00000985001,GSBRNA2T00116782001,GSBRNA2T00005574001,GSBRNA2T00133000001,GSBRNA2T00007278001,GSBRNA2T00011037001,GSBRNA2T00156098001,GSBRNA2T00078779001,GSBRNA2T00061574001,GSBRNA2T00075319001,GSBRNA2T00049457001,GSBRNA2T00149334001,GSBRNA2T00014635001,GSBRNA2T00029985001,GSBRNA2T00104818001,GSBRNA2T00104424001,GSBRNA2T00065747001,GSBRNA2T00155196001…
GO:0010305	leaf vascular tissue pattern formation	2 of 363 in the list	14 of 4725 in all the Protein	0.292959	GSBRNA2T00153970001,GSBRNA2T00127991001
GO:0009751	response to salicylic acid stimulus	13 of 363 in the list	142 of 4725 in all the Protein	0.294513	GSBRNA2T00043008001,GSBRNA2T00149035001,GSBRNA2T00046185001,GSBRNA2T00035359001,GSBRNA2T00109776001,GSBRNA2T00097000001,GSBRNA2T00028746001,GSBRNA2T00155196001,GSBRNA2T00031734001,GSBRNA2T00121082001,GSBRNA2T00037141001,GSBRNA2T00071975001,GSBRNA2T00094682001
GO:0009932	cell tip growth	13 of 363 in the list	142 of 4725 in all the Protein	0.294513	GSBRNA2T00021776001,GSBRNA2T00069066001,GSBRNA2T00075319001,GSBRNA2T00135723001,GSBRNA2T00038040001,GSBRNA2T00005574001,GSBRNA2T00144554001,GSBRNA2T00014635001,GSBRNA2T00107093001,GSBRNA2T00102147001,GSBRNA2T00025406001,GSBRNA2T00057548001,GSBRNA2T00112943001
GO:0015698	inorganic anion transport	10 of 363 in the list	106 of 4725 in all the Protein	0.295466	GSBRNA2T00031517001,GSBRNA2T00004102001,GSBRNA2T00039880001,GSBRNA2T00035410001,GSBRNA2T00023871001,GSBRNA2T00016647001,GSBRNA2T00089433001,GSBRNA2T00085431001,GSBRNA2T00094188001,GSBRNA2T00020776001
GO:0006754	ATP biosynthetic process	4 of 363 in the list	36 of 4725 in all the Protein	0.297921	GSBRNA2T00039880001,GSBRNA2T00002484001,GSBRNA2T00072003001,GSBRNA2T00066465001
GO:0048581	negative regulation of post-embryonic development	4 of 363 in the list	36 of 4725 in all the Protein	0.297921	GSBRNA2T00113650001,GSBRNA2T00113651001,GSBRNA2T00015778001,GSBRNA2T00094676001
GO:0051241	negative regulation of multicellular organismal process	4 of 363 in the list	36 of 4725 in all the Protein	0.297921	GSBRNA2T00113650001,GSBRNA2T00113651001,GSBRNA2T00015778001,GSBRNA2T00094676001
GO:0048608	reproductive structure development	48 of 363 in the list	578 of 4725 in all the Protein	0.298439	GSBRNA2T00103208001,GSBRNA2T00011506001,GSBRNA2T00086282001,GSBRNA2T00012119001,GSBRNA2T00043988001,GSBRNA2T00047346001,GSBRNA2T00019008001,GSBRNA2T00015778001,GSBRNA2T00082277001,GSBRNA2T00023355001,GSBRNA2T00121402001,GSBRNA2T00110975001,GSBRNA2T00061574001,GSBRNA2T00075319001,GSBRNA2T00099014001,GSBRNA2T00104818001,GSBRNA2T00065747001,GSBRNA2T00050545001,GSBRNA2T00061075001,GSBRNA2T00023283001…
GO:0061458	reproductive system development	48 of 363 in the list	578 of 4725 in all the Protein	0.298439	GSBRNA2T00103208001,GSBRNA2T00011506001,GSBRNA2T00086282001,GSBRNA2T00012119001,GSBRNA2T00043988001,GSBRNA2T00047346001,GSBRNA2T00019008001,GSBRNA2T00015778001,GSBRNA2T00082277001,GSBRNA2T00023355001,GSBRNA2T00121402001,GSBRNA2T00110975001,GSBRNA2T00061574001,GSBRNA2T00075319001,GSBRNA2T00099014001,GSBRNA2T00104818001,GSBRNA2T00065747001,GSBRNA2T00050545001,GSBRNA2T00061075001,GSBRNA2T00023283001…
GO:0022414	reproductive process	61 of 363 in the list	743 of 4725 in all the Protein	0.300277	GSBRNA2T00103208001,GSBRNA2T00011506001,GSBRNA2T00086282001,GSBRNA2T00012119001,GSBRNA2T00038040001,GSBRNA2T00043988001,GSBRNA2T00102147001,GSBRNA2T00047346001,GSBRNA2T00019008001,GSBRNA2T00015778001,GSBRNA2T00025406001,GSBRNA2T00057548001,GSBRNA2T00112943001,GSBRNA2T00082277001,GSBRNA2T00023355001,GSBRNA2T00121402001,GSBRNA2T00110975001,GSBRNA2T00061574001,GSBRNA2T00075319001,GSBRNA2T00067498001…
GO:0044283	small molecule biosynthetic process	68 of 363 in the list	832 of 4725 in all the Protein	0.300427	GSBRNA2T00035359001,GSBRNA2T00063312001,GSBRNA2T00007278001,GSBRNA2T00076110001,GSBRNA2T00037141001,GSBRNA2T00007324001,GSBRNA2T00016543001,GSBRNA2T00014635001,GSBRNA2T00008132001,GSBRNA2T00019864001,GSBRNA2T00011774001,GSBRNA2T00031734001,GSBRNA2T00049220001,GSBRNA2T00063183001,GSBRNA2T00123159001,GSBRNA2T00060777001,GSBRNA2T00079245001,GSBRNA2T00027665001,GSBRNA2T00091532001,GSBRNA2T00149035001…
GO:0009765	photosynthesis, light harvesting	3 of 363 in the list	25 of 4725 in all the Protein	0.300712	GSBRNA2T00116782001,GSBRNA2T00007599001,GSBRNA2T00032017001
GO:0051510	regulation of unidimensional cell growth	3 of 363 in the list	25 of 4725 in all the Protein	0.300712	GSBRNA2T00000985001,GSBRNA2T00035842001,GSBRNA2T00080945001
GO:0006260	DNA replication	7 of 363 in the list	71 of 4725 in all the Protein	0.302509	GSBRNA2T00052070001,GSBRNA2T00153967001,GSBRNA2T00049336001,GSBRNA2T00000985001,GSBRNA2T00031690001,GSBRNA2T00035842001,GSBRNA2T00080945001
GO:0000271	polysaccharide biosynthetic process	28 of 363 in the list	328 of 4725 in all the Protein	0.303564	GSBRNA2T00044529001,GSBRNA2T00005574001,GSBRNA2T00021768001,GSBRNA2T00007278001,GSBRNA2T00101026001,GSBRNA2T00095418001,GSBRNA2T00011774001,GSBRNA2T00049220001,GSBRNA2T00006720001,GSBRNA2T00020531001,GSBRNA2T00003346001,GSBRNA2T00037141001,GSBRNA2T00024844001,GSBRNA2T00060777001,GSBRNA2T00082981001,GSBRNA2T00075319001,GSBRNA2T00135723001,GSBRNA2T00099236001,GSBRNA2T00014635001,GSBRNA2T00029985001…
GO:0009311	oligosaccharide metabolic process	12 of 363 in the list	131 of 4725 in all the Protein	0.30441	GSBRNA2T00044529001,GSBRNA2T00021776001,GSBRNA2T00099236001,GSBRNA2T00007278001,GSBRNA2T00095418001,GSBRNA2T00011774001,GSBRNA2T00049220001,GSBRNA2T00050545001,GSBRNA2T00006720001,GSBRNA2T00111496001,GSBRNA2T00037141001,GSBRNA2T00024844001
GO:0048316	seed development	24 of 363 in the list	279 of 4725 in all the Protein	0.308262	GSBRNA2T00028132001,GSBRNA2T00071764001,GSBRNA2T00086282001,GSBRNA2T00089743001,GSBRNA2T00043988001,GSBRNA2T00072003001,GSBRNA2T00101570001,GSBRNA2T00123477001,GSBRNA2T00006720001,GSBRNA2T00047309001,GSBRNA2T00082277001,GSBRNA2T00110975001,GSBRNA2T00135723001,GSBRNA2T00030591001,GSBRNA2T00009470001,GSBRNA2T00104818001,GSBRNA2T00065747001,GSBRNA2T00050545001,GSBRNA2T00023283001,GSBRNA2T00086663001…
GO:0009414	response to water deprivation	15 of 363 in the list	168 of 4725 in all the Protein	0.30856	GSBRNA2T00030013001,GSBRNA2T00093035001,GSBRNA2T00005430001,GSBRNA2T00079245001,GSBRNA2T00039880001,GSBRNA2T00050633001,GSBRNA2T00099236001,GSBRNA2T00063312001,GSBRNA2T00008244001,GSBRNA2T00101570001,GSBRNA2T00094059001,GSBRNA2T00032259001,GSBRNA2T00057548001,GSBRNA2T00155010001,GSBRNA2T00010424001
GO:0051234	establishment of localization	104 of 363 in the list	1295 of 4725 in all the Protein	0.309567	GSBRNA2T00004102001,GSBRNA2T00035359001,GSBRNA2T00000985001,GSBRNA2T00043988001,GSBRNA2T00063312001,GSBRNA2T00143342001,GSBRNA2T00061044001,GSBRNA2T00021129001,GSBRNA2T00037141001,GSBRNA2T00031450001,GSBRNA2T00104040001,GSBRNA2T00121402001,GSBRNA2T00156098001,GSBRNA2T00099014001,GSBRNA2T00007669001,GSBRNA2T00144554001,GSBRNA2T00014635001,GSBRNA2T00029985001,GSBRNA2T00000647001,GSBRNA2T00015180001…
GO:0071705	nitrogen compound transport	20 of 363 in the list	230 of 4725 in all the Protein	0.312157	GSBRNA2T00028132001,GSBRNA2T00004102001,GSBRNA2T00000985001,GSBRNA2T00039880001,GSBRNA2T00035410001,GSBRNA2T00023871001,GSBRNA2T00094188001,GSBRNA2T00031517001,GSBRNA2T00156098001,GSBRNA2T00027665001,GSBRNA2T00012237001,GSBRNA2T00097000001,GSBRNA2T00089433001,GSBRNA2T00029985001,GSBRNA2T00016647001,GSBRNA2T00013027001,GSBRNA2T00085431001,GSBRNA2T00039680001,GSBRNA2T00008564001,GSBRNA2T00020776001
GO:0042181	ketone biosynthetic process	6 of 363 in the list	60 of 4725 in all the Protein	0.312497	GSBRNA2T00104818001,GSBRNA2T00149035001,GSBRNA2T00136007001,GSBRNA2T00024637001,GSBRNA2T00078941001,GSBRNA2T00064241001
GO:0002679	respiratory burst involved in defense response	4 of 363 in the list	37 of 4725 in all the Protein	0.315767	GSBRNA2T00004102001,GSBRNA2T00085431001,GSBRNA2T00149035001,GSBRNA2T00023871001
GO:0009739	response to gibberellin stimulus	4 of 363 in the list	37 of 4725 in all the Protein	0.315767	GSBRNA2T00006816001,GSBRNA2T00135723001,GSBRNA2T00130011001,GSBRNA2T00035410001
GO:0045730	respiratory burst	4 of 363 in the list	37 of 4725 in all the Protein	0.315767	GSBRNA2T00004102001,GSBRNA2T00085431001,GSBRNA2T00149035001,GSBRNA2T00023871001
GO:0005976	polysaccharide metabolic process	35 of 363 in the list	418 of 4725 in all the Protein	0.316802	GSBRNA2T00005574001,GSBRNA2T00007278001,GSBRNA2T00101026001,GSBRNA2T00095418001,GSBRNA2T00020531001,GSBRNA2T00037141001,GSBRNA2T00082981001,GSBRNA2T00075319001,GSBRNA2T00014635001,GSBRNA2T00029985001,GSBRNA2T00104818001,GSBRNA2T00050545001,GSBRNA2T00150862001,GSBRNA2T00062345001,GSBRNA2T00111496001,GSBRNA2T00102867001,GSBRNA2T00044529001,GSBRNA2T00071764001,GSBRNA2T00021776001,GSBRNA2T00039880001…
GO:0071702	organic substance transport	58 of 363 in the list	709 of 4725 in all the Protein	0.317269	GSBRNA2T00004102001,GSBRNA2T00061360001,GSBRNA2T00035359001,GSBRNA2T00000985001,GSBRNA2T00061044001,GSBRNA2T00016857001,GSBRNA2T00121082001,GSBRNA2T00037141001,GSBRNA2T00121402001,GSBRNA2T00156098001,GSBRNA2T00012237001,GSBRNA2T00099014001,GSBRNA2T00007669001,GSBRNA2T00105700001,GSBRNA2T00049457001,GSBRNA2T00029985001,GSBRNA2T00078293001,GSBRNA2T00155196001,GSBRNA2T00015180001,GSBRNA2T00085431001…
GO:0016049	cell growth	27 of 363 in the list	318 of 4725 in all the Protein	0.318373	GSBRNA2T00021776001,GSBRNA2T00071764001,GSBRNA2T00000985001,GSBRNA2T00069066001,GSBRNA2T00038040001,GSBRNA2T00005574001,GSBRNA2T00043988001,GSBRNA2T00107093001,GSBRNA2T00123618001,GSBRNA2T00102147001,GSBRNA2T00123477001,GSBRNA2T00061044001,GSBRNA2T00025406001,GSBRNA2T00057548001,GSBRNA2T00068966001,GSBRNA2T00063183001,GSBRNA2T00064408001,GSBRNA2T00112943001,GSBRNA2T00031517001,GSBRNA2T00075319001…
GO:0072330	monocarboxylic acid biosynthetic process	27 of 363 in the list	318 of 4725 in all the Protein	0.318373	GSBRNA2T00028132001,GSBRNA2T00035359001,GSBRNA2T00028746001,GSBRNA2T00152632001,GSBRNA2T00019864001,GSBRNA2T00011774001,GSBRNA2T00031734001,GSBRNA2T00121082001,GSBRNA2T00024113001,GSBRNA2T00059333001,GSBRNA2T00037141001,GSBRNA2T00155010001,GSBRNA2T00007324001,GSBRNA2T00107809001,GSBRNA2T00046185001,GSBRNA2T00149035001,GSBRNA2T00110975001,GSBRNA2T00075319001,GSBRNA2T00050516001,GSBRNA2T00099236001…
GO:0032989	cellular component morphogenesis	26 of 363 in the list	306 of 4725 in all the Protein	0.321401	GSBRNA2T00021776001,GSBRNA2T00009849001,GSBRNA2T00000985001,GSBRNA2T00069066001,GSBRNA2T00038040001,GSBRNA2T00005574001,GSBRNA2T00043988001,GSBRNA2T00008244001,GSBRNA2T00095418001,GSBRNA2T00107093001,GSBRNA2T00123618001,GSBRNA2T00102147001,GSBRNA2T00123477001,GSBRNA2T00061044001,GSBRNA2T00025406001,GSBRNA2T00057548001,GSBRNA2T00064408001,GSBRNA2T00112943001,GSBRNA2T00075319001,GSBRNA2T00135723001…
GO:0051179	localization	108 of 363 in the list	1350 of 4725 in all the Protein	0.321512	GSBRNA2T00004102001,GSBRNA2T00035359001,GSBRNA2T00000985001,GSBRNA2T00043988001,GSBRNA2T00063312001,GSBRNA2T00076110001,GSBRNA2T00143342001,GSBRNA2T00061044001,GSBRNA2T00021129001,GSBRNA2T00037141001,GSBRNA2T00031450001,GSBRNA2T00104040001,GSBRNA2T00121402001,GSBRNA2T00156098001,GSBRNA2T00099014001,GSBRNA2T00007669001,GSBRNA2T00144554001,GSBRNA2T00014635001,GSBRNA2T00029985001,GSBRNA2T00000647001…
GO:0006085	acetyl-CoA biosynthetic process	2 of 363 in the list	15 of 4725 in all the Protein	0.322235	GSBRNA2T00056523001,GSBRNA2T00014635001
GO:0055081	anion homeostasis	2 of 363 in the list	15 of 4725 in all the Protein	0.322235	GSBRNA2T00061632001,GSBRNA2T00095418001
GO:0051049	regulation of transport	11 of 363 in the list	121 of 4725 in all the Protein	0.324755	GSBRNA2T00031517001,GSBRNA2T00099014001,GSBRNA2T00133000001,GSBRNA2T00049457001,GSBRNA2T00007278001,GSBRNA2T00028746001,GSBRNA2T00089433001,GSBRNA2T00155196001,GSBRNA2T00031734001,GSBRNA2T00000647001,GSBRNA2T00131583001
GO:0009825	multidimensional cell growth	6 of 363 in the list	61 of 4725 in all the Protein	0.326409	GSBRNA2T00012555001,GSBRNA2T00075319001,GSBRNA2T00135723001,GSBRNA2T00005574001,GSBRNA2T00014635001,GSBRNA2T00064408001
GO:0030163	protein catabolic process	30 of 363 in the list	357 of 4725 in all the Protein	0.326862	GSBRNA2T00081118001,GSBRNA2T00004302001,GSBRNA2T00000985001,GSBRNA2T00005574001,GSBRNA2T00082749001,GSBRNA2T00007599001,GSBRNA2T00126362001,GSBRNA2T00029841001,GSBRNA2T00003267001,GSBRNA2T00019972001,GSBRNA2T00024113001,GSBRNA2T00068966001,GSBRNA2T00122937001,GSBRNA2T00007397001,GSBRNA2T00031517001,GSBRNA2T00038987001,GSBRNA2T00156098001,GSBRNA2T00024616001,GSBRNA2T00101550001,GSBRNA2T00135723001…
GO:0009165	nucleotide biosynthetic process	22 of 363 in the list	257 of 4725 in all the Protein	0.327215	GSBRNA2T00022052001,GSBRNA2T00039880001,GSBRNA2T00153863001,GSBRNA2T00153970001,GSBRNA2T00127991001,GSBRNA2T00091611001,GSBRNA2T00072003001,GSBRNA2T00052911001,GSBRNA2T00004899001,GSBRNA2T00031690001,GSBRNA2T00020531001,GSBRNA2T00068225001,GSBRNA2T00063183001,GSBRNA2T00009515001,GSBRNA2T00076782001,GSBRNA2T00082981001,GSBRNA2T00121432001,GSBRNA2T00002484001,GSBRNA2T00104818001,GSBRNA2T00104424001…
GO:1901293	nucleoside phosphate biosynthetic process	22 of 363 in the list	257 of 4725 in all the Protein	0.327215	GSBRNA2T00022052001,GSBRNA2T00039880001,GSBRNA2T00153863001,GSBRNA2T00153970001,GSBRNA2T00127991001,GSBRNA2T00091611001,GSBRNA2T00072003001,GSBRNA2T00052911001,GSBRNA2T00004899001,GSBRNA2T00031690001,GSBRNA2T00020531001,GSBRNA2T00068225001,GSBRNA2T00063183001,GSBRNA2T00009515001,GSBRNA2T00076782001,GSBRNA2T00082981001,GSBRNA2T00121432001,GSBRNA2T00002484001,GSBRNA2T00104818001,GSBRNA2T00104424001…
GO:0019538	protein metabolic process	133 of 363 in the list	1676 of 4725 in all the Protein	0.333284	GSBRNA2T00081118001,GSBRNA2T00000985001,GSBRNA2T00031690001,GSBRNA2T00001406001,GSBRNA2T00029842001,GSBRNA2T00078779001,GSBRNA2T00099014001,GSBRNA2T00045497001,GSBRNA2T00019966001,GSBRNA2T00002399001,GSBRNA2T00023283001,GSBRNA2T00043082001,GSBRNA2T00013308001,GSBRNA2T00004302001,GSBRNA2T00039880001,GSBRNA2T00078010001,GSBRNA2T00019972001,GSBRNA2T00015282001,GSBRNA2T00015974001,GSBRNA2T00076782001…
GO:0006662	glycerol ether metabolic process	4 of 363 in the list	38 of 4725 in all the Protein	0.333701	GSBRNA2T00065747001,GSBRNA2T00021129001,GSBRNA2T00002813001,GSBRNA2T00007246001
GO:0018904	ether metabolic process	4 of 363 in the list	38 of 4725 in all the Protein	0.333701	GSBRNA2T00065747001,GSBRNA2T00021129001,GSBRNA2T00002813001,GSBRNA2T00007246001
GO:0000096	sulfur amino acid metabolic process	25 of 363 in the list	296 of 4725 in all the Protein	0.337263	GSBRNA2T00061360001,GSBRNA2T00035359001,GSBRNA2T00063312001,GSBRNA2T00126362001,GSBRNA2T00047346001,GSBRNA2T00031734001,GSBRNA2T00037141001,GSBRNA2T00060777001,GSBRNA2T00123159001,GSBRNA2T00072741001,GSBRNA2T00110975001,GSBRNA2T00046185001,GSBRNA2T00075319001,GSBRNA2T00135723001,GSBRNA2T00044601001,GSBRNA2T00016543001,GSBRNA2T00076064001,GSBRNA2T00014635001,GSBRNA2T00049457001,GSBRNA2T00037717001…
GO:0034637	cellular carbohydrate biosynthetic process	25 of 363 in the list	296 of 4725 in all the Protein	0.337263	GSBRNA2T00044529001,GSBRNA2T00005574001,GSBRNA2T00007278001,GSBRNA2T00095418001,GSBRNA2T00011774001,GSBRNA2T00049220001,GSBRNA2T00006720001,GSBRNA2T00020531001,GSBRNA2T00037141001,GSBRNA2T00003346001,GSBRNA2T00024844001,GSBRNA2T00060777001,GSBRNA2T00041354001,GSBRNA2T00082981001,GSBRNA2T00099236001,GSBRNA2T00014635001,GSBRNA2T00029985001,GSBRNA2T00052350001,GSBRNA2T00104818001,GSBRNA2T00050545001…
GO:0000904	cell morphogenesis involved in differentiation	13 of 363 in the list	147 of 4725 in all the Protein	0.339047	GSBRNA2T00021776001,GSBRNA2T00000985001,GSBRNA2T00069066001,GSBRNA2T00038040001,GSBRNA2T00005574001,GSBRNA2T00144554001,GSBRNA2T00095418001,GSBRNA2T00107093001,GSBRNA2T00019966001,GSBRNA2T00102147001,GSBRNA2T00025406001,GSBRNA2T00057548001,GSBRNA2T00112943001
GO:0016053	organic acid biosynthetic process	55 of 363 in the list	676 of 4725 in all the Protein	0.33965	GSBRNA2T00061360001,GSBRNA2T00035359001,GSBRNA2T00035410001,GSBRNA2T00101764001,GSBRNA2T00063312001,GSBRNA2T00047346001,GSBRNA2T00121082001,GSBRNA2T00024113001,GSBRNA2T00037141001,GSBRNA2T00155010001,GSBRNA2T00041354001,GSBRNA2T00007324001,GSBRNA2T00110975001,GSBRNA2T00075319001,GSBRNA2T00016543001,GSBRNA2T00049457001,GSBRNA2T00014635001,GSBRNA2T00155196001,GSBRNA2T00037717001,GSBRNA2T00061075001…
GO:0046394	carboxylic acid biosynthetic process	55 of 363 in the list	676 of 4725 in all the Protein	0.33965	GSBRNA2T00061360001,GSBRNA2T00035359001,GSBRNA2T00035410001,GSBRNA2T00101764001,GSBRNA2T00063312001,GSBRNA2T00047346001,GSBRNA2T00121082001,GSBRNA2T00024113001,GSBRNA2T00037141001,GSBRNA2T00155010001,GSBRNA2T00041354001,GSBRNA2T00007324001,GSBRNA2T00110975001,GSBRNA2T00075319001,GSBRNA2T00016543001,GSBRNA2T00049457001,GSBRNA2T00014635001,GSBRNA2T00155196001,GSBRNA2T00037717001,GSBRNA2T00061075001…
GO:0006261	DNA-dependent DNA replication	6 of 363 in the list	62 of 4725 in all the Protein	0.340402	GSBRNA2T00052070001,GSBRNA2T00049336001,GSBRNA2T00000985001,GSBRNA2T00031690001,GSBRNA2T00035842001,GSBRNA2T00080945001
GO:1901068	guanosine-containing compound metabolic process	6 of 363 in the list	62 of 4725 in all the Protein	0.340402	GSBRNA2T00092231001,GSBRNA2T00050545001,GSBRNA2T00135723001,GSBRNA2T00089743001,GSBRNA2T00029841001,GSBRNA2T00003267001
GO:0044703	multi-organism reproductive process	12 of 363 in the list	135 of 4725 in all the Protein	0.341829	GSBRNA2T00021776001,GSBRNA2T00069066001,GSBRNA2T00038040001,GSBRNA2T00067498001,GSBRNA2T00144554001,GSBRNA2T00107093001,GSBRNA2T00007688001,GSBRNA2T00102147001,GSBRNA2T00078293001,GSBRNA2T00057548001,GSBRNA2T00025406001,GSBRNA2T00112943001
GO:0015804	neutral amino acid transport	3 of 363 in the list	27 of 4725 in all the Protein	0.344099	GSBRNA2T00013027001,GSBRNA2T00156098001,GSBRNA2T00039680001
GO:0015824	proline transport	3 of 363 in the list	27 of 4725 in all the Protein	0.344099	GSBRNA2T00013027001,GSBRNA2T00156098001,GSBRNA2T00039680001
GO:0016579	protein deubiquitination	3 of 363 in the list	27 of 4725 in all the Protein	0.344099	GSBRNA2T00015778001,GSBRNA2T00082749001,GSBRNA2T00041170001
GO:0071370	cellular response to gibberellin stimulus	3 of 363 in the list	27 of 4725 in all the Protein	0.344099	GSBRNA2T00006816001,GSBRNA2T00135723001,GSBRNA2T00035410001
GO:0032787	monocarboxylic acid metabolic process	53 of 363 in the list	652 of 4725 in all the Protein	0.346272	GSBRNA2T00035359001,GSBRNA2T00000985001,GSBRNA2T00086282001,GSBRNA2T00038040001,GSBRNA2T00082749001,GSBRNA2T00043988001,GSBRNA2T00008244001,GSBRNA2T00092231001,GSBRNA2T00121082001,GSBRNA2T00024113001,GSBRNA2T00020681001,GSBRNA2T00037141001,GSBRNA2T00155010001,GSBRNA2T00104739001,GSBRNA2T00041354001,GSBRNA2T00007324001,GSBRNA2T00110975001,GSBRNA2T00075319001,GSBRNA2T00153794001,GSBRNA2T00016543001…
GO:0045088	regulation of innate immune response	16 of 363 in the list	185 of 4725 in all the Protein	0.346733	GSBRNA2T00035359001,GSBRNA2T00028746001,GSBRNA2T00049336001,GSBRNA2T00031734001,GSBRNA2T00121082001,GSBRNA2T00037141001,GSBRNA2T00031517001,GSBRNA2T00046185001,GSBRNA2T00149035001,GSBRNA2T00043008001,GSBRNA2T00109776001,GSBRNA2T00097000001,GSBRNA2T00089433001,GSBRNA2T00155196001,GSBRNA2T00071975001,GSBRNA2T00094682001
GO:0050776	regulation of immune response	16 of 363 in the list	185 of 4725 in all the Protein	0.346733	GSBRNA2T00035359001,GSBRNA2T00028746001,GSBRNA2T00049336001,GSBRNA2T00031734001,GSBRNA2T00121082001,GSBRNA2T00037141001,GSBRNA2T00031517001,GSBRNA2T00046185001,GSBRNA2T00149035001,GSBRNA2T00043008001,GSBRNA2T00109776001,GSBRNA2T00097000001,GSBRNA2T00089433001,GSBRNA2T00155196001,GSBRNA2T00071975001,GSBRNA2T00094682001
GO:0048638	regulation of developmental growth	10 of 363 in the list	111 of 4725 in all the Protein	0.347146	GSBRNA2T00103208001,GSBRNA2T00011506001,GSBRNA2T00000985001,GSBRNA2T00075319001,GSBRNA2T00095418001,GSBRNA2T00003267001,GSBRNA2T00006494001,GSBRNA2T00047346001,GSBRNA2T00035842001,GSBRNA2T00080945001
GO:0033692	cellular polysaccharide biosynthetic process	24 of 363 in the list	285 of 4725 in all the Protein	0.34729	GSBRNA2T00044529001,GSBRNA2T00005574001,GSBRNA2T00007278001,GSBRNA2T00095418001,GSBRNA2T00011774001,GSBRNA2T00049220001,GSBRNA2T00006720001,GSBRNA2T00020531001,GSBRNA2T00037141001,GSBRNA2T00003346001,GSBRNA2T00024844001,GSBRNA2T00060777001,GSBRNA2T00082981001,GSBRNA2T00099236001,GSBRNA2T00014635001,GSBRNA2T00029985001,GSBRNA2T00052350001,GSBRNA2T00104818001,GSBRNA2T00050545001,GSBRNA2T00060236001…
GO:0046483	heterocycle metabolic process	126 of 363 in the list	1590 of 4725 in all the Protein	0.347721	GSBRNA2T00035359001,GSBRNA2T00000985001,GSBRNA2T00116782001,GSBRNA2T00153863001,GSBRNA2T00038040001,GSBRNA2T00153970001,GSBRNA2T00007278001,GSBRNA2T00052911001,GSBRNA2T00092231001,GSBRNA2T00143342001,GSBRNA2T00001497001,GSBRNA2T00031690001,GSBRNA2T00020531001,GSBRNA2T00037141001,GSBRNA2T00096777001,GSBRNA2T00052070001,GSBRNA2T00011037001,GSBRNA2T00156098001,GSBRNA2T00121220001,GSBRNA2T00016543001…
GO:1901360	organic cyclic compound metabolic process	141 of 363 in the list	1785 of 4725 in all the Protein	0.351012	GSBRNA2T00035359001,GSBRNA2T00000985001,GSBRNA2T00116782001,GSBRNA2T00153863001,GSBRNA2T00063312001,GSBRNA2T00143342001,GSBRNA2T00031690001,GSBRNA2T00037141001,GSBRNA2T00096777001,GSBRNA2T00121220001,GSBRNA2T00016543001,GSBRNA2T00014635001,GSBRNA2T00045497001,GSBRNA2T00019966001,GSBRNA2T00124689001,GSBRNA2T00066465001,GSBRNA2T00004302001,GSBRNA2T00039880001,GSBRNA2T00078010001,GSBRNA2T00008132001…
GO:0006099	tricarboxylic acid cycle	4 of 363 in the list	39 of 4725 in all the Protein	0.351681	GSBRNA2T00095750001,GSBRNA2T00101469001,GSBRNA2T00078134001,GSBRNA2T00024844001
GO:0006498	N-terminal protein lipidation	7 of 363 in the list	75 of 4725 in all the Protein	0.353451	GSBRNA2T00028132001,GSBRNA2T00025876001,GSBRNA2T00003349001,GSBRNA2T00049482001,GSBRNA2T00085255001,GSBRNA2T00094188001,GSBRNA2T00032470001
GO:0006499	N-terminal protein myristoylation	7 of 363 in the list	75 of 4725 in all the Protein	0.353451	GSBRNA2T00028132001,GSBRNA2T00025876001,GSBRNA2T00003349001,GSBRNA2T00049482001,GSBRNA2T00085255001,GSBRNA2T00094188001,GSBRNA2T00032470001
GO:0018377	protein myristoylation	7 of 363 in the list	75 of 4725 in all the Protein	0.353451	GSBRNA2T00028132001,GSBRNA2T00025876001,GSBRNA2T00003349001,GSBRNA2T00049482001,GSBRNA2T00085255001,GSBRNA2T00094188001,GSBRNA2T00032470001
GO:0010154	fruit development	24 of 363 in the list	286 of 4725 in all the Protein	0.353915	GSBRNA2T00028132001,GSBRNA2T00071764001,GSBRNA2T00086282001,GSBRNA2T00089743001,GSBRNA2T00043988001,GSBRNA2T00072003001,GSBRNA2T00101570001,GSBRNA2T00123477001,GSBRNA2T00006720001,GSBRNA2T00047309001,GSBRNA2T00082277001,GSBRNA2T00110975001,GSBRNA2T00135723001,GSBRNA2T00030591001,GSBRNA2T00009470001,GSBRNA2T00104818001,GSBRNA2T00065747001,GSBRNA2T00050545001,GSBRNA2T00023283001,GSBRNA2T00086663001…
GO:0010260	organ senescence	5 of 363 in the list	51 of 4725 in all the Protein	0.354231	GSBRNA2T00016358001,GSBRNA2T00155196001,GSBRNA2T00108704001,GSBRNA2T00007757001,GSBRNA2T00028746001
GO:0043090	amino acid import	5 of 363 in the list	51 of 4725 in all the Protein	0.354231	GSBRNA2T00031517001,GSBRNA2T00000985001,GSBRNA2T00039880001,GSBRNA2T00094188001,GSBRNA2T00089433001
GO:0006629	lipid metabolic process	54 of 363 in the list	667 of 4725 in all the Protein	0.356453	GSBRNA2T00000985001,GSBRNA2T00086282001,GSBRNA2T00035410001,GSBRNA2T00082749001,GSBRNA2T00043988001,GSBRNA2T00063312001,GSBRNA2T00008244001,GSBRNA2T00095418001,GSBRNA2T00092231001,GSBRNA2T00047346001,GSBRNA2T00112436001,GSBRNA2T00024113001,GSBRNA2T00020681001,GSBRNA2T00037141001,GSBRNA2T00041354001,GSBRNA2T00075319001,GSBRNA2T00153794001,GSBRNA2T00049457001,GSBRNA2T00014635001,GSBRNA2T00099271001…
GO:0000003	reproduction	63 of 363 in the list	783 of 4725 in all the Protein	0.360643	GSBRNA2T00103208001,GSBRNA2T00011506001,GSBRNA2T00086282001,GSBRNA2T00012119001,GSBRNA2T00038040001,GSBRNA2T00043988001,GSBRNA2T00008244001,GSBRNA2T00102147001,GSBRNA2T00047346001,GSBRNA2T00019008001,GSBRNA2T00015778001,GSBRNA2T00025406001,GSBRNA2T00057548001,GSBRNA2T00112943001,GSBRNA2T00082277001,GSBRNA2T00023355001,GSBRNA2T00121402001,GSBRNA2T00110975001,GSBRNA2T00061574001,GSBRNA2T00075319001…
GO:0051603	proteolysis involved in cellular protein catabolic process	27 of 363 in the list	325 of 4725 in all the Protein	0.361723	GSBRNA2T00081118001,GSBRNA2T00004302001,GSBRNA2T00000985001,GSBRNA2T00005574001,GSBRNA2T00082749001,GSBRNA2T00126362001,GSBRNA2T00029841001,GSBRNA2T00003267001,GSBRNA2T00019972001,GSBRNA2T00024113001,GSBRNA2T00068966001,GSBRNA2T00122937001,GSBRNA2T00007397001,GSBRNA2T00031517001,GSBRNA2T00038987001,GSBRNA2T00024616001,GSBRNA2T00101550001,GSBRNA2T00135723001,GSBRNA2T00099236001,GSBRNA2T00002484001…
GO:0040007	growth	28 of 363 in the list	338 of 4725 in all the Protein	0.364026	GSBRNA2T00021776001,GSBRNA2T00071764001,GSBRNA2T00000985001,GSBRNA2T00069066001,GSBRNA2T00038040001,GSBRNA2T00005574001,GSBRNA2T00043988001,GSBRNA2T00107093001,GSBRNA2T00123618001,GSBRNA2T00102147001,GSBRNA2T00123477001,GSBRNA2T00061044001,GSBRNA2T00025406001,GSBRNA2T00057548001,GSBRNA2T00006132001,GSBRNA2T00068966001,GSBRNA2T00063183001,GSBRNA2T00064408001,GSBRNA2T00112943001,GSBRNA2T00031517001…
GO:0006721	terpenoid metabolic process	11 of 363 in the list	125 of 4725 in all the Protein	0.364539	GSBRNA2T00107809001,GSBRNA2T00027665001,GSBRNA2T00008244001,GSBRNA2T00014635001,GSBRNA2T00006816001,GSBRNA2T00047346001,GSBRNA2T00094059001,GSBRNA2T00073884001,GSBRNA2T00041496001,GSBRNA2T00008564001,GSBRNA2T00040575001
GO:0040008	regulation of growth	11 of 363 in the list	125 of 4725 in all the Protein	0.364539	GSBRNA2T00103208001,GSBRNA2T00011506001,GSBRNA2T00000985001,GSBRNA2T00075319001,GSBRNA2T00095418001,GSBRNA2T00003267001,GSBRNA2T00006494001,GSBRNA2T00047346001,GSBRNA2T00035842001,GSBRNA2T00057548001,GSBRNA2T00080945001
GO:0008361	regulation of cell size	3 of 363 in the list	28 of 4725 in all the Protein	0.365736	GSBRNA2T00047346001,GSBRNA2T00006132001,GSBRNA2T00014635001
GO:0022604	regulation of cell morphogenesis	3 of 363 in the list	28 of 4725 in all the Protein	0.365736	GSBRNA2T00000985001,GSBRNA2T00035842001,GSBRNA2T00080945001
GO:0030048	actin filament-based movement	3 of 363 in the list	28 of 4725 in all the Protein	0.365736	GSBRNA2T00021776001,GSBRNA2T00094188001,GSBRNA2T00043197001
GO:0042335	cuticle development	3 of 363 in the list	28 of 4725 in all the Protein	0.365736	GSBRNA2T00092231001,GSBRNA2T00030013001,GSBRNA2T00050516001
GO:0006497	protein lipidation	7 of 363 in the list	76 of 4725 in all the Protein	0.366345	GSBRNA2T00028132001,GSBRNA2T00025876001,GSBRNA2T00003349001,GSBRNA2T00049482001,GSBRNA2T00085255001,GSBRNA2T00094188001,GSBRNA2T00032470001
GO:0042157	lipoprotein metabolic process	7 of 363 in the list	76 of 4725 in all the Protein	0.366345	GSBRNA2T00028132001,GSBRNA2T00025876001,GSBRNA2T00003349001,GSBRNA2T00049482001,GSBRNA2T00085255001,GSBRNA2T00094188001,GSBRNA2T00032470001
GO:0042158	lipoprotein biosynthetic process	7 of 363 in the list	76 of 4725 in all the Protein	0.366345	GSBRNA2T00028132001,GSBRNA2T00025876001,GSBRNA2T00003349001,GSBRNA2T00049482001,GSBRNA2T00085255001,GSBRNA2T00094188001,GSBRNA2T00032470001
GO:0008283	cell proliferation	4 of 363 in the list	40 of 4725 in all the Protein	0.369667	GSBRNA2T00001497001,GSBRNA2T00031690001,GSBRNA2T00057548001,GSBRNA2T00006494001
GO:0009142	nucleoside triphosphate biosynthetic process	4 of 363 in the list	40 of 4725 in all the Protein	0.369667	GSBRNA2T00039880001,GSBRNA2T00002484001,GSBRNA2T00072003001,GSBRNA2T00066465001
GO:0009145	purine nucleoside triphosphate biosynthetic process	4 of 363 in the list	40 of 4725 in all the Protein	0.369667	GSBRNA2T00039880001,GSBRNA2T00002484001,GSBRNA2T00072003001,GSBRNA2T00066465001
GO:0009201	ribonucleoside triphosphate biosynthetic process	4 of 363 in the list	40 of 4725 in all the Protein	0.369667	GSBRNA2T00039880001,GSBRNA2T00002484001,GSBRNA2T00072003001,GSBRNA2T00066465001
GO:0009206	purine ribonucleoside triphosphate biosynthetic process	4 of 363 in the list	40 of 4725 in all the Protein	0.369667	GSBRNA2T00039880001,GSBRNA2T00002484001,GSBRNA2T00072003001,GSBRNA2T00066465001
GO:0010583	response to cyclopentenone	4 of 363 in the list	40 of 4725 in all the Protein	0.369667	GSBRNA2T00148978001,GSBRNA2T00156098001,GSBRNA2T00081077001,GSBRNA2T00099236001
GO:0002682	regulation of immune system process	16 of 363 in the list	188 of 4725 in all the Protein	0.371334	GSBRNA2T00035359001,GSBRNA2T00028746001,GSBRNA2T00049336001,GSBRNA2T00031734001,GSBRNA2T00121082001,GSBRNA2T00037141001,GSBRNA2T00031517001,GSBRNA2T00046185001,GSBRNA2T00149035001,GSBRNA2T00043008001,GSBRNA2T00109776001,GSBRNA2T00097000001,GSBRNA2T00089433001,GSBRNA2T00155196001,GSBRNA2T00071975001,GSBRNA2T00094682001
GO:0090304	nucleic acid metabolic process	75 of 363 in the list	940 of 4725 in all the Protein	0.373359	GSBRNA2T00035359001,GSBRNA2T00000985001,GSBRNA2T00116782001,GSBRNA2T00153970001,GSBRNA2T00001497001,GSBRNA2T00031690001,GSBRNA2T00037141001,GSBRNA2T00096777001,GSBRNA2T00052070001,GSBRNA2T00011037001,GSBRNA2T00121220001,GSBRNA2T00016543001,GSBRNA2T00149334001,GSBRNA2T00045497001,GSBRNA2T00019966001,GSBRNA2T00032259001,GSBRNA2T00124689001,GSBRNA2T00066465001,GSBRNA2T00061990001,GSBRNA2T00078010001…
GO:0065008	regulation of biological quality	45 of 363 in the list	556 of 4725 in all the Protein	0.37481	GSBRNA2T00035359001,GSBRNA2T00035410001,GSBRNA2T00005574001,GSBRNA2T00063312001,GSBRNA2T00008244001,GSBRNA2T00095418001,GSBRNA2T00047346001,GSBRNA2T00021129001,GSBRNA2T00057548001,GSBRNA2T00155010001,GSBRNA2T00052070001,GSBRNA2T00104040001,GSBRNA2T00110975001,GSBRNA2T00004139001,GSBRNA2T00075319001,GSBRNA2T00108704001,GSBRNA2T00014635001,GSBRNA2T00104818001,GSBRNA2T00065747001,GSBRNA2T00094059001…
GO:0009314	response to radiation	47 of 363 in the list	582 of 4725 in all the Protein	0.377081	GSBRNA2T00061360001,GSBRNA2T00035359001,GSBRNA2T00000985001,GSBRNA2T00116782001,GSBRNA2T00005574001,GSBRNA2T00133000001,GSBRNA2T00007278001,GSBRNA2T00011037001,GSBRNA2T00156098001,GSBRNA2T00078779001,GSBRNA2T00061574001,GSBRNA2T00075319001,GSBRNA2T00049457001,GSBRNA2T00149334001,GSBRNA2T00014635001,GSBRNA2T00029985001,GSBRNA2T00104818001,GSBRNA2T00104424001,GSBRNA2T00065747001,GSBRNA2T00155196001…
GO:0006511	ubiquitin-dependent protein catabolic process	20 of 363 in the list	239 of 4725 in all the Protein	0.377226	GSBRNA2T00081118001,GSBRNA2T00004302001,GSBRNA2T00000985001,GSBRNA2T00082749001,GSBRNA2T00126362001,GSBRNA2T00019972001,GSBRNA2T00024113001,GSBRNA2T00122937001,GSBRNA2T00007397001,GSBRNA2T00031517001,GSBRNA2T00038987001,GSBRNA2T00024616001,GSBRNA2T00099236001,GSBRNA2T00002484001,GSBRNA2T00052350001,GSBRNA2T00081789001,GSBRNA2T00002399001,GSBRNA2T00035842001,GSBRNA2T00007757001,GSBRNA2T00080945001
GO:0006888	ER to Golgi vesicle-mediated transport	7 of 363 in the list	77 of 4725 in all the Protein	0.379271	GSBRNA2T00031517001,GSBRNA2T00061044001,GSBRNA2T00000985001,GSBRNA2T00039880001,GSBRNA2T00082270001,GSBRNA2T00094188001,GSBRNA2T00089433001
GO:0007568	aging	7 of 363 in the list	77 of 4725 in all the Protein	0.379271	GSBRNA2T00016358001,GSBRNA2T00155196001,GSBRNA2T00049336001,GSBRNA2T00108704001,GSBRNA2T00007757001,GSBRNA2T00014635001,GSBRNA2T00028746001
GO:0006857	oligopeptide transport	2 of 363 in the list	17 of 4725 in all the Protein	0.379724	GSBRNA2T00039880001,GSBRNA2T00029985001
GO:0009163	nucleoside biosynthetic process	6 of 363 in the list	65 of 4725 in all the Protein	0.382678	GSBRNA2T00039880001,GSBRNA2T00153863001,GSBRNA2T00002484001,GSBRNA2T00072003001,GSBRNA2T00066465001,GSBRNA2T00004899001
GO:0010103	stomatal complex morphogenesis	6 of 363 in the list	65 of 4725 in all the Protein	0.382678	GSBRNA2T00044529001,GSBRNA2T00107809001,GSBRNA2T00006720001,GSBRNA2T00016543001,GSBRNA2T00037141001,GSBRNA2T00095418001
GO:0042455	ribonucleoside biosynthetic process	6 of 363 in the list	65 of 4725 in all the Protein	0.382678	GSBRNA2T00039880001,GSBRNA2T00153863001,GSBRNA2T00002484001,GSBRNA2T00072003001,GSBRNA2T00066465001,GSBRNA2T00004899001
GO:0042440	pigment metabolic process	17 of 363 in the list	202 of 4725 in all the Protein	0.383142	GSBRNA2T00022052001,GSBRNA2T00049336001,GSBRNA2T00047346001,GSBRNA2T00107809001,GSBRNA2T00043008001,GSBRNA2T00027665001,GSBRNA2T00149035001,GSBRNA2T00136007001,GSBRNA2T00078941001,GSBRNA2T00014635001,GSBRNA2T00149334001,GSBRNA2T00049457001,GSBRNA2T00104818001,GSBRNA2T00037717001,GSBRNA2T00073884001,GSBRNA2T00040575001,GSBRNA2T00008564001
GO:0048569	post-embryonic organ development	17 of 363 in the list	202 of 4725 in all the Protein	0.383142	GSBRNA2T00103208001,GSBRNA2T00011506001,GSBRNA2T00012119001,GSBRNA2T00049336001,GSBRNA2T00047346001,GSBRNA2T00019008001,GSBRNA2T00015778001,GSBRNA2T00047309001,GSBRNA2T00057548001,GSBRNA2T00110975001,GSBRNA2T00156098001,GSBRNA2T00001368001,GSBRNA2T00050545001,GSBRNA2T00111496001,GSBRNA2T00035842001,GSBRNA2T00007757001,GSBRNA2T00087400001
GO:0006833	water transport	15 of 363 in the list	177 of 4725 in all the Protein	0.384243	GSBRNA2T00104040001,GSBRNA2T00012237001,GSBRNA2T00027665001,GSBRNA2T00101550001,GSBRNA2T00135723001,GSBRNA2T00005574001,GSBRNA2T00047351001,GSBRNA2T00008132001,GSBRNA2T00126362001,GSBRNA2T00072003001,GSBRNA2T00052350001,GSBRNA2T00021129001,GSBRNA2T00015180001,GSBRNA2T00007757001,GSBRNA2T00008564001
GO:0042044	fluid transport	15 of 363 in the list	177 of 4725 in all the Protein	0.384243	GSBRNA2T00104040001,GSBRNA2T00012237001,GSBRNA2T00027665001,GSBRNA2T00101550001,GSBRNA2T00135723001,GSBRNA2T00005574001,GSBRNA2T00047351001,GSBRNA2T00008132001,GSBRNA2T00126362001,GSBRNA2T00072003001,GSBRNA2T00052350001,GSBRNA2T00021129001,GSBRNA2T00015180001,GSBRNA2T00007757001,GSBRNA2T00008564001
GO:0010193	response to ozone	3 of 363 in the list	29 of 4725 in all the Protein	0.387252	GSBRNA2T00100296001,GSBRNA2T00005574001,GSBRNA2T00155010001
GO:0009773	photosynthetic electron transport in photosystem I	4 of 363 in the list	41 of 4725 in all the Protein	0.387621	GSBRNA2T00031734001,GSBRNA2T00046185001,GSBRNA2T00035359001,GSBRNA2T00037141001
GO:0009914	hormone transport	4 of 363 in the list	41 of 4725 in all the Protein	0.387621	GSBRNA2T00104818001,GSBRNA2T00047346001,GSBRNA2T00006132001,GSBRNA2T00010424001
GO:0060918	auxin transport	4 of 363 in the list	41 of 4725 in all the Protein	0.387621	GSBRNA2T00104818001,GSBRNA2T00047346001,GSBRNA2T00006132001,GSBRNA2T00010424001
GO:0009749	response to glucose stimulus	8 of 363 in the list	90 of 4725 in all the Protein	0.387669	GSBRNA2T00013308001,GSBRNA2T00156322001,GSBRNA2T00111496001,GSBRNA2T00132364001,GSBRNA2T00101764001,GSBRNA2T00016543001,GSBRNA2T00063183001,GSBRNA2T00008132001
GO:0042744	hydrogen peroxide catabolic process	8 of 363 in the list	90 of 4725 in all the Protein	0.387669	GSBRNA2T00047346001,GSBRNA2T00056523001,GSBRNA2T00013308001,GSBRNA2T00156322001,GSBRNA2T00111496001,GSBRNA2T00007599001,GSBRNA2T00008132001,GSBRNA2T00032017001
GO:0070301	cellular response to hydrogen peroxide	8 of 363 in the list	90 of 4725 in all the Protein	0.387669	GSBRNA2T00047346001,GSBRNA2T00056523001,GSBRNA2T00013308001,GSBRNA2T00156322001,GSBRNA2T00111496001,GSBRNA2T00007599001,GSBRNA2T00008132001,GSBRNA2T00032017001
GO:0051641	cellular localization	65 of 363 in the list	815 of 4725 in all the Protein	0.387753	GSBRNA2T00035359001,GSBRNA2T00000985001,GSBRNA2T00043988001,GSBRNA2T00076110001,GSBRNA2T00061044001,GSBRNA2T00037141001,GSBRNA2T00121402001,GSBRNA2T00099014001,GSBRNA2T00007669001,GSBRNA2T00014635001,GSBRNA2T00029985001,GSBRNA2T00015180001,GSBRNA2T00023283001,GSBRNA2T00144887001,GSBRNA2T00039880001,GSBRNA2T00007599001,GSBRNA2T00123618001,GSBRNA2T00019864001,GSBRNA2T00011774001,GSBRNA2T00031734001…
GO:0031365	N-terminal protein amino acid modification	7 of 363 in the list	78 of 4725 in all the Protein	0.392217	GSBRNA2T00028132001,GSBRNA2T00025876001,GSBRNA2T00003349001,GSBRNA2T00049482001,GSBRNA2T00085255001,GSBRNA2T00094188001,GSBRNA2T00032470001
GO:0006820	anion transport	16 of 363 in the list	191 of 4725 in all the Protein	0.396202	GSBRNA2T00028132001,GSBRNA2T00004102001,GSBRNA2T00000985001,GSBRNA2T00039880001,GSBRNA2T00035410001,GSBRNA2T00023871001,GSBRNA2T00094188001,GSBRNA2T00031517001,GSBRNA2T00156098001,GSBRNA2T00097000001,GSBRNA2T00089433001,GSBRNA2T00016647001,GSBRNA2T00013027001,GSBRNA2T00085431001,GSBRNA2T00039680001,GSBRNA2T00020776001
GO:0042180	cellular ketone metabolic process	6 of 363 in the list	66 of 4725 in all the Protein	0.396805	GSBRNA2T00104818001,GSBRNA2T00149035001,GSBRNA2T00136007001,GSBRNA2T00024637001,GSBRNA2T00078941001,GSBRNA2T00064241001
GO:1901607	alpha-amino acid biosynthetic process	29 of 363 in the list	356 of 4725 in all the Protein	0.396917	GSBRNA2T00061360001,GSBRNA2T00035359001,GSBRNA2T00101764001,GSBRNA2T00063312001,GSBRNA2T00008132001,GSBRNA2T00126362001,GSBRNA2T00047346001,GSBRNA2T00031734001,GSBRNA2T00037141001,GSBRNA2T00064241001,GSBRNA2T00060777001,GSBRNA2T00123159001,GSBRNA2T00072741001,GSBRNA2T00110975001,GSBRNA2T00046185001,GSBRNA2T00075319001,GSBRNA2T00135723001,GSBRNA2T00044601001,GSBRNA2T00016543001,GSBRNA2T00076064001…
GO:0055085	transmembrane transport	14 of 363 in the list	166 of 4725 in all the Protein	0.397983	GSBRNA2T00031517001,GSBRNA2T00039880001,GSBRNA2T00038437001,GSBRNA2T00063312001,GSBRNA2T00002484001,GSBRNA2T00072003001,GSBRNA2T00089433001,GSBRNA2T00049336001,GSBRNA2T00000647001,GSBRNA2T00041279001,GSBRNA2T00041496001,GSBRNA2T00066465001,GSBRNA2T00031450001,GSBRNA2T00010424001
GO:0000902	cell morphogenesis	23 of 363 in the list	280 of 4725 in all the Protein	0.39899	GSBRNA2T00021776001,GSBRNA2T00000985001,GSBRNA2T00069066001,GSBRNA2T00038040001,GSBRNA2T00005574001,GSBRNA2T00043988001,GSBRNA2T00095418001,GSBRNA2T00107093001,GSBRNA2T00123618001,GSBRNA2T00102147001,GSBRNA2T00123477001,GSBRNA2T00061044001,GSBRNA2T00025406001,GSBRNA2T00057548001,GSBRNA2T00064408001,GSBRNA2T00112943001,GSBRNA2T00075319001,GSBRNA2T00135723001,GSBRNA2T00014635001,GSBRNA2T00144554001…
GO:0009073	aromatic amino acid family biosynthetic process	5 of 363 in the list	54 of 4725 in all the Protein	0.401325	GSBRNA2T00028132001,GSBRNA2T00011774001,GSBRNA2T00037717001,GSBRNA2T00110975001,GSBRNA2T00049457001
GO:0034976	response to endoplasmic reticulum stress	18 of 363 in the list	217 of 4725 in all the Protein	0.402026	GSBRNA2T00013308001,GSBRNA2T00038040001,GSBRNA2T00085255001,GSBRNA2T00016857001,GSBRNA2T00094188001,GSBRNA2T00146344001,GSBRNA2T00158347001,GSBRNA2T00149035001,GSBRNA2T00002813001,GSBRNA2T00109776001,GSBRNA2T00097000001,GSBRNA2T00029985001,GSBRNA2T00065747001,GSBRNA2T00104424001,GSBRNA2T00113650001,GSBRNA2T00156322001,GSBRNA2T00007246001,GSBRNA2T00094682001
GO:0032502	developmental process	114 of 363 in the list	1451 of 4725 in all the Protein	0.402844	GSBRNA2T00103208001,GSBRNA2T00011506001,GSBRNA2T00035359001,GSBRNA2T00000985001,GSBRNA2T00012119001,GSBRNA2T00038040001,GSBRNA2T00153970001,GSBRNA2T00043988001,GSBRNA2T00076110001,GSBRNA2T00092231001,GSBRNA2T00102147001,GSBRNA2T00061044001,GSBRNA2T00057548001,GSBRNA2T00037141001,GSBRNA2T00064408001,GSBRNA2T00082277001,GSBRNA2T00121402001,GSBRNA2T00156098001,GSBRNA2T00000695001,GSBRNA2T00061574001…
GO:0009856	pollination	11 of 363 in the list	129 of 4725 in all the Protein	0.404929	GSBRNA2T00021776001,GSBRNA2T00069066001,GSBRNA2T00038040001,GSBRNA2T00067498001,GSBRNA2T00144554001,GSBRNA2T00107093001,GSBRNA2T00007688001,GSBRNA2T00102147001,GSBRNA2T00057548001,GSBRNA2T00025406001,GSBRNA2T00112943001
GO:0044706	multi-multicellular organism process	11 of 363 in the list	129 of 4725 in all the Protein	0.404929	GSBRNA2T00021776001,GSBRNA2T00069066001,GSBRNA2T00038040001,GSBRNA2T00067498001,GSBRNA2T00144554001,GSBRNA2T00107093001,GSBRNA2T00007688001,GSBRNA2T00102147001,GSBRNA2T00057548001,GSBRNA2T00025406001,GSBRNA2T00112943001
GO:0044260	cellular macromolecule metabolic process	173 of 363 in the list	2217 of 4725 in all the Protein	0.405448	GSBRNA2T00081118001,GSBRNA2T00035359001,GSBRNA2T00000985001,GSBRNA2T00116782001,GSBRNA2T00031690001,GSBRNA2T00037141001,GSBRNA2T00096777001,GSBRNA2T00029842001,GSBRNA2T00121220001,GSBRNA2T00078779001,GSBRNA2T00099014001,GSBRNA2T00016543001,GSBRNA2T00014635001,GSBRNA2T00045497001,GSBRNA2T00019966001,GSBRNA2T00002399001,GSBRNA2T00124689001,GSBRNA2T00043082001,GSBRNA2T00066465001,GSBRNA2T00013308001…
GO:0007033	vacuole organization	4 of 363 in the list	42 of 4725 in all the Protein	0.405508	GSBRNA2T00123618001,GSBRNA2T00005574001,GSBRNA2T00063183001,GSBRNA2T00072003001
GO:0048528	post-embryonic root development	4 of 363 in the list	42 of 4725 in all the Protein	0.405508	GSBRNA2T00156098001,GSBRNA2T00035842001,GSBRNA2T00057548001,GSBRNA2T00007757001
GO:0009965	leaf morphogenesis	9 of 363 in the list	104 of 4725 in all the Protein	0.405756	GSBRNA2T00046185001,GSBRNA2T00000695001,GSBRNA2T00035359001,GSBRNA2T00049457001,GSBRNA2T00149334001,GSBRNA2T00019966001,GSBRNA2T00011774001,GSBRNA2T00049336001,GSBRNA2T00037717001
GO:0044267	cellular protein metabolic process	115 of 363 in the list	1465 of 4725 in all the Protein	0.406579	GSBRNA2T00081118001,GSBRNA2T00000985001,GSBRNA2T00038040001,GSBRNA2T00133000001,GSBRNA2T00007278001,GSBRNA2T00092231001,GSBRNA2T00004308001,GSBRNA2T00031690001,GSBRNA2T00052070001,GSBRNA2T00029842001,GSBRNA2T00011037001,GSBRNA2T00121402001,GSBRNA2T00156098001,GSBRNA2T00078779001,GSBRNA2T00099014001,GSBRNA2T00149334001,GSBRNA2T00081789001,GSBRNA2T00045497001,GSBRNA2T00029985001,GSBRNA2T00019966001…
GO:0015833	peptide transport	2 of 363 in the list	18 of 4725 in all the Protein	0.407709	GSBRNA2T00039880001,GSBRNA2T00029985001
GO:0016145	S-glycoside catabolic process	2 of 363 in the list	18 of 4725 in all the Protein	0.407709	GSBRNA2T00062345001,GSBRNA2T00003346001
GO:0019759	glycosinolate catabolic process	2 of 363 in the list	18 of 4725 in all the Protein	0.407709	GSBRNA2T00062345001,GSBRNA2T00003346001
GO:0019762	glucosinolate catabolic process	2 of 363 in the list	18 of 4725 in all the Protein	0.407709	GSBRNA2T00062345001,GSBRNA2T00003346001
GO:0032392	DNA geometric change	2 of 363 in the list	18 of 4725 in all the Protein	0.407709	GSBRNA2T00027665001,GSBRNA2T00008564001
GO:0032508	DNA duplex unwinding	2 of 363 in the list	18 of 4725 in all the Protein	0.407709	GSBRNA2T00027665001,GSBRNA2T00008564001
GO:0006012	galactose metabolic process	3 of 363 in the list	30 of 4725 in all the Protein	0.40859	GSBRNA2T00051642001,GSBRNA2T00015236001,GSBRNA2T00101422001
GO:0009741	response to brassinosteroid stimulus	3 of 363 in the list	30 of 4725 in all the Protein	0.40859	GSBRNA2T00065562001,GSBRNA2T00149628001,GSBRNA2T00039680001
GO:0033037	polysaccharide localization	3 of 363 in the list	30 of 4725 in all the Protein	0.40859	GSBRNA2T00079245001,GSBRNA2T00100296001,GSBRNA2T00076110001
GO:0006725	cellular aromatic compound metabolic process	131 of 363 in the list	1674 of 4725 in all the Protein	0.41263	GSBRNA2T00035359001,GSBRNA2T00000985001,GSBRNA2T00116782001,GSBRNA2T00153863001,GSBRNA2T00143342001,GSBRNA2T00031690001,GSBRNA2T00037141001,GSBRNA2T00096777001,GSBRNA2T00121220001,GSBRNA2T00016543001,GSBRNA2T00014635001,GSBRNA2T00045497001,GSBRNA2T00019966001,GSBRNA2T00124689001,GSBRNA2T00066465001,GSBRNA2T00004302001,GSBRNA2T00039880001,GSBRNA2T00078010001,GSBRNA2T00008132001,GSBRNA2T00011774001…
GO:0019941	modification-dependent protein catabolic process	20 of 363 in the list	244 of 4725 in all the Protein	0.414351	GSBRNA2T00081118001,GSBRNA2T00004302001,GSBRNA2T00000985001,GSBRNA2T00082749001,GSBRNA2T00126362001,GSBRNA2T00019972001,GSBRNA2T00024113001,GSBRNA2T00122937001,GSBRNA2T00007397001,GSBRNA2T00031517001,GSBRNA2T00038987001,GSBRNA2T00024616001,GSBRNA2T00099236001,GSBRNA2T00002484001,GSBRNA2T00052350001,GSBRNA2T00081789001,GSBRNA2T00002399001,GSBRNA2T00035842001,GSBRNA2T00007757001,GSBRNA2T00080945001
GO:0043632	modification-dependent macromolecule catabolic process	20 of 363 in the list	244 of 4725 in all the Protein	0.414351	GSBRNA2T00081118001,GSBRNA2T00004302001,GSBRNA2T00000985001,GSBRNA2T00082749001,GSBRNA2T00126362001,GSBRNA2T00019972001,GSBRNA2T00024113001,GSBRNA2T00122937001,GSBRNA2T00007397001,GSBRNA2T00031517001,GSBRNA2T00038987001,GSBRNA2T00024616001,GSBRNA2T00099236001,GSBRNA2T00002484001,GSBRNA2T00052350001,GSBRNA2T00081789001,GSBRNA2T00002399001,GSBRNA2T00035842001,GSBRNA2T00007757001,GSBRNA2T00080945001
GO:0035966	response to topologically incorrect protein	21 of 363 in the list	257 of 4725 in all the Protein	0.416325	GSBRNA2T00004302001,GSBRNA2T00000985001,GSBRNA2T00082749001,GSBRNA2T00126362001,GSBRNA2T00019972001,GSBRNA2T00024113001,GSBRNA2T00122937001,GSBRNA2T00007397001,GSBRNA2T00031517001,GSBRNA2T00038987001,GSBRNA2T00099236001,GSBRNA2T00109776001,GSBRNA2T00097000001,GSBRNA2T00052350001,GSBRNA2T00081789001,GSBRNA2T00002399001,GSBRNA2T00113650001,GSBRNA2T00035842001,GSBRNA2T00007757001,GSBRNA2T00080945001…
GO:0018208	peptidyl-proline modification	5 of 363 in the list	55 of 4725 in all the Protein	0.416968	GSBRNA2T00016857001,GSBRNA2T00117102001,GSBRNA2T00038040001,GSBRNA2T00085255001,GSBRNA2T00049457001
GO:0048444	floral organ morphogenesis	5 of 363 in the list	55 of 4725 in all the Protein	0.416968	GSBRNA2T00049336001,GSBRNA2T00019008001,GSBRNA2T00015778001,GSBRNA2T00012119001,GSBRNA2T00007757001
GO:0048563	post-embryonic organ morphogenesis	5 of 363 in the list	55 of 4725 in all the Protein	0.416968	GSBRNA2T00049336001,GSBRNA2T00019008001,GSBRNA2T00015778001,GSBRNA2T00012119001,GSBRNA2T00007757001
GO:0051093	negative regulation of developmental process	5 of 363 in the list	55 of 4725 in all the Protein	0.416968	GSBRNA2T00113650001,GSBRNA2T00075319001,GSBRNA2T00113651001,GSBRNA2T00015778001,GSBRNA2T00094676001
GO:0016108	tetraterpenoid metabolic process	7 of 363 in the list	80 of 4725 in all the Protein	0.418107	GSBRNA2T00047346001,GSBRNA2T00107809001,GSBRNA2T00073884001,GSBRNA2T00027665001,GSBRNA2T00040575001,GSBRNA2T00008564001,GSBRNA2T00014635001
GO:0016109	tetraterpenoid biosynthetic process	7 of 363 in the list	80 of 4725 in all the Protein	0.418107	GSBRNA2T00047346001,GSBRNA2T00107809001,GSBRNA2T00073884001,GSBRNA2T00027665001,GSBRNA2T00040575001,GSBRNA2T00008564001,GSBRNA2T00014635001
GO:0016116	carotenoid metabolic process	7 of 363 in the list	80 of 4725 in all the Protein	0.418107	GSBRNA2T00047346001,GSBRNA2T00107809001,GSBRNA2T00073884001,GSBRNA2T00027665001,GSBRNA2T00040575001,GSBRNA2T00008564001,GSBRNA2T00014635001
GO:0016117	carotenoid biosynthetic process	7 of 363 in the list	80 of 4725 in all the Protein	0.418107	GSBRNA2T00047346001,GSBRNA2T00107809001,GSBRNA2T00073884001,GSBRNA2T00027665001,GSBRNA2T00040575001,GSBRNA2T00008564001,GSBRNA2T00014635001
GO:0048440	carpel development	7 of 363 in the list	80 of 4725 in all the Protein	0.418107	GSBRNA2T00047346001,GSBRNA2T00050545001,GSBRNA2T00110975001,GSBRNA2T00047309001,GSBRNA2T00012119001,GSBRNA2T00111496001,GSBRNA2T00087400001
GO:0019752	carboxylic acid metabolic process	87 of 363 in the list	1107 of 4725 in all the Protein	0.421971	GSBRNA2T00035359001,GSBRNA2T00000985001,GSBRNA2T00038040001,GSBRNA2T00043988001,GSBRNA2T00063312001,GSBRNA2T00092231001,GSBRNA2T00037141001,GSBRNA2T00007324001,GSBRNA2T00156098001,GSBRNA2T00153794001,GSBRNA2T00016543001,GSBRNA2T00014635001,GSBRNA2T00094059001,GSBRNA2T00023283001,GSBRNA2T00132364001,GSBRNA2T00008132001,GSBRNA2T00019864001,GSBRNA2T00019972001,GSBRNA2T00011774001,GSBRNA2T00031734001…
GO:0046907	intracellular transport	57 of 363 in the list	720 of 4725 in all the Protein	0.422851	GSBRNA2T00035359001,GSBRNA2T00000985001,GSBRNA2T00005574001,GSBRNA2T00082270001,GSBRNA2T00043988001,GSBRNA2T00113769001,GSBRNA2T00061044001,GSBRNA2T00016857001,GSBRNA2T00121082001,GSBRNA2T00037141001,GSBRNA2T00121402001,GSBRNA2T00012237001,GSBRNA2T00099014001,GSBRNA2T00007669001,GSBRNA2T00105700001,GSBRNA2T00049457001,GSBRNA2T00014635001,GSBRNA2T00029985001,GSBRNA2T00078293001,GSBRNA2T00155196001…
GO:0016226	iron-sulfur cluster assembly	4 of 363 in the list	43 of 4725 in all the Protein	0.423295	GSBRNA2T00011774001,GSBRNA2T00050545001,GSBRNA2T00110975001,GSBRNA2T00047309001
GO:0031163	metallo-sulfur cluster assembly	4 of 363 in the list	43 of 4725 in all the Protein	0.423295	GSBRNA2T00011774001,GSBRNA2T00050545001,GSBRNA2T00110975001,GSBRNA2T00047309001
GO:0043094	cellular metabolic compound salvage	17 of 363 in the list	207 of 4725 in all the Protein	0.423533	GSBRNA2T00004302001,GSBRNA2T00126362001,GSBRNA2T00121082001,GSBRNA2T00122937001,GSBRNA2T00007397001,GSBRNA2T00031517001,GSBRNA2T00038987001,GSBRNA2T00016543001,GSBRNA2T00052350001,GSBRNA2T00081789001,GSBRNA2T00002399001,GSBRNA2T00061075001,GSBRNA2T00095750001,GSBRNA2T00007757001,GSBRNA2T00119517001,GSBRNA2T00102867001,GSBRNA2T00131583001
GO:0048767	root hair elongation	11 of 363 in the list	131 of 4725 in all the Protein	0.425213	GSBRNA2T00031517001,GSBRNA2T00000985001,GSBRNA2T00075319001,GSBRNA2T00135723001,GSBRNA2T00005574001,GSBRNA2T00014635001,GSBRNA2T00035842001,GSBRNA2T00057548001,GSBRNA2T00007757001,GSBRNA2T00068966001,GSBRNA2T00063183001
GO:0043436	oxoacid metabolic process	87 of 363 in the list	1108 of 4725 in all the Protein	0.425863	GSBRNA2T00035359001,GSBRNA2T00000985001,GSBRNA2T00038040001,GSBRNA2T00043988001,GSBRNA2T00063312001,GSBRNA2T00092231001,GSBRNA2T00037141001,GSBRNA2T00007324001,GSBRNA2T00156098001,GSBRNA2T00153794001,GSBRNA2T00016543001,GSBRNA2T00014635001,GSBRNA2T00094059001,GSBRNA2T00023283001,GSBRNA2T00132364001,GSBRNA2T00008132001,GSBRNA2T00019864001,GSBRNA2T00019972001,GSBRNA2T00011774001,GSBRNA2T00031734001…
GO:0006972	hyperosmotic response	15 of 363 in the list	182 of 4725 in all the Protein	0.427327	GSBRNA2T00104040001,GSBRNA2T00012237001,GSBRNA2T00027665001,GSBRNA2T00101550001,GSBRNA2T00135723001,GSBRNA2T00047351001,GSBRNA2T00008132001,GSBRNA2T00126362001,GSBRNA2T00072003001,GSBRNA2T00052350001,GSBRNA2T00049220001,GSBRNA2T00015180001,GSBRNA2T00007757001,GSBRNA2T00008564001,GSBRNA2T00155010001
GO:0048438	floral whorl development	12 of 363 in the list	144 of 4725 in all the Protein	0.428444	GSBRNA2T00103208001,GSBRNA2T00023355001,GSBRNA2T00110975001,GSBRNA2T00011506001,GSBRNA2T00075319001,GSBRNA2T00012119001,GSBRNA2T00047346001,GSBRNA2T00050545001,GSBRNA2T00111496001,GSBRNA2T00047309001,GSBRNA2T00007757001,GSBRNA2T00087400001
GO:0006082	organic acid metabolic process	87 of 363 in the list	1109 of 4725 in all the Protein	0.42976	GSBRNA2T00035359001,GSBRNA2T00000985001,GSBRNA2T00038040001,GSBRNA2T00043988001,GSBRNA2T00063312001,GSBRNA2T00092231001,GSBRNA2T00037141001,GSBRNA2T00007324001,GSBRNA2T00156098001,GSBRNA2T00153794001,GSBRNA2T00016543001,GSBRNA2T00014635001,GSBRNA2T00094059001,GSBRNA2T00023283001,GSBRNA2T00132364001,GSBRNA2T00008132001,GSBRNA2T00019864001,GSBRNA2T00019972001,GSBRNA2T00011774001,GSBRNA2T00031734001…
GO:0006793	phosphorus metabolic process	89 of 363 in the list	1135 of 4725 in all the Protein	0.43026	GSBRNA2T00035359001,GSBRNA2T00153863001,GSBRNA2T00153970001,GSBRNA2T00078134001,GSBRNA2T00007278001,GSBRNA2T00076110001,GSBRNA2T00052911001,GSBRNA2T00092231001,GSBRNA2T00143342001,GSBRNA2T00031690001,GSBRNA2T00020531001,GSBRNA2T00037141001,GSBRNA2T00052070001,GSBRNA2T00156098001,GSBRNA2T00000695001,GSBRNA2T00016543001,GSBRNA2T00149334001,GSBRNA2T00014635001,GSBRNA2T00099271001,GSBRNA2T00002399001…
GO:0033993	response to lipid	23 of 363 in the list	285 of 4725 in all the Protein	0.433812	GSBRNA2T00039880001,GSBRNA2T00050633001,GSBRNA2T00035410001,GSBRNA2T00063312001,GSBRNA2T00152632001,GSBRNA2T00065562001,GSBRNA2T00053128001,GSBRNA2T00155010001,GSBRNA2T00149180001,GSBRNA2T00007324001,GSBRNA2T00093035001,GSBRNA2T00135723001,GSBRNA2T00109776001,GSBRNA2T00097000001,GSBRNA2T00049457001,GSBRNA2T00052350001,GSBRNA2T00006816001,GSBRNA2T00032259001,GSBRNA2T00130011001,GSBRNA2T00149628001…
GO:0042886	amide transport	2 of 363 in the list	19 of 4725 in all the Protein	0.435067	GSBRNA2T00039880001,GSBRNA2T00029985001
GO:0043562	cellular response to nitrogen levels	2 of 363 in the list	19 of 4725 in all the Protein	0.435067	GSBRNA2T00153863001,GSBRNA2T00091119001
GO:0006259	DNA metabolic process	20 of 363 in the list	247 of 4725 in all the Protein	0.436776	GSBRNA2T00000985001,GSBRNA2T00105111001,GSBRNA2T00086775001,GSBRNA2T00007688001,GSBRNA2T00153967001,GSBRNA2T00049336001,GSBRNA2T00001497001,GSBRNA2T00031690001,GSBRNA2T00019008001,GSBRNA2T00020681001,GSBRNA2T00068225001,GSBRNA2T00096777001,GSBRNA2T00032046001,GSBRNA2T00052070001,GSBRNA2T00005430001,GSBRNA2T00027665001,GSBRNA2T00048565001,GSBRNA2T00035842001,GSBRNA2T00008564001,GSBRNA2T00080945001
GO:0060560	developmental growth involved in morphogenesis	21 of 363 in the list	260 of 4725 in all the Protein	0.43822	GSBRNA2T00021776001,GSBRNA2T00000985001,GSBRNA2T00069066001,GSBRNA2T00038040001,GSBRNA2T00005574001,GSBRNA2T00107093001,GSBRNA2T00102147001,GSBRNA2T00025406001,GSBRNA2T00057548001,GSBRNA2T00068966001,GSBRNA2T00063183001,GSBRNA2T00064408001,GSBRNA2T00112943001,GSBRNA2T00031517001,GSBRNA2T00075319001,GSBRNA2T00135723001,GSBRNA2T00014635001,GSBRNA2T00144554001,GSBRNA2T00012555001,GSBRNA2T00035842001…
GO:1901565	organonitrogen compound catabolic process	27 of 363 in the list	337 of 4725 in all the Protein	0.438537	GSBRNA2T00039880001,GSBRNA2T00153863001,GSBRNA2T00089743001,GSBRNA2T00035410001,GSBRNA2T00132364001,GSBRNA2T00007599001,GSBRNA2T00021768001,GSBRNA2T00008132001,GSBRNA2T00101026001,GSBRNA2T00029841001,GSBRNA2T00003267001,GSBRNA2T00092231001,GSBRNA2T00049336001,GSBRNA2T00047346001,GSBRNA2T00155010001,GSBRNA2T00107809001,GSBRNA2T00043008001,GSBRNA2T00110975001,GSBRNA2T00135723001,GSBRNA2T00099236001…
GO:0048583	regulation of response to stimulus	23 of 363 in the list	286 of 4725 in all the Protein	0.440799	GSBRNA2T00035359001,GSBRNA2T00008244001,GSBRNA2T00028746001,GSBRNA2T00049336001,GSBRNA2T00031734001,GSBRNA2T00121082001,GSBRNA2T00024113001,GSBRNA2T00015778001,GSBRNA2T00037141001,GSBRNA2T00031517001,GSBRNA2T00043008001,GSBRNA2T00046185001,GSBRNA2T00149035001,GSBRNA2T00156098001,GSBRNA2T00099236001,GSBRNA2T00109776001,GSBRNA2T00097000001,GSBRNA2T00089433001,GSBRNA2T00155196001,GSBRNA2T00094059001…
GO:0006598	polyamine catabolic process	4 of 363 in the list	44 of 4725 in all the Protein	0.440949	GSBRNA2T00049336001,GSBRNA2T00035410001,GSBRNA2T00078941001,GSBRNA2T00008132001
GO:0010817	regulation of hormone levels	19 of 363 in the list	235 of 4725 in all the Protein	0.442887	GSBRNA2T00035410001,GSBRNA2T00005574001,GSBRNA2T00047346001,GSBRNA2T00006132001,GSBRNA2T00155010001,GSBRNA2T00027264001,GSBRNA2T00027665001,GSBRNA2T00079245001,GSBRNA2T00110975001,GSBRNA2T00075319001,GSBRNA2T00135723001,GSBRNA2T00099236001,GSBRNA2T00044601001,GSBRNA2T00050516001,GSBRNA2T00014635001,GSBRNA2T00106046001,GSBRNA2T00104818001,GSBRNA2T00008564001,GSBRNA2T00010424001
GO:0042451	purine nucleoside biosynthetic process	5 of 363 in the list	57 of 4725 in all the Protein	0.448034	GSBRNA2T00039880001,GSBRNA2T00002484001,GSBRNA2T00072003001,GSBRNA2T00066465001,GSBRNA2T00004899001
GO:0046129	purine ribonucleoside biosynthetic process	5 of 363 in the list	57 of 4725 in all the Protein	0.448034	GSBRNA2T00039880001,GSBRNA2T00002484001,GSBRNA2T00072003001,GSBRNA2T00066465001,GSBRNA2T00004899001
GO:0070727	cellular macromolecule localization	43 of 363 in the list	545 of 4725 in all the Protein	0.449827	GSBRNA2T00035359001,GSBRNA2T00076110001,GSBRNA2T00061044001,GSBRNA2T00016857001,GSBRNA2T00121082001,GSBRNA2T00037141001,GSBRNA2T00121402001,GSBRNA2T00012237001,GSBRNA2T00067498001,GSBRNA2T00099014001,GSBRNA2T00105700001,GSBRNA2T00007669001,GSBRNA2T00049457001,GSBRNA2T00078293001,GSBRNA2T00155196001,GSBRNA2T00015180001,GSBRNA2T00037717001,GSBRNA2T00130011001,GSBRNA2T00144887001,GSBRNA2T00003349001…
GO:0010264	myo-inositol hexakisphosphate biosynthetic process	3 of 363 in the list	32 of 4725 in all the Protein	0.450534	GSBRNA2T00061360001,GSBRNA2T00041354001,GSBRNA2T00076110001
GO:0032958	inositol phosphate biosynthetic process	3 of 363 in the list	32 of 4725 in all the Protein	0.450534	GSBRNA2T00061360001,GSBRNA2T00041354001,GSBRNA2T00076110001
GO:0033517	myo-inositol hexakisphosphate metabolic process	3 of 363 in the list	32 of 4725 in all the Protein	0.450534	GSBRNA2T00061360001,GSBRNA2T00041354001,GSBRNA2T00076110001
GO:0046173	polyol biosynthetic process	3 of 363 in the list	32 of 4725 in all the Protein	0.450534	GSBRNA2T00061360001,GSBRNA2T00041354001,GSBRNA2T00076110001
GO:0010374	stomatal complex development	6 of 363 in the list	70 of 4725 in all the Protein	0.453007	GSBRNA2T00044529001,GSBRNA2T00107809001,GSBRNA2T00006720001,GSBRNA2T00016543001,GSBRNA2T00037141001,GSBRNA2T00095418001
GO:1901605	alpha-amino acid metabolic process	37 of 363 in the list	469 of 4725 in all the Protein	0.45772	GSBRNA2T00061360001,GSBRNA2T00035359001,GSBRNA2T00038040001,GSBRNA2T00101764001,GSBRNA2T00063312001,GSBRNA2T00101026001,GSBRNA2T00047346001,GSBRNA2T00037141001,GSBRNA2T00155010001,GSBRNA2T00110975001,GSBRNA2T00075319001,GSBRNA2T00016543001,GSBRNA2T00049457001,GSBRNA2T00014635001,GSBRNA2T00037717001,GSBRNA2T00061075001,GSBRNA2T00111496001,GSBRNA2T00132364001,GSBRNA2T00021768001,GSBRNA2T00008132001…
GO:0006541	glutamine metabolic process	2 of 363 in the list	20 of 4725 in all the Protein	0.46173	GSBRNA2T00101764001,GSBRNA2T00008132001
GO:0006862	nucleotide transport	2 of 363 in the list	20 of 4725 in all the Protein	0.46173	GSBRNA2T00031517001,GSBRNA2T00089433001
GO:0015802	basic amino acid transport	2 of 363 in the list	20 of 4725 in all the Protein	0.46173	GSBRNA2T00031517001,GSBRNA2T00089433001
GO:0016197	endosomal transport	2 of 363 in the list	20 of 4725 in all the Protein	0.46173	GSBRNA2T00078293001,GSBRNA2T00099014001
GO:0022411	cellular component disassembly	2 of 363 in the list	20 of 4725 in all the Protein	0.46173	GSBRNA2T00044653001,GSBRNA2T00012119001
GO:0070925	organelle assembly	2 of 363 in the list	20 of 4725 in all the Protein	0.46173	GSBRNA2T00052070001,GSBRNA2T00012237001
GO:0009826	unidimensional cell growth	15 of 363 in the list	186 of 4725 in all the Protein	0.461874	GSBRNA2T00021776001,GSBRNA2T00069066001,GSBRNA2T00075319001,GSBRNA2T00135723001,GSBRNA2T00038040001,GSBRNA2T00005574001,GSBRNA2T00144554001,GSBRNA2T00014635001,GSBRNA2T00107093001,GSBRNA2T00102147001,GSBRNA2T00012555001,GSBRNA2T00025406001,GSBRNA2T00057548001,GSBRNA2T00112943001,GSBRNA2T00064408001
GO:0009853	photorespiration	16 of 363 in the list	199 of 4725 in all the Protein	0.463034	GSBRNA2T00031517001,GSBRNA2T00038987001,GSBRNA2T00004302001,GSBRNA2T00016543001,GSBRNA2T00126362001,GSBRNA2T00081789001,GSBRNA2T00052350001,GSBRNA2T00121082001,GSBRNA2T00002399001,GSBRNA2T00095750001,GSBRNA2T00102867001,GSBRNA2T00119517001,GSBRNA2T00007757001,GSBRNA2T00122937001,GSBRNA2T00131583001,GSBRNA2T00007397001
GO:0009152	purine ribonucleotide biosynthetic process	5 of 363 in the list	58 of 4725 in all the Protein	0.463414	GSBRNA2T00039880001,GSBRNA2T00002484001,GSBRNA2T00072003001,GSBRNA2T00066465001,GSBRNA2T00004899001
GO:0035670	plant-type ovary development	6 of 363 in the list	71 of 4725 in all the Protein	0.466899	GSBRNA2T00047346001,GSBRNA2T00050545001,GSBRNA2T00110975001,GSBRNA2T00047309001,GSBRNA2T00111496001,GSBRNA2T00087400001
GO:0048481	ovule development	6 of 363 in the list	71 of 4725 in all the Protein	0.466899	GSBRNA2T00047346001,GSBRNA2T00050545001,GSBRNA2T00110975001,GSBRNA2T00047309001,GSBRNA2T00111496001,GSBRNA2T00087400001
GO:0016054	organic acid catabolic process	21 of 363 in the list	264 of 4725 in all the Protein	0.467437	GSBRNA2T00000985001,GSBRNA2T00132364001,GSBRNA2T00082749001,GSBRNA2T00043988001,GSBRNA2T00021768001,GSBRNA2T00101026001,GSBRNA2T00019972001,GSBRNA2T00047346001,GSBRNA2T00123477001,GSBRNA2T00024113001,GSBRNA2T00020681001,GSBRNA2T00155010001,GSBRNA2T00110975001,GSBRNA2T00099236001,GSBRNA2T00016543001,GSBRNA2T00106046001,GSBRNA2T00049457001,GSBRNA2T00006816001,GSBRNA2T00023283001,GSBRNA2T00035842001…
GO:0046395	carboxylic acid catabolic process	21 of 363 in the list	264 of 4725 in all the Protein	0.467437	GSBRNA2T00000985001,GSBRNA2T00132364001,GSBRNA2T00082749001,GSBRNA2T00043988001,GSBRNA2T00021768001,GSBRNA2T00101026001,GSBRNA2T00019972001,GSBRNA2T00047346001,GSBRNA2T00123477001,GSBRNA2T00024113001,GSBRNA2T00020681001,GSBRNA2T00155010001,GSBRNA2T00110975001,GSBRNA2T00099236001,GSBRNA2T00016543001,GSBRNA2T00106046001,GSBRNA2T00049457001,GSBRNA2T00006816001,GSBRNA2T00023283001,GSBRNA2T00035842001…
GO:0018130	heterocycle biosynthetic process	52 of 363 in the list	665 of 4725 in all the Protein	0.467942	GSBRNA2T00022052001,GSBRNA2T00035359001,GSBRNA2T00153863001,GSBRNA2T00086282001,GSBRNA2T00153970001,GSBRNA2T00035410001,GSBRNA2T00007278001,GSBRNA2T00127991001,GSBRNA2T00052911001,GSBRNA2T00031690001,GSBRNA2T00020531001,GSBRNA2T00155010001,GSBRNA2T00082981001,GSBRNA2T00110975001,GSBRNA2T00002484001,GSBRNA2T00049457001,GSBRNA2T00149334001,GSBRNA2T00014635001,GSBRNA2T00104818001,GSBRNA2T00104424001…
GO:0090407	organophosphate biosynthetic process	39 of 363 in the list	497 of 4725 in all the Protein	0.469557	GSBRNA2T00022052001,GSBRNA2T00061360001,GSBRNA2T00153863001,GSBRNA2T00086282001,GSBRNA2T00153970001,GSBRNA2T00127991001,GSBRNA2T00076110001,GSBRNA2T00052911001,GSBRNA2T00031690001,GSBRNA2T00020531001,GSBRNA2T00037141001,GSBRNA2T00041354001,GSBRNA2T00082981001,GSBRNA2T00002484001,GSBRNA2T00049457001,GSBRNA2T00104818001,GSBRNA2T00104424001,GSBRNA2T00099271001,GSBRNA2T00132762001,GSBRNA2T00130011001…
GO:0044707	single-multicellular organism process	111 of 363 in the list	1431 of 4725 in all the Protein	0.470708	GSBRNA2T00103208001,GSBRNA2T00011506001,GSBRNA2T00035359001,GSBRNA2T00000985001,GSBRNA2T00012119001,GSBRNA2T00038040001,GSBRNA2T00153970001,GSBRNA2T00043988001,GSBRNA2T00076110001,GSBRNA2T00092231001,GSBRNA2T00102147001,GSBRNA2T00057548001,GSBRNA2T00037141001,GSBRNA2T00082277001,GSBRNA2T00121402001,GSBRNA2T00156098001,GSBRNA2T00000695001,GSBRNA2T00061574001,GSBRNA2T00015236001,GSBRNA2T00099014001…
GO:0022603	regulation of anatomical structure morphogenesis	3 of 363 in the list	33 of 4725 in all the Protein	0.471052	GSBRNA2T00000985001,GSBRNA2T00035842001,GSBRNA2T00080945001
GO:0008152	metabolic process	302 of 363 in the list	3917 of 4725 in all the Protein	0.472108	GSBRNA2T00081118001,GSBRNA2T00004102001,GSBRNA2T00035359001,GSBRNA2T00000985001,GSBRNA2T00116782001,GSBRNA2T00153863001,GSBRNA2T00077023001,GSBRNA2T00063312001,GSBRNA2T00143342001,GSBRNA2T00031690001,GSBRNA2T00001406001,GSBRNA2T00037141001,GSBRNA2T00078779001,GSBRNA2T00000695001,GSBRNA2T00153794001,GSBRNA2T00014635001,GSBRNA2T00019966001,GSBRNA2T00094059001,GSBRNA2T00023283001,GSBRNA2T00039880001…
GO:0009804	coumarin metabolic process	4 of 363 in the list	46 of 4725 in all the Protein	0.475746	GSBRNA2T00028132001,GSBRNA2T00049336001,GSBRNA2T00035410001,GSBRNA2T00078941001
GO:0009805	coumarin biosynthetic process	4 of 363 in the list	46 of 4725 in all the Protein	0.475746	GSBRNA2T00028132001,GSBRNA2T00049336001,GSBRNA2T00035410001,GSBRNA2T00078941001
GO:0015931	nucleobase-containing compound transport	5 of 363 in the list	59 of 4725 in all the Protein	0.478667	GSBRNA2T00031517001,GSBRNA2T00012237001,GSBRNA2T00027665001,GSBRNA2T00008564001,GSBRNA2T00089433001
GO:0010016	shoot system morphogenesis	15 of 363 in the list	188 of 4725 in all the Protein	0.479085	GSBRNA2T00044529001,GSBRNA2T00107809001,GSBRNA2T00046185001,GSBRNA2T00000695001,GSBRNA2T00035359001,GSBRNA2T00016543001,GSBRNA2T00049457001,GSBRNA2T00149334001,GSBRNA2T00095418001,GSBRNA2T00019966001,GSBRNA2T00011774001,GSBRNA2T00049336001,GSBRNA2T00037717001,GSBRNA2T00006720001,GSBRNA2T00037141001
GO:0006984	ER-nucleus signaling pathway	6 of 363 in the list	72 of 4725 in all the Protein	0.480697	GSBRNA2T00002813001,GSBRNA2T00113650001,GSBRNA2T00109776001,GSBRNA2T00097000001,GSBRNA2T00007246001,GSBRNA2T00094682001
GO:0048589	developmental growth	21 of 363 in the list	266 of 4725 in all the Protein	0.482013	GSBRNA2T00021776001,GSBRNA2T00000985001,GSBRNA2T00069066001,GSBRNA2T00038040001,GSBRNA2T00005574001,GSBRNA2T00107093001,GSBRNA2T00102147001,GSBRNA2T00025406001,GSBRNA2T00057548001,GSBRNA2T00068966001,GSBRNA2T00063183001,GSBRNA2T00064408001,GSBRNA2T00112943001,GSBRNA2T00031517001,GSBRNA2T00075319001,GSBRNA2T00135723001,GSBRNA2T00014635001,GSBRNA2T00144554001,GSBRNA2T00012555001,GSBRNA2T00035842001…
GO:1901135	carbohydrate derivative metabolic process	58 of 363 in the list	746 of 4725 in all the Protein	0.482981	GSBRNA2T00022052001,GSBRNA2T00035359001,GSBRNA2T00153863001,GSBRNA2T00086282001,GSBRNA2T00153970001,GSBRNA2T00127991001,GSBRNA2T00003267001,GSBRNA2T00052911001,GSBRNA2T00092231001,GSBRNA2T00121082001,GSBRNA2T00020531001,GSBRNA2T00037141001,GSBRNA2T00041354001,GSBRNA2T00082981001,GSBRNA2T00110975001,GSBRNA2T00099014001,GSBRNA2T00002484001,GSBRNA2T00049457001,GSBRNA2T00104818001,GSBRNA2T00050545001…
GO:0044042	glucan metabolic process	25 of 363 in the list	318 of 4725 in all the Protein	0.483291	GSBRNA2T00044529001,GSBRNA2T00021776001,GSBRNA2T00071764001,GSBRNA2T00039880001,GSBRNA2T00005574001,GSBRNA2T00007278001,GSBRNA2T00095418001,GSBRNA2T00011774001,GSBRNA2T00049220001,GSBRNA2T00006720001,GSBRNA2T00037141001,GSBRNA2T00003346001,GSBRNA2T00024844001,GSBRNA2T00060777001,GSBRNA2T00099236001,GSBRNA2T00014635001,GSBRNA2T00029985001,GSBRNA2T00052350001,GSBRNA2T00050545001,GSBRNA2T00100296001…
GO:0006575	cellular modified amino acid metabolic process	8 of 363 in the list	98 of 4725 in all the Protein	0.483387	GSBRNA2T00049336001,GSBRNA2T00156098001,GSBRNA2T00100296001,GSBRNA2T00061075001,GSBRNA2T00038040001,GSBRNA2T00035410001,GSBRNA2T00078941001,GSBRNA2T00008132001
GO:0072528	pyrimidine-containing compound biosynthetic process	10 of 363 in the list	124 of 4725 in all the Protein	0.485123	GSBRNA2T00153863001,GSBRNA2T00153970001,GSBRNA2T00121432001,GSBRNA2T00007278001,GSBRNA2T00127991001,GSBRNA2T00091611001,GSBRNA2T00004899001,GSBRNA2T00132762001,GSBRNA2T00068225001,GSBRNA2T00076782001
GO:0006605	protein targeting	36 of 363 in the list	461 of 4725 in all the Protein	0.485507	GSBRNA2T00035359001,GSBRNA2T00016857001,GSBRNA2T00121082001,GSBRNA2T00037141001,GSBRNA2T00121402001,GSBRNA2T00012237001,GSBRNA2T00099014001,GSBRNA2T00105700001,GSBRNA2T00007669001,GSBRNA2T00049457001,GSBRNA2T00078293001,GSBRNA2T00155196001,GSBRNA2T00015180001,GSBRNA2T00037717001,GSBRNA2T00130011001,GSBRNA2T00047351001,GSBRNA2T00028746001,GSBRNA2T00011774001,GSBRNA2T00019864001,GSBRNA2T00049336001…
GO:0009260	ribonucleotide biosynthetic process	13 of 363 in the list	163 of 4725 in all the Protein	0.486846	GSBRNA2T00039880001,GSBRNA2T00153863001,GSBRNA2T00153970001,GSBRNA2T00121432001,GSBRNA2T00002484001,GSBRNA2T00127991001,GSBRNA2T00091611001,GSBRNA2T00072003001,GSBRNA2T00004899001,GSBRNA2T00132762001,GSBRNA2T00068225001,GSBRNA2T00076782001,GSBRNA2T00066465001
GO:0046390	ribose phosphate biosynthetic process	13 of 363 in the list	163 of 4725 in all the Protein	0.486846	GSBRNA2T00039880001,GSBRNA2T00153863001,GSBRNA2T00153970001,GSBRNA2T00121432001,GSBRNA2T00002484001,GSBRNA2T00127991001,GSBRNA2T00091611001,GSBRNA2T00072003001,GSBRNA2T00004899001,GSBRNA2T00132762001,GSBRNA2T00068225001,GSBRNA2T00076782001,GSBRNA2T00066465001
GO:0006749	glutathione metabolic process	2 of 363 in the list	21 of 4725 in all the Protein	0.487643	GSBRNA2T00156098001,GSBRNA2T00100296001
GO:0015696	ammonium transport	2 of 363 in the list	21 of 4725 in all the Protein	0.487643	GSBRNA2T00031517001,GSBRNA2T00089433001
GO:0042777	plasma membrane ATP synthesis coupled proton transport	2 of 363 in the list	21 of 4725 in all the Protein	0.487643	GSBRNA2T00072003001,GSBRNA2T00066465001
GO:0052386	cell wall thickening	2 of 363 in the list	21 of 4725 in all the Protein	0.487643	GSBRNA2T00100296001,GSBRNA2T00076110001
GO:0052543	callose deposition in cell wall	2 of 363 in the list	21 of 4725 in all the Protein	0.487643	GSBRNA2T00100296001,GSBRNA2T00076110001
GO:0009791	post-embryonic development	60 of 363 in the list	773 of 4725 in all the Protein	0.487687	GSBRNA2T00103208001,GSBRNA2T00011506001,GSBRNA2T00000985001,GSBRNA2T00086282001,GSBRNA2T00012119001,GSBRNA2T00043988001,GSBRNA2T00095418001,GSBRNA2T00047346001,GSBRNA2T00019008001,GSBRNA2T00015778001,GSBRNA2T00057548001,GSBRNA2T00037141001,GSBRNA2T00082277001,GSBRNA2T00023355001,GSBRNA2T00121402001,GSBRNA2T00156098001,GSBRNA2T00110975001,GSBRNA2T00061574001,GSBRNA2T00075319001,GSBRNA2T00099014001…
GO:0032501	multicellular organismal process	111 of 363 in the list	1437 of 4725 in all the Protein	0.492553	GSBRNA2T00103208001,GSBRNA2T00011506001,GSBRNA2T00035359001,GSBRNA2T00000985001,GSBRNA2T00012119001,GSBRNA2T00038040001,GSBRNA2T00153970001,GSBRNA2T00043988001,GSBRNA2T00076110001,GSBRNA2T00092231001,GSBRNA2T00102147001,GSBRNA2T00057548001,GSBRNA2T00037141001,GSBRNA2T00082277001,GSBRNA2T00121402001,GSBRNA2T00156098001,GSBRNA2T00000695001,GSBRNA2T00061574001,GSBRNA2T00015236001,GSBRNA2T00099014001…
GO:0043069	negative regulation of programmed cell death	6 of 363 in the list	73 of 4725 in all the Protein	0.494387	GSBRNA2T00031517001,GSBRNA2T00149035001,GSBRNA2T00109776001,GSBRNA2T00097000001,GSBRNA2T00094682001,GSBRNA2T00089433001
GO:0060548	negative regulation of cell death	6 of 363 in the list	73 of 4725 in all the Protein	0.494387	GSBRNA2T00031517001,GSBRNA2T00149035001,GSBRNA2T00109776001,GSBRNA2T00097000001,GSBRNA2T00094682001,GSBRNA2T00089433001
GO:0072521	purine-containing compound metabolic process	16 of 363 in the list	203 of 4725 in all the Protein	0.496287	GSBRNA2T00039880001,GSBRNA2T00089743001,GSBRNA2T00007599001,GSBRNA2T00072003001,GSBRNA2T00029841001,GSBRNA2T00003267001,GSBRNA2T00004899001,GSBRNA2T00092231001,GSBRNA2T00107809001,GSBRNA2T00110975001,GSBRNA2T00135723001,GSBRNA2T00002484001,GSBRNA2T00032017001,GSBRNA2T00050545001,GSBRNA2T00061075001,GSBRNA2T00066465001
GO:0044282	small molecule catabolic process	21 of 363 in the list	268 of 4725 in all the Protein	0.496541	GSBRNA2T00000985001,GSBRNA2T00132364001,GSBRNA2T00082749001,GSBRNA2T00043988001,GSBRNA2T00021768001,GSBRNA2T00101026001,GSBRNA2T00019972001,GSBRNA2T00047346001,GSBRNA2T00123477001,GSBRNA2T00024113001,GSBRNA2T00020681001,GSBRNA2T00155010001,GSBRNA2T00110975001,GSBRNA2T00099236001,GSBRNA2T00016543001,GSBRNA2T00106046001,GSBRNA2T00049457001,GSBRNA2T00006816001,GSBRNA2T00023283001,GSBRNA2T00035842001…
GO:0044712	single-organism catabolic process	21 of 363 in the list	268 of 4725 in all the Protein	0.496541	GSBRNA2T00000985001,GSBRNA2T00132364001,GSBRNA2T00082749001,GSBRNA2T00043988001,GSBRNA2T00021768001,GSBRNA2T00101026001,GSBRNA2T00019972001,GSBRNA2T00047346001,GSBRNA2T00123477001,GSBRNA2T00024113001,GSBRNA2T00020681001,GSBRNA2T00155010001,GSBRNA2T00110975001,GSBRNA2T00099236001,GSBRNA2T00016543001,GSBRNA2T00106046001,GSBRNA2T00049457001,GSBRNA2T00006816001,GSBRNA2T00023283001,GSBRNA2T00035842001…
GO:0051649	establishment of localization in cell	61 of 363 in the list	788 of 4725 in all the Protein	0.496736	GSBRNA2T00035359001,GSBRNA2T00000985001,GSBRNA2T00005574001,GSBRNA2T00082270001,GSBRNA2T00043988001,GSBRNA2T00113769001,GSBRNA2T00061044001,GSBRNA2T00016857001,GSBRNA2T00121082001,GSBRNA2T00037141001,GSBRNA2T00121402001,GSBRNA2T00012237001,GSBRNA2T00110975001,GSBRNA2T00099014001,GSBRNA2T00007669001,GSBRNA2T00105700001,GSBRNA2T00049457001,GSBRNA2T00014635001,GSBRNA2T00029985001,GSBRNA2T00078293001…
GO:0008652	cellular amino acid biosynthetic process	35 of 363 in the list	450 of 4725 in all the Protein	0.496789	GSBRNA2T00061360001,GSBRNA2T00035359001,GSBRNA2T00035410001,GSBRNA2T00101764001,GSBRNA2T00063312001,GSBRNA2T00047346001,GSBRNA2T00037141001,GSBRNA2T00110975001,GSBRNA2T00075319001,GSBRNA2T00016543001,GSBRNA2T00014635001,GSBRNA2T00049457001,GSBRNA2T00037717001,GSBRNA2T00061075001,GSBRNA2T00111496001,GSBRNA2T00028132001,GSBRNA2T00008132001,GSBRNA2T00126362001,GSBRNA2T00011774001,GSBRNA2T00031734001…
GO:0044262	cellular carbohydrate metabolic process	33 of 363 in the list	425 of 4725 in all the Protein	0.502635	GSBRNA2T00005574001,GSBRNA2T00007278001,GSBRNA2T00095418001,GSBRNA2T00020531001,GSBRNA2T00037141001,GSBRNA2T00041354001,GSBRNA2T00082981001,GSBRNA2T00153794001,GSBRNA2T00014635001,GSBRNA2T00029985001,GSBRNA2T00104818001,GSBRNA2T00050545001,GSBRNA2T00101469001,GSBRNA2T00111496001,GSBRNA2T00062345001,GSBRNA2T00102867001,GSBRNA2T00044529001,GSBRNA2T00071764001,GSBRNA2T00021776001,GSBRNA2T00039880001…
GO:0032879	regulation of localization	12 of 363 in the list	152 of 4725 in all the Protein	0.505432	GSBRNA2T00031517001,GSBRNA2T00099014001,GSBRNA2T00133000001,GSBRNA2T00049457001,GSBRNA2T00007278001,GSBRNA2T00028746001,GSBRNA2T00089433001,GSBRNA2T00155196001,GSBRNA2T00031734001,GSBRNA2T00000647001,GSBRNA2T00068966001,GSBRNA2T00131583001
GO:0042446	hormone biosynthetic process	12 of 363 in the list	152 of 4725 in all the Protein	0.505432	GSBRNA2T00027264001,GSBRNA2T00110975001,GSBRNA2T00079245001,GSBRNA2T00027665001,GSBRNA2T00135723001,GSBRNA2T00050516001,GSBRNA2T00044601001,GSBRNA2T00099236001,GSBRNA2T00035410001,GSBRNA2T00106046001,GSBRNA2T00008564001,GSBRNA2T00155010001
GO:0009218	pyrimidine ribonucleotide metabolic process	9 of 363 in the list	113 of 4725 in all the Protein	0.506409	GSBRNA2T00153863001,GSBRNA2T00153970001,GSBRNA2T00121432001,GSBRNA2T00127991001,GSBRNA2T00091611001,GSBRNA2T00004899001,GSBRNA2T00132762001,GSBRNA2T00068225001,GSBRNA2T00076782001
GO:0009220	pyrimidine ribonucleotide biosynthetic process	9 of 363 in the list	113 of 4725 in all the Protein	0.506409	GSBRNA2T00153863001,GSBRNA2T00153970001,GSBRNA2T00121432001,GSBRNA2T00127991001,GSBRNA2T00091611001,GSBRNA2T00004899001,GSBRNA2T00132762001,GSBRNA2T00068225001,GSBRNA2T00076782001
GO:0006623	protein targeting to vacuole	8 of 363 in the list	100 of 4725 in all the Protein	0.506838	GSBRNA2T00019864001,GSBRNA2T00015180001,GSBRNA2T00016857001,GSBRNA2T00099014001,GSBRNA2T00007669001,GSBRNA2T00007757001,GSBRNA2T00105700001,GSBRNA2T00047351001
GO:0072665	protein localization to vacuole	8 of 363 in the list	100 of 4725 in all the Protein	0.506838	GSBRNA2T00019864001,GSBRNA2T00015180001,GSBRNA2T00016857001,GSBRNA2T00099014001,GSBRNA2T00007669001,GSBRNA2T00007757001,GSBRNA2T00105700001,GSBRNA2T00047351001
GO:0072666	establishment of protein localization to vacuole	8 of 363 in the list	100 of 4725 in all the Protein	0.506838	GSBRNA2T00019864001,GSBRNA2T00015180001,GSBRNA2T00016857001,GSBRNA2T00099014001,GSBRNA2T00007669001,GSBRNA2T00007757001,GSBRNA2T00105700001,GSBRNA2T00047351001
GO:0000413	protein peptidyl-prolyl isomerization	4 of 363 in the list	48 of 4725 in all the Protein	0.509694	GSBRNA2T00016857001,GSBRNA2T00117102001,GSBRNA2T00085255001,GSBRNA2T00049457001
GO:0009269	response to desiccation	3 of 363 in the list	35 of 4725 in all the Protein	0.511002	GSBRNA2T00101570001,GSBRNA2T00050633001,GSBRNA2T00063312001
GO:0016556	mRNA modification	3 of 363 in the list	35 of 4725 in all the Protein	0.511002	GSBRNA2T00044529001,GSBRNA2T00108704001,GSBRNA2T00095418001
GO:0043647	inositol phosphate metabolic process	3 of 363 in the list	35 of 4725 in all the Protein	0.511002	GSBRNA2T00061360001,GSBRNA2T00041354001,GSBRNA2T00076110001
GO:0009908	flower development	17 of 363 in the list	218 of 4725 in all the Protein	0.512361	GSBRNA2T00103208001,GSBRNA2T00011506001,GSBRNA2T00012119001,GSBRNA2T00049336001,GSBRNA2T00047346001,GSBRNA2T00019008001,GSBRNA2T00047309001,GSBRNA2T00015778001,GSBRNA2T00023355001,GSBRNA2T00110975001,GSBRNA2T00075319001,GSBRNA2T00050545001,GSBRNA2T00100296001,GSBRNA2T00111496001,GSBRNA2T00035842001,GSBRNA2T00007757001,GSBRNA2T00087400001
GO:0009718	anthocyanin-containing compound biosynthetic process	2 of 363 in the list	22 of 4725 in all the Protein	0.512764	GSBRNA2T00149035001,GSBRNA2T00136007001
GO:0009740	gibberellic acid mediated signaling pathway	2 of 363 in the list	22 of 4725 in all the Protein	0.512764	GSBRNA2T00006816001,GSBRNA2T00135723001
GO:0010476	gibberellin mediated signaling pathway	2 of 363 in the list	22 of 4725 in all the Protein	0.512764	GSBRNA2T00006816001,GSBRNA2T00135723001
GO:0048193	Golgi vesicle transport	17 of 363 in the list	219 of 4725 in all the Protein	0.520324	GSBRNA2T00000985001,GSBRNA2T00039880001,GSBRNA2T00005574001,GSBRNA2T00082270001,GSBRNA2T00043988001,GSBRNA2T00123618001,GSBRNA2T00113769001,GSBRNA2T00123477001,GSBRNA2T00061044001,GSBRNA2T00094188001,GSBRNA2T00060777001,GSBRNA2T00031517001,GSBRNA2T00014635001,GSBRNA2T00089433001,GSBRNA2T00029985001,GSBRNA2T00023283001,GSBRNA2T00041170001
GO:0009653	anatomical structure morphogenesis	51 of 363 in the list	664 of 4725 in all the Protein	0.525739	GSBRNA2T00009849001,GSBRNA2T00035359001,GSBRNA2T00000985001,GSBRNA2T00012119001,GSBRNA2T00038040001,GSBRNA2T00005574001,GSBRNA2T00043988001,GSBRNA2T00008244001,GSBRNA2T00095418001,GSBRNA2T00102147001,GSBRNA2T00047346001,GSBRNA2T00061044001,GSBRNA2T00019008001,GSBRNA2T00015778001,GSBRNA2T00025406001,GSBRNA2T00057548001,GSBRNA2T00037141001,GSBRNA2T00064408001,GSBRNA2T00112943001,GSBRNA2T00000695001…
GO:0006220	pyrimidine nucleotide metabolic process	9 of 363 in the list	115 of 4725 in all the Protein	0.5282	GSBRNA2T00153863001,GSBRNA2T00153970001,GSBRNA2T00121432001,GSBRNA2T00127991001,GSBRNA2T00091611001,GSBRNA2T00004899001,GSBRNA2T00132762001,GSBRNA2T00068225001,GSBRNA2T00076782001
GO:0006221	pyrimidine nucleotide biosynthetic process	9 of 363 in the list	115 of 4725 in all the Protein	0.5282	GSBRNA2T00153863001,GSBRNA2T00153970001,GSBRNA2T00121432001,GSBRNA2T00127991001,GSBRNA2T00091611001,GSBRNA2T00004899001,GSBRNA2T00132762001,GSBRNA2T00068225001,GSBRNA2T00076782001
GO:0042402	cellular biogenic amine catabolic process	8 of 363 in the list	102 of 4725 in all the Protein	0.52995	GSBRNA2T00049336001,GSBRNA2T00110975001,GSBRNA2T00099236001,GSBRNA2T00035410001,GSBRNA2T00078941001,GSBRNA2T00106046001,GSBRNA2T00008132001,GSBRNA2T00155010001
GO:0007623	circadian rhythm	3 of 363 in the list	36 of 4725 in all the Protein	0.530373	GSBRNA2T00007324001,GSBRNA2T00027665001,GSBRNA2T00008564001
GO:0019932	second-messenger-mediated signaling	3 of 363 in the list	36 of 4725 in all the Protein	0.530373	GSBRNA2T00130375001,GSBRNA2T00101550001,GSBRNA2T00017536001
GO:0048511	rhythmic process	3 of 363 in the list	36 of 4725 in all the Protein	0.530373	GSBRNA2T00007324001,GSBRNA2T00027665001,GSBRNA2T00008564001
GO:0048437	floral organ development	13 of 363 in the list	168 of 4725 in all the Protein	0.532365	GSBRNA2T00103208001,GSBRNA2T00110975001,GSBRNA2T00011506001,GSBRNA2T00012119001,GSBRNA2T00049336001,GSBRNA2T00047346001,GSBRNA2T00050545001,GSBRNA2T00019008001,GSBRNA2T00111496001,GSBRNA2T00015778001,GSBRNA2T00047309001,GSBRNA2T00007757001,GSBRNA2T00087400001
GO:0048469	cell maturation	13 of 363 in the list	168 of 4725 in all the Protein	0.532365	GSBRNA2T00031517001,GSBRNA2T00078190001,GSBRNA2T00000985001,GSBRNA2T00075319001,GSBRNA2T00135723001,GSBRNA2T00005574001,GSBRNA2T00014635001,GSBRNA2T00095418001,GSBRNA2T00035842001,GSBRNA2T00057548001,GSBRNA2T00007757001,GSBRNA2T00068966001,GSBRNA2T00063183001
GO:0048764	trichoblast maturation	13 of 363 in the list	168 of 4725 in all the Protein	0.532365	GSBRNA2T00031517001,GSBRNA2T00078190001,GSBRNA2T00000985001,GSBRNA2T00075319001,GSBRNA2T00135723001,GSBRNA2T00005574001,GSBRNA2T00014635001,GSBRNA2T00095418001,GSBRNA2T00035842001,GSBRNA2T00057548001,GSBRNA2T00007757001,GSBRNA2T00068966001,GSBRNA2T00063183001
GO:0048765	root hair cell differentiation	13 of 363 in the list	168 of 4725 in all the Protein	0.532365	GSBRNA2T00031517001,GSBRNA2T00078190001,GSBRNA2T00000985001,GSBRNA2T00075319001,GSBRNA2T00135723001,GSBRNA2T00005574001,GSBRNA2T00014635001,GSBRNA2T00095418001,GSBRNA2T00035842001,GSBRNA2T00057548001,GSBRNA2T00007757001,GSBRNA2T00068966001,GSBRNA2T00063183001
GO:0034613	cellular protein localization	41 of 363 in the list	535 of 4725 in all the Protein	0.533857	GSBRNA2T00035359001,GSBRNA2T00061044001,GSBRNA2T00016857001,GSBRNA2T00121082001,GSBRNA2T00037141001,GSBRNA2T00121402001,GSBRNA2T00012237001,GSBRNA2T00067498001,GSBRNA2T00099014001,GSBRNA2T00105700001,GSBRNA2T00007669001,GSBRNA2T00049457001,GSBRNA2T00078293001,GSBRNA2T00155196001,GSBRNA2T00015180001,GSBRNA2T00037717001,GSBRNA2T00130011001,GSBRNA2T00144887001,GSBRNA2T00003349001,GSBRNA2T00047351001…
GO:0009746	response to hexose stimulus	11 of 363 in the list	142 of 4725 in all the Protein	0.535216	GSBRNA2T00013308001,GSBRNA2T00005574001,GSBRNA2T00132364001,GSBRNA2T00101764001,GSBRNA2T00016543001,GSBRNA2T00008132001,GSBRNA2T00111827001,GSBRNA2T00021129001,GSBRNA2T00156322001,GSBRNA2T00111496001,GSBRNA2T00063183001
GO:0034284	response to monosaccharide stimulus	11 of 363 in the list	142 of 4725 in all the Protein	0.535216	GSBRNA2T00013308001,GSBRNA2T00005574001,GSBRNA2T00132364001,GSBRNA2T00101764001,GSBRNA2T00016543001,GSBRNA2T00008132001,GSBRNA2T00111827001,GSBRNA2T00021129001,GSBRNA2T00156322001,GSBRNA2T00111496001,GSBRNA2T00063183001
GO:0007346	regulation of mitotic cell cycle	2 of 363 in the list	23 of 4725 in all the Protein	0.53706	GSBRNA2T00052070001,GSBRNA2T00057548001
GO:0006163	purine nucleotide metabolic process	15 of 363 in the list	195 of 4725 in all the Protein	0.53848	GSBRNA2T00107809001,GSBRNA2T00110975001,GSBRNA2T00039880001,GSBRNA2T00135723001,GSBRNA2T00089743001,GSBRNA2T00007599001,GSBRNA2T00032017001,GSBRNA2T00002484001,GSBRNA2T00072003001,GSBRNA2T00029841001,GSBRNA2T00003267001,GSBRNA2T00004899001,GSBRNA2T00092231001,GSBRNA2T00050545001,GSBRNA2T00066465001
GO:0042743	hydrogen peroxide metabolic process	9 of 363 in the list	116 of 4725 in all the Protein	0.538972	GSBRNA2T00013308001,GSBRNA2T00007599001,GSBRNA2T00099014001,GSBRNA2T00008132001,GSBRNA2T00032017001,GSBRNA2T00056523001,GSBRNA2T00047346001,GSBRNA2T00156322001,GSBRNA2T00111496001
GO:0007034	vacuolar transport	8 of 363 in the list	103 of 4725 in all the Protein	0.541358	GSBRNA2T00019864001,GSBRNA2T00015180001,GSBRNA2T00016857001,GSBRNA2T00099014001,GSBRNA2T00007669001,GSBRNA2T00007757001,GSBRNA2T00105700001,GSBRNA2T00047351001
GO:0045893	positive regulation of transcription, DNA-dependent	11 of 363 in the list	143 of 4725 in all the Protein	0.544922	GSBRNA2T00110975001,GSBRNA2T00046185001,GSBRNA2T00035359001,GSBRNA2T00007599001,GSBRNA2T00032017001,GSBRNA2T00049457001,GSBRNA2T00149334001,GSBRNA2T00011774001,GSBRNA2T00050545001,GSBRNA2T00037717001,GSBRNA2T00015778001
GO:0009658	chloroplast organization	10 of 363 in the list	130 of 4725 in all the Protein	0.54711	GSBRNA2T00110975001,GSBRNA2T00046185001,GSBRNA2T00035359001,GSBRNA2T00007599001,GSBRNA2T00032017001,GSBRNA2T00047346001,GSBRNA2T00050545001,GSBRNA2T00111496001,GSBRNA2T00047309001,GSBRNA2T00087400001
GO:0072527	pyrimidine-containing compound metabolic process	10 of 363 in the list	130 of 4725 in all the Protein	0.54711	GSBRNA2T00153863001,GSBRNA2T00153970001,GSBRNA2T00121432001,GSBRNA2T00007278001,GSBRNA2T00127991001,GSBRNA2T00091611001,GSBRNA2T00004899001,GSBRNA2T00132762001,GSBRNA2T00068225001,GSBRNA2T00076782001
GO:0046474	glycerophospholipid biosynthetic process	3 of 363 in the list	37 of 4725 in all the Protein	0.549308	GSBRNA2T00116455001,GSBRNA2T00099271001,GSBRNA2T00107809001
GO:0016114	terpenoid biosynthetic process	9 of 363 in the list	117 of 4725 in all the Protein	0.549653	GSBRNA2T00107809001,GSBRNA2T00027665001,GSBRNA2T00014635001,GSBRNA2T00006816001,GSBRNA2T00047346001,GSBRNA2T00073884001,GSBRNA2T00041496001,GSBRNA2T00008564001,GSBRNA2T00040575001
GO:0044255	cellular lipid metabolic process	40 of 363 in the list	525 of 4725 in all the Protein	0.550142	GSBRNA2T00000985001,GSBRNA2T00086282001,GSBRNA2T00082749001,GSBRNA2T00043988001,GSBRNA2T00008244001,GSBRNA2T00092231001,GSBRNA2T00047346001,GSBRNA2T00024113001,GSBRNA2T00020681001,GSBRNA2T00037141001,GSBRNA2T00041354001,GSBRNA2T00075319001,GSBRNA2T00153794001,GSBRNA2T00049457001,GSBRNA2T00014635001,GSBRNA2T00099271001,GSBRNA2T00094059001,GSBRNA2T00073884001,GSBRNA2T00023283001,GSBRNA2T00130011001…
GO:0021700	developmental maturation	13 of 363 in the list	170 of 4725 in all the Protein	0.550236	GSBRNA2T00031517001,GSBRNA2T00078190001,GSBRNA2T00000985001,GSBRNA2T00075319001,GSBRNA2T00135723001,GSBRNA2T00005574001,GSBRNA2T00014635001,GSBRNA2T00095418001,GSBRNA2T00035842001,GSBRNA2T00057548001,GSBRNA2T00007757001,GSBRNA2T00068966001,GSBRNA2T00063183001
GO:0010628	positive regulation of gene expression	11 of 363 in the list	144 of 4725 in all the Protein	0.554555	GSBRNA2T00110975001,GSBRNA2T00046185001,GSBRNA2T00035359001,GSBRNA2T00007599001,GSBRNA2T00032017001,GSBRNA2T00049457001,GSBRNA2T00149334001,GSBRNA2T00011774001,GSBRNA2T00050545001,GSBRNA2T00037717001,GSBRNA2T00015778001
GO:0051254	positive regulation of RNA metabolic process	11 of 363 in the list	144 of 4725 in all the Protein	0.554555	GSBRNA2T00110975001,GSBRNA2T00046185001,GSBRNA2T00035359001,GSBRNA2T00007599001,GSBRNA2T00032017001,GSBRNA2T00049457001,GSBRNA2T00149334001,GSBRNA2T00011774001,GSBRNA2T00050545001,GSBRNA2T00037717001,GSBRNA2T00015778001
GO:0043543	protein acylation	7 of 363 in the list	91 of 4725 in all the Protein	0.556285	GSBRNA2T00028132001,GSBRNA2T00025876001,GSBRNA2T00003349001,GSBRNA2T00049482001,GSBRNA2T00085255001,GSBRNA2T00094188001,GSBRNA2T00032470001
GO:0006073	cellular glucan metabolic process	24 of 363 in the list	316 of 4725 in all the Protein	0.557087	GSBRNA2T00044529001,GSBRNA2T00021776001,GSBRNA2T00071764001,GSBRNA2T00039880001,GSBRNA2T00005574001,GSBRNA2T00007278001,GSBRNA2T00095418001,GSBRNA2T00011774001,GSBRNA2T00049220001,GSBRNA2T00006720001,GSBRNA2T00037141001,GSBRNA2T00003346001,GSBRNA2T00024844001,GSBRNA2T00060777001,GSBRNA2T00099236001,GSBRNA2T00014635001,GSBRNA2T00029985001,GSBRNA2T00052350001,GSBRNA2T00050545001,GSBRNA2T00100296001…
GO:0006807	nitrogen compound metabolic process	139 of 363 in the list	1820 of 4725 in all the Protein	0.557578	GSBRNA2T00035359001,GSBRNA2T00000985001,GSBRNA2T00116782001,GSBRNA2T00153863001,GSBRNA2T00077023001,GSBRNA2T00063312001,GSBRNA2T00143342001,GSBRNA2T00031690001,GSBRNA2T00037141001,GSBRNA2T00096777001,GSBRNA2T00121220001,GSBRNA2T00016543001,GSBRNA2T00014635001,GSBRNA2T00045497001,GSBRNA2T00019966001,GSBRNA2T00124689001,GSBRNA2T00066465001,GSBRNA2T00004302001,GSBRNA2T00039880001,GSBRNA2T00132364001…
GO:0006869	lipid transport	4 of 363 in the list	51 of 4725 in all the Protein	0.558651	GSBRNA2T00006816001,GSBRNA2T00030013001,GSBRNA2T00061360001,GSBRNA2T00089433001
GO:0033036	macromolecule localization	50 of 363 in the list	658 of 4725 in all the Protein	0.559657	GSBRNA2T00061360001,GSBRNA2T00035359001,GSBRNA2T00076110001,GSBRNA2T00061044001,GSBRNA2T00016857001,GSBRNA2T00121082001,GSBRNA2T00037141001,GSBRNA2T00121402001,GSBRNA2T00012237001,GSBRNA2T00067498001,GSBRNA2T00099014001,GSBRNA2T00105700001,GSBRNA2T00007669001,GSBRNA2T00049457001,GSBRNA2T00078293001,GSBRNA2T00155196001,GSBRNA2T00015180001,GSBRNA2T00037717001,GSBRNA2T00130011001,GSBRNA2T00144887001…
GO:0046283	anthocyanin-containing compound metabolic process	2 of 363 in the list	24 of 4725 in all the Protein	0.560511	GSBRNA2T00149035001,GSBRNA2T00136007001
GO:0006325	chromatin organization	19 of 363 in the list	251 of 4725 in all the Protein	0.563832	GSBRNA2T00105111001,GSBRNA2T00086775001,GSBRNA2T00063312001,GSBRNA2T00091611001,GSBRNA2T00007688001,GSBRNA2T00049336001,GSBRNA2T00031690001,GSBRNA2T00019008001,GSBRNA2T00001497001,GSBRNA2T00015778001,GSBRNA2T00020681001,GSBRNA2T00096777001,GSBRNA2T00076782001,GSBRNA2T00032046001,GSBRNA2T00052070001,GSBRNA2T00078190001,GSBRNA2T00005430001,GSBRNA2T00048565001,GSBRNA2T00121432001
GO:0051188	cofactor biosynthetic process	14 of 363 in the list	185 of 4725 in all the Protein	0.565474	GSBRNA2T00022052001,GSBRNA2T00107809001,GSBRNA2T00109776001,GSBRNA2T00049457001,GSBRNA2T00149334001,GSBRNA2T00014635001,GSBRNA2T00111827001,GSBRNA2T00049336001,GSBRNA2T00056523001,GSBRNA2T00049220001,GSBRNA2T00037717001,GSBRNA2T00040575001,GSBRNA2T00064241001,GSBRNA2T00094682001
GO:0010054	trichoblast differentiation	13 of 363 in the list	172 of 4725 in all the Protein	0.567867	GSBRNA2T00031517001,GSBRNA2T00078190001,GSBRNA2T00000985001,GSBRNA2T00075319001,GSBRNA2T00135723001,GSBRNA2T00005574001,GSBRNA2T00014635001,GSBRNA2T00095418001,GSBRNA2T00035842001,GSBRNA2T00057548001,GSBRNA2T00007757001,GSBRNA2T00068966001,GSBRNA2T00063183001
GO:0006886	intracellular protein transport	40 of 363 in the list	529 of 4725 in all the Protein	0.571107	GSBRNA2T00035359001,GSBRNA2T00061044001,GSBRNA2T00016857001,GSBRNA2T00121082001,GSBRNA2T00037141001,GSBRNA2T00121402001,GSBRNA2T00012237001,GSBRNA2T00099014001,GSBRNA2T00105700001,GSBRNA2T00007669001,GSBRNA2T00049457001,GSBRNA2T00078293001,GSBRNA2T00155196001,GSBRNA2T00015180001,GSBRNA2T00037717001,GSBRNA2T00130011001,GSBRNA2T00144887001,GSBRNA2T00003349001,GSBRNA2T00047351001,GSBRNA2T00028746001…
GO:0045935	positive regulation of nucleobase-containing compound metabolic process	11 of 363 in the list	146 of 4725 in all the Protein	0.573588	GSBRNA2T00110975001,GSBRNA2T00046185001,GSBRNA2T00035359001,GSBRNA2T00007599001,GSBRNA2T00032017001,GSBRNA2T00049457001,GSBRNA2T00149334001,GSBRNA2T00011774001,GSBRNA2T00050545001,GSBRNA2T00037717001,GSBRNA2T00015778001
GO:0051173	positive regulation of nitrogen compound metabolic process	11 of 363 in the list	146 of 4725 in all the Protein	0.573588	GSBRNA2T00110975001,GSBRNA2T00046185001,GSBRNA2T00035359001,GSBRNA2T00007599001,GSBRNA2T00032017001,GSBRNA2T00049457001,GSBRNA2T00149334001,GSBRNA2T00011774001,GSBRNA2T00050545001,GSBRNA2T00037717001,GSBRNA2T00015778001
GO:1901566	organonitrogen compound biosynthetic process	58 of 363 in the list	766 of 4725 in all the Protein	0.573836	GSBRNA2T00022052001,GSBRNA2T00061360001,GSBRNA2T00035359001,GSBRNA2T00153863001,GSBRNA2T00153970001,GSBRNA2T00035410001,GSBRNA2T00101764001,GSBRNA2T00063312001,GSBRNA2T00007278001,GSBRNA2T00127991001,GSBRNA2T00047346001,GSBRNA2T00037141001,GSBRNA2T00155010001,GSBRNA2T00110975001,GSBRNA2T00075319001,GSBRNA2T00016543001,GSBRNA2T00002484001,GSBRNA2T00049457001,GSBRNA2T00149334001,GSBRNA2T00014635001…
GO:0009793	embryo development ending in seed dormancy	17 of 363 in the list	226 of 4725 in all the Protein	0.57501	GSBRNA2T00028132001,GSBRNA2T00086282001,GSBRNA2T00089743001,GSBRNA2T00072003001,GSBRNA2T00101570001,GSBRNA2T00006720001,GSBRNA2T00047309001,GSBRNA2T00082277001,GSBRNA2T00110975001,GSBRNA2T00030591001,GSBRNA2T00009470001,GSBRNA2T00050545001,GSBRNA2T00086663001,GSBRNA2T00044653001,GSBRNA2T00025873001,GSBRNA2T00035842001,GSBRNA2T00056966001
GO:0006996	organelle organization	83 of 363 in the list	1094 of 4725 in all the Protein	0.575677	GSBRNA2T00035359001,GSBRNA2T00063312001,GSBRNA2T00061044001,GSBRNA2T00001497001,GSBRNA2T00031690001,GSBRNA2T00057548001,GSBRNA2T00037141001,GSBRNA2T00096777001,GSBRNA2T00052070001,GSBRNA2T00104040001,GSBRNA2T00078779001,GSBRNA2T00061574001,GSBRNA2T00016543001,GSBRNA2T00149334001,GSBRNA2T00015180001,GSBRNA2T00094059001,GSBRNA2T00144887001,GSBRNA2T00007599001,GSBRNA2T00008132001,GSBRNA2T00123618001…
GO:0044264	cellular polysaccharide metabolic process	28 of 363 in the list	372 of 4725 in all the Protein	0.57754	GSBRNA2T00044529001,GSBRNA2T00021776001,GSBRNA2T00071764001,GSBRNA2T00039880001,GSBRNA2T00005574001,GSBRNA2T00007278001,GSBRNA2T00095418001,GSBRNA2T00011774001,GSBRNA2T00049220001,GSBRNA2T00006720001,GSBRNA2T00020531001,GSBRNA2T00037141001,GSBRNA2T00003346001,GSBRNA2T00024844001,GSBRNA2T00060777001,GSBRNA2T00082981001,GSBRNA2T00099236001,GSBRNA2T00014635001,GSBRNA2T00029985001,GSBRNA2T00052350001…
GO:0010431	seed maturation	5 of 363 in the list	66 of 4725 in all the Protein	0.580475	GSBRNA2T00123477001,GSBRNA2T00071764001,GSBRNA2T00023283001,GSBRNA2T00135723001,GSBRNA2T00043988001
GO:0009750	response to fructose stimulus	9 of 363 in the list	120 of 4725 in all the Protein	0.581093	GSBRNA2T00013308001,GSBRNA2T00021129001,GSBRNA2T00156322001,GSBRNA2T00005574001,GSBRNA2T00132364001,GSBRNA2T00101764001,GSBRNA2T00063183001,GSBRNA2T00008132001,GSBRNA2T00111827001
GO:0016070	RNA metabolic process	57 of 363 in the list	755 of 4725 in all the Protein	0.583314	GSBRNA2T00035359001,GSBRNA2T00116782001,GSBRNA2T00086282001,GSBRNA2T00153970001,GSBRNA2T00127991001,GSBRNA2T00095418001,GSBRNA2T00121082001,GSBRNA2T00037141001,GSBRNA2T00011037001,GSBRNA2T00023355001,GSBRNA2T00012237001,GSBRNA2T00110975001,GSBRNA2T00004139001,GSBRNA2T00121220001,GSBRNA2T00013975001,GSBRNA2T00108704001,GSBRNA2T00016543001,GSBRNA2T00149334001,GSBRNA2T00045497001,GSBRNA2T00001368001…
GO:0010015	root morphogenesis	16 of 363 in the list	214 of 4725 in all the Protein	0.585041	GSBRNA2T00000985001,GSBRNA2T00005574001,GSBRNA2T00095418001,GSBRNA2T00047346001,GSBRNA2T00057548001,GSBRNA2T00006132001,GSBRNA2T00068966001,GSBRNA2T00063183001,GSBRNA2T00031517001,GSBRNA2T00078190001,GSBRNA2T00075319001,GSBRNA2T00135723001,GSBRNA2T00014635001,GSBRNA2T00035842001,GSBRNA2T00121107001,GSBRNA2T00007757001
GO:0006403	RNA localization	3 of 363 in the list	39 of 4725 in all the Protein	0.585798	GSBRNA2T00012237001,GSBRNA2T00027665001,GSBRNA2T00008564001
GO:0006405	RNA export from nucleus	3 of 363 in the list	39 of 4725 in all the Protein	0.585798	GSBRNA2T00012237001,GSBRNA2T00027665001,GSBRNA2T00008564001
GO:0009926	auxin polar transport	3 of 363 in the list	39 of 4725 in all the Protein	0.585798	GSBRNA2T00047346001,GSBRNA2T00006132001,GSBRNA2T00010424001
GO:0045017	glycerolipid biosynthetic process	3 of 363 in the list	39 of 4725 in all the Protein	0.585798	GSBRNA2T00116455001,GSBRNA2T00099271001,GSBRNA2T00107809001
GO:0050657	nucleic acid transport	3 of 363 in the list	39 of 4725 in all the Protein	0.585798	GSBRNA2T00012237001,GSBRNA2T00027665001,GSBRNA2T00008564001
GO:0050658	RNA transport	3 of 363 in the list	39 of 4725 in all the Protein	0.585798	GSBRNA2T00012237001,GSBRNA2T00027665001,GSBRNA2T00008564001
GO:0051236	establishment of RNA localization	3 of 363 in the list	39 of 4725 in all the Protein	0.585798	GSBRNA2T00012237001,GSBRNA2T00027665001,GSBRNA2T00008564001
GO:0051322	anaphase	3 of 363 in the list	39 of 4725 in all the Protein	0.585798	GSBRNA2T00052070001,GSBRNA2T00138083001,GSBRNA2T00006494001
GO:0009310	amine catabolic process	8 of 363 in the list	107 of 4725 in all the Protein	0.585841	GSBRNA2T00049336001,GSBRNA2T00110975001,GSBRNA2T00099236001,GSBRNA2T00035410001,GSBRNA2T00078941001,GSBRNA2T00106046001,GSBRNA2T00008132001,GSBRNA2T00155010001
GO:0034614	cellular response to reactive oxygen species	8 of 363 in the list	107 of 4725 in all the Protein	0.585841	GSBRNA2T00047346001,GSBRNA2T00056523001,GSBRNA2T00013308001,GSBRNA2T00156322001,GSBRNA2T00111496001,GSBRNA2T00007599001,GSBRNA2T00008132001,GSBRNA2T00032017001
GO:0006766	vitamin metabolic process	6 of 363 in the list	80 of 4725 in all the Protein	0.586176	GSBRNA2T00049220001,GSBRNA2T00091532001,GSBRNA2T00101550001,GSBRNA2T00049457001,GSBRNA2T00007278001,GSBRNA2T00041354001
GO:0009902	chloroplast relocation	6 of 363 in the list	80 of 4725 in all the Protein	0.586176	GSBRNA2T00050545001,GSBRNA2T00110975001,GSBRNA2T00046185001,GSBRNA2T00035359001,GSBRNA2T00007599001,GSBRNA2T00032017001
GO:0051656	establishment of organelle localization	6 of 363 in the list	80 of 4725 in all the Protein	0.586176	GSBRNA2T00050545001,GSBRNA2T00110975001,GSBRNA2T00046185001,GSBRNA2T00035359001,GSBRNA2T00007599001,GSBRNA2T00032017001
GO:0051667	establishment of plastid localization	6 of 363 in the list	80 of 4725 in all the Protein	0.586176	GSBRNA2T00050545001,GSBRNA2T00110975001,GSBRNA2T00046185001,GSBRNA2T00035359001,GSBRNA2T00007599001,GSBRNA2T00032017001
GO:0006595	polyamine metabolic process	4 of 363 in the list	53 of 4725 in all the Protein	0.589785	GSBRNA2T00049336001,GSBRNA2T00035410001,GSBRNA2T00078941001,GSBRNA2T00008132001
GO:0006650	glycerophospholipid metabolic process	4 of 363 in the list	53 of 4725 in all the Protein	0.589785	GSBRNA2T00116455001,GSBRNA2T00099271001,GSBRNA2T00107809001,GSBRNA2T00041354001
GO:0043473	pigmentation	4 of 363 in the list	53 of 4725 in all the Protein	0.589785	GSBRNA2T00075319001,GSBRNA2T00135723001,GSBRNA2T00005574001,GSBRNA2T00014635001
GO:0043476	pigment accumulation	4 of 363 in the list	53 of 4725 in all the Protein	0.589785	GSBRNA2T00075319001,GSBRNA2T00135723001,GSBRNA2T00005574001,GSBRNA2T00014635001
GO:0043478	pigment accumulation in response to UV light	4 of 363 in the list	53 of 4725 in all the Protein	0.589785	GSBRNA2T00075319001,GSBRNA2T00135723001,GSBRNA2T00005574001,GSBRNA2T00014635001
GO:0043479	pigment accumulation in tissues in response to UV light	4 of 363 in the list	53 of 4725 in all the Protein	0.589785	GSBRNA2T00075319001,GSBRNA2T00135723001,GSBRNA2T00005574001,GSBRNA2T00014635001
GO:0043480	pigment accumulation in tissues	4 of 363 in the list	53 of 4725 in all the Protein	0.589785	GSBRNA2T00075319001,GSBRNA2T00135723001,GSBRNA2T00005574001,GSBRNA2T00014635001
GO:0043481	anthocyanin accumulation in tissues in response to UV light	4 of 363 in the list	53 of 4725 in all the Protein	0.589785	GSBRNA2T00075319001,GSBRNA2T00135723001,GSBRNA2T00005574001,GSBRNA2T00014635001
GO:0048449	floral organ formation	4 of 363 in the list	53 of 4725 in all the Protein	0.589785	GSBRNA2T00049336001,GSBRNA2T00019008001,GSBRNA2T00015778001,GSBRNA2T00007757001
GO:0034641	cellular nitrogen compound metabolic process	120 of 363 in the list	1582 of 4725 in all the Protein	0.591236	GSBRNA2T00035359001,GSBRNA2T00000985001,GSBRNA2T00116782001,GSBRNA2T00153863001,GSBRNA2T00153970001,GSBRNA2T00007278001,GSBRNA2T00052911001,GSBRNA2T00092231001,GSBRNA2T00143342001,GSBRNA2T00001497001,GSBRNA2T00031690001,GSBRNA2T00020531001,GSBRNA2T00037141001,GSBRNA2T00096777001,GSBRNA2T00052070001,GSBRNA2T00011037001,GSBRNA2T00156098001,GSBRNA2T00121220001,GSBRNA2T00016543001,GSBRNA2T00149334001…
GO:0006796	phosphate-containing compound metabolic process	82 of 363 in the list	1086 of 4725 in all the Protein	0.595428	GSBRNA2T00035359001,GSBRNA2T00153863001,GSBRNA2T00153970001,GSBRNA2T00078134001,GSBRNA2T00007278001,GSBRNA2T00076110001,GSBRNA2T00052911001,GSBRNA2T00092231001,GSBRNA2T00143342001,GSBRNA2T00031690001,GSBRNA2T00020531001,GSBRNA2T00037141001,GSBRNA2T00052070001,GSBRNA2T00156098001,GSBRNA2T00000695001,GSBRNA2T00016543001,GSBRNA2T00149334001,GSBRNA2T00099271001,GSBRNA2T00002399001,GSBRNA2T00013296001…
GO:0034968	histone lysine methylation	8 of 363 in the list	108 of 4725 in all the Protein	0.596642	GSBRNA2T00052070001,GSBRNA2T00049336001,GSBRNA2T00078190001,GSBRNA2T00019008001,GSBRNA2T00031690001,GSBRNA2T00121432001,GSBRNA2T00091611001,GSBRNA2T00076782001
GO:0070646	protein modification by small protein removal	8 of 363 in the list	108 of 4725 in all the Protein	0.596642	GSBRNA2T00000985001,GSBRNA2T00082749001,GSBRNA2T00099014001,GSBRNA2T00121432001,GSBRNA2T00104424001,GSBRNA2T00032259001,GSBRNA2T00015778001,GSBRNA2T00041170001
GO:0051644	plastid localization	6 of 363 in the list	81 of 4725 in all the Protein	0.598588	GSBRNA2T00050545001,GSBRNA2T00110975001,GSBRNA2T00046185001,GSBRNA2T00035359001,GSBRNA2T00007599001,GSBRNA2T00032017001
GO:0009790	embryo development	19 of 363 in the list	256 of 4725 in all the Protein	0.599938	GSBRNA2T00028132001,GSBRNA2T00086282001,GSBRNA2T00089743001,GSBRNA2T00072003001,GSBRNA2T00101570001,GSBRNA2T00006720001,GSBRNA2T00047309001,GSBRNA2T00057548001,GSBRNA2T00082277001,GSBRNA2T00110975001,GSBRNA2T00030591001,GSBRNA2T00009470001,GSBRNA2T00065747001,GSBRNA2T00050545001,GSBRNA2T00086663001,GSBRNA2T00044653001,GSBRNA2T00025873001,GSBRNA2T00035842001,GSBRNA2T00056966001
GO:0009668	plastid membrane organization	9 of 363 in the list	122 of 4725 in all the Protein	0.601495	GSBRNA2T00110975001,GSBRNA2T00046185001,GSBRNA2T00035359001,GSBRNA2T00146509001,GSBRNA2T00007599001,GSBRNA2T00032017001,GSBRNA2T00011774001,GSBRNA2T00050545001,GSBRNA2T00111496001
GO:0010027	thylakoid membrane organization	9 of 363 in the list	122 of 4725 in all the Protein	0.601495	GSBRNA2T00110975001,GSBRNA2T00046185001,GSBRNA2T00035359001,GSBRNA2T00146509001,GSBRNA2T00007599001,GSBRNA2T00032017001,GSBRNA2T00011774001,GSBRNA2T00050545001,GSBRNA2T00111496001
GO:0022622	root system development	21 of 363 in the list	283 of 4725 in all the Protein	0.602214	GSBRNA2T00000985001,GSBRNA2T00153970001,GSBRNA2T00035410001,GSBRNA2T00005574001,GSBRNA2T00127991001,GSBRNA2T00095418001,GSBRNA2T00047346001,GSBRNA2T00016857001,GSBRNA2T00057548001,GSBRNA2T00006132001,GSBRNA2T00068966001,GSBRNA2T00063183001,GSBRNA2T00031517001,GSBRNA2T00156098001,GSBRNA2T00078190001,GSBRNA2T00075319001,GSBRNA2T00135723001,GSBRNA2T00014635001,GSBRNA2T00035842001,GSBRNA2T00007757001…
GO:0048364	root development	21 of 363 in the list	283 of 4725 in all the Protein	0.602214	GSBRNA2T00000985001,GSBRNA2T00153970001,GSBRNA2T00035410001,GSBRNA2T00005574001,GSBRNA2T00127991001,GSBRNA2T00095418001,GSBRNA2T00047346001,GSBRNA2T00016857001,GSBRNA2T00057548001,GSBRNA2T00006132001,GSBRNA2T00068966001,GSBRNA2T00063183001,GSBRNA2T00031517001,GSBRNA2T00156098001,GSBRNA2T00078190001,GSBRNA2T00075319001,GSBRNA2T00135723001,GSBRNA2T00014635001,GSBRNA2T00035842001,GSBRNA2T00007757001…
GO:0051640	organelle localization	7 of 363 in the list	95 of 4725 in all the Protein	0.602989	GSBRNA2T00050545001,GSBRNA2T00110975001,GSBRNA2T00046185001,GSBRNA2T00035359001,GSBRNA2T00007599001,GSBRNA2T00043197001,GSBRNA2T00032017001
GO:0051168	nuclear export	3 of 363 in the list	40 of 4725 in all the Protein	0.603322	GSBRNA2T00012237001,GSBRNA2T00027665001,GSBRNA2T00008564001
GO:0006470	protein dephosphorylation	2 of 363 in the list	26 of 4725 in all the Protein	0.604827	GSBRNA2T00069039001,GSBRNA2T00041142001
GO:0019751	polyol metabolic process	4 of 363 in the list	54 of 4725 in all the Protein	0.604861	GSBRNA2T00061360001,GSBRNA2T00041354001,GSBRNA2T00095418001,GSBRNA2T00076110001
GO:0072593	reactive oxygen species metabolic process	10 of 363 in the list	136 of 4725 in all the Protein	0.60614	GSBRNA2T00013308001,GSBRNA2T00108704001,GSBRNA2T00007599001,GSBRNA2T00099014001,GSBRNA2T00008132001,GSBRNA2T00032017001,GSBRNA2T00047346001,GSBRNA2T00056523001,GSBRNA2T00156322001,GSBRNA2T00111496001
GO:0032535	regulation of cellular component size	5 of 363 in the list	68 of 4725 in all the Protein	0.607573	GSBRNA2T00052070001,GSBRNA2T00047346001,GSBRNA2T00006132001,GSBRNA2T00014635001,GSBRNA2T00095418001
GO:0042398	cellular modified amino acid biosynthetic process	5 of 363 in the list	68 of 4725 in all the Protein	0.607573	GSBRNA2T00049336001,GSBRNA2T00100296001,GSBRNA2T00035410001,GSBRNA2T00078941001,GSBRNA2T00008132001
GO:0090066	regulation of anatomical structure size	5 of 363 in the list	68 of 4725 in all the Protein	0.607573	GSBRNA2T00052070001,GSBRNA2T00047346001,GSBRNA2T00006132001,GSBRNA2T00014635001,GSBRNA2T00095418001
GO:1901698	response to nitrogen compound	21 of 363 in the list	285 of 4725 in all the Protein	0.615653	GSBRNA2T00004102001,GSBRNA2T00035359001,GSBRNA2T00039880001,GSBRNA2T00035410001,GSBRNA2T00023871001,GSBRNA2T00028746001,GSBRNA2T00031734001,GSBRNA2T00121082001,GSBRNA2T00094188001,GSBRNA2T00037141001,GSBRNA2T00008014001,GSBRNA2T00156098001,GSBRNA2T00027665001,GSBRNA2T00046185001,GSBRNA2T00149035001,GSBRNA2T00016647001,GSBRNA2T00155196001,GSBRNA2T00085431001,GSBRNA2T00149628001,GSBRNA2T00008564001…
GO:0009108	coenzyme biosynthetic process	8 of 363 in the list	110 of 4725 in all the Protein	0.61782	GSBRNA2T00109776001,GSBRNA2T00049457001,GSBRNA2T00014635001,GSBRNA2T00111827001,GSBRNA2T00049220001,GSBRNA2T00056523001,GSBRNA2T00064241001,GSBRNA2T00094682001
GO:0034599	cellular response to oxidative stress	8 of 363 in the list	110 of 4725 in all the Protein	0.61782	GSBRNA2T00047346001,GSBRNA2T00056523001,GSBRNA2T00013308001,GSBRNA2T00156322001,GSBRNA2T00111496001,GSBRNA2T00007599001,GSBRNA2T00008132001,GSBRNA2T00032017001
GO:0010053	root epidermal cell differentiation	13 of 363 in the list	178 of 4725 in all the Protein	0.619049	GSBRNA2T00031517001,GSBRNA2T00078190001,GSBRNA2T00000985001,GSBRNA2T00075319001,GSBRNA2T00135723001,GSBRNA2T00005574001,GSBRNA2T00014635001,GSBRNA2T00095418001,GSBRNA2T00035842001,GSBRNA2T00057548001,GSBRNA2T00007757001,GSBRNA2T00068966001,GSBRNA2T00063183001
GO:0010557	positive regulation of macromolecule biosynthetic process	11 of 363 in the list	151 of 4725 in all the Protein	0.619611	GSBRNA2T00110975001,GSBRNA2T00046185001,GSBRNA2T00035359001,GSBRNA2T00007599001,GSBRNA2T00032017001,GSBRNA2T00049457001,GSBRNA2T00149334001,GSBRNA2T00011774001,GSBRNA2T00050545001,GSBRNA2T00037717001,GSBRNA2T00015778001
GO:0048468	cell development	22 of 363 in the list	299 of 4725 in all the Protein	0.619771	GSBRNA2T00021776001,GSBRNA2T00000985001,GSBRNA2T00069066001,GSBRNA2T00038040001,GSBRNA2T00005574001,GSBRNA2T00095418001,GSBRNA2T00107093001,GSBRNA2T00102147001,GSBRNA2T00025406001,GSBRNA2T00057548001,GSBRNA2T00068966001,GSBRNA2T00063183001,GSBRNA2T00112943001,GSBRNA2T00031517001,GSBRNA2T00078190001,GSBRNA2T00075319001,GSBRNA2T00135723001,GSBRNA2T00014635001,GSBRNA2T00144554001,GSBRNA2T00019966001…
GO:0016036	cellular response to phosphate starvation	3 of 363 in the list	41 of 4725 in all the Protein	0.620351	GSBRNA2T00000695001,GSBRNA2T00099236001,GSBRNA2T00076110001
GO:0051495	positive regulation of cytoskeleton organization	3 of 363 in the list	41 of 4725 in all the Protein	0.620351	GSBRNA2T00052070001,GSBRNA2T00057548001,GSBRNA2T00095418001
GO:0006479	protein methylation	9 of 363 in the list	124 of 4725 in all the Protein	0.621405	GSBRNA2T00052070001,GSBRNA2T00049336001,GSBRNA2T00078190001,GSBRNA2T00019008001,GSBRNA2T00031690001,GSBRNA2T00015778001,GSBRNA2T00121432001,GSBRNA2T00091611001,GSBRNA2T00076782001
GO:0008213	protein alkylation	9 of 363 in the list	124 of 4725 in all the Protein	0.621405	GSBRNA2T00052070001,GSBRNA2T00049336001,GSBRNA2T00078190001,GSBRNA2T00019008001,GSBRNA2T00031690001,GSBRNA2T00015778001,GSBRNA2T00121432001,GSBRNA2T00091611001,GSBRNA2T00076782001
GO:0016571	histone methylation	9 of 363 in the list	124 of 4725 in all the Protein	0.621405	GSBRNA2T00052070001,GSBRNA2T00049336001,GSBRNA2T00078190001,GSBRNA2T00019008001,GSBRNA2T00031690001,GSBRNA2T00015778001,GSBRNA2T00121432001,GSBRNA2T00091611001,GSBRNA2T00076782001
GO:0010075	regulation of meristem growth	6 of 363 in the list	83 of 4725 in all the Protein	0.622805	GSBRNA2T00047346001,GSBRNA2T00103208001,GSBRNA2T00011506001,GSBRNA2T00095418001,GSBRNA2T00003267001,GSBRNA2T00006494001
GO:0008104	protein localization	42 of 363 in the list	566 of 4725 in all the Protein	0.624516	GSBRNA2T00035359001,GSBRNA2T00061044001,GSBRNA2T00016857001,GSBRNA2T00121082001,GSBRNA2T00037141001,GSBRNA2T00121402001,GSBRNA2T00012237001,GSBRNA2T00067498001,GSBRNA2T00099014001,GSBRNA2T00105700001,GSBRNA2T00007669001,GSBRNA2T00049457001,GSBRNA2T00078293001,GSBRNA2T00155196001,GSBRNA2T00015180001,GSBRNA2T00037717001,GSBRNA2T00130011001,GSBRNA2T00144887001,GSBRNA2T00003349001,GSBRNA2T00047351001…
GO:0044237	cellular metabolic process	261 of 363 in the list	3424 of 4725 in all the Protein	0.625062	GSBRNA2T00081118001,GSBRNA2T00035359001,GSBRNA2T00000985001,GSBRNA2T00116782001,GSBRNA2T00153863001,GSBRNA2T00063312001,GSBRNA2T00143342001,GSBRNA2T00031690001,GSBRNA2T00037141001,GSBRNA2T00078779001,GSBRNA2T00000695001,GSBRNA2T00153794001,GSBRNA2T00014635001,GSBRNA2T00019966001,GSBRNA2T00094059001,GSBRNA2T00023283001,GSBRNA2T00039880001,GSBRNA2T00132364001,GSBRNA2T00078010001,GSBRNA2T00011774001…
GO:0006275	regulation of DNA replication	2 of 363 in the list	27 of 4725 in all the Protein	0.625686	GSBRNA2T00052070001,GSBRNA2T00031690001
GO:0015985	energy coupled proton transport, down electrochemical gradient	2 of 363 in the list	27 of 4725 in all the Protein	0.625686	GSBRNA2T00072003001,GSBRNA2T00066465001
GO:0015986	ATP synthesis coupled proton transport	2 of 363 in the list	27 of 4725 in all the Protein	0.625686	GSBRNA2T00072003001,GSBRNA2T00066465001
GO:0097305	response to alcohol	19 of 363 in the list	260 of 4725 in all the Protein	0.627916	GSBRNA2T00039880001,GSBRNA2T00050633001,GSBRNA2T00063312001,GSBRNA2T00152632001,GSBRNA2T00065562001,GSBRNA2T00053128001,GSBRNA2T00155010001,GSBRNA2T00149180001,GSBRNA2T00007324001,GSBRNA2T00093035001,GSBRNA2T00109776001,GSBRNA2T00097000001,GSBRNA2T00049457001,GSBRNA2T00052350001,GSBRNA2T00032259001,GSBRNA2T00149628001,GSBRNA2T00007757001,GSBRNA2T00039680001,GSBRNA2T00094682001
GO:0006396	RNA processing	34 of 363 in the list	461 of 4725 in all the Protein	0.630896	GSBRNA2T00035359001,GSBRNA2T00116782001,GSBRNA2T00086282001,GSBRNA2T00153970001,GSBRNA2T00127991001,GSBRNA2T00121082001,GSBRNA2T00037141001,GSBRNA2T00012237001,GSBRNA2T00110975001,GSBRNA2T00004139001,GSBRNA2T00121220001,GSBRNA2T00016543001,GSBRNA2T00149334001,GSBRNA2T00001368001,GSBRNA2T00050545001,GSBRNA2T00037717001,GSBRNA2T00061990001,GSBRNA2T00007599001,GSBRNA2T00015282001,GSBRNA2T00011774001…
GO:0000085	G2 phase of mitotic cell cycle	5 of 363 in the list	70 of 4725 in all the Protein	0.633642	GSBRNA2T00104424001,GSBRNA2T00000985001,GSBRNA2T00032259001,GSBRNA2T00015778001,GSBRNA2T00121432001
GO:0010388	cullin deneddylation	5 of 363 in the list	70 of 4725 in all the Protein	0.633642	GSBRNA2T00104424001,GSBRNA2T00000985001,GSBRNA2T00032259001,GSBRNA2T00015778001,GSBRNA2T00121432001
GO:0051319	G2 phase	5 of 363 in the list	70 of 4725 in all the Protein	0.633642	GSBRNA2T00104424001,GSBRNA2T00000985001,GSBRNA2T00032259001,GSBRNA2T00015778001,GSBRNA2T00121432001
GO:0046486	glycerolipid metabolic process	4 of 363 in the list	56 of 4725 in all the Protein	0.633987	GSBRNA2T00116455001,GSBRNA2T00099271001,GSBRNA2T00107809001,GSBRNA2T00041354001
GO:0006778	porphyrin-containing compound metabolic process	10 of 363 in the list	139 of 4725 in all the Protein	0.634224	GSBRNA2T00022052001,GSBRNA2T00107809001,GSBRNA2T00043008001,GSBRNA2T00049457001,GSBRNA2T00149334001,GSBRNA2T00014635001,GSBRNA2T00049220001,GSBRNA2T00049336001,GSBRNA2T00037717001,GSBRNA2T00040575001
GO:0033013	tetrapyrrole metabolic process	10 of 363 in the list	139 of 4725 in all the Protein	0.634224	GSBRNA2T00022052001,GSBRNA2T00107809001,GSBRNA2T00043008001,GSBRNA2T00049457001,GSBRNA2T00149334001,GSBRNA2T00014635001,GSBRNA2T00049220001,GSBRNA2T00049336001,GSBRNA2T00037717001,GSBRNA2T00040575001
GO:0009737	response to abscisic acid stimulus	17 of 363 in the list	234 of 4725 in all the Protein	0.634451	GSBRNA2T00007324001,GSBRNA2T00149180001,GSBRNA2T00093035001,GSBRNA2T00039880001,GSBRNA2T00109776001,GSBRNA2T00050633001,GSBRNA2T00097000001,GSBRNA2T00063312001,GSBRNA2T00049457001,GSBRNA2T00052350001,GSBRNA2T00152632001,GSBRNA2T00065562001,GSBRNA2T00053128001,GSBRNA2T00032259001,GSBRNA2T00007757001,GSBRNA2T00155010001,GSBRNA2T00094682001
GO:0009962	regulation of flavonoid biosynthetic process	3 of 363 in the list	42 of 4725 in all the Protein	0.636877	GSBRNA2T00049336001,GSBRNA2T00035842001,GSBRNA2T00078941001
GO:0010566	regulation of ketone biosynthetic process	3 of 363 in the list	42 of 4725 in all the Protein	0.636877	GSBRNA2T00049336001,GSBRNA2T00035842001,GSBRNA2T00078941001
GO:0009743	response to carbohydrate stimulus	20 of 363 in the list	275 of 4725 in all the Protein	0.638391	GSBRNA2T00013308001,GSBRNA2T00005574001,GSBRNA2T00132364001,GSBRNA2T00101764001,GSBRNA2T00133000001,GSBRNA2T00008132001,GSBRNA2T00028746001,GSBRNA2T00031734001,GSBRNA2T00021129001,GSBRNA2T00063183001,GSBRNA2T00136007001,GSBRNA2T00016543001,GSBRNA2T00049457001,GSBRNA2T00111827001,GSBRNA2T00104818001,GSBRNA2T00155196001,GSBRNA2T00156322001,GSBRNA2T00111496001,GSBRNA2T00007757001,GSBRNA2T00131583001
GO:0048869	cellular developmental process	40 of 363 in the list	543 of 4725 in all the Protein	0.641854	GSBRNA2T00009849001,GSBRNA2T00035359001,GSBRNA2T00000985001,GSBRNA2T00038040001,GSBRNA2T00005574001,GSBRNA2T00043988001,GSBRNA2T00008244001,GSBRNA2T00095418001,GSBRNA2T00102147001,GSBRNA2T00061044001,GSBRNA2T00025406001,GSBRNA2T00057548001,GSBRNA2T00064408001,GSBRNA2T00112943001,GSBRNA2T00061574001,GSBRNA2T00075319001,GSBRNA2T00144554001,GSBRNA2T00049457001,GSBRNA2T00149334001,GSBRNA2T00014635001…
GO:0014070	response to organic cyclic compound	21 of 363 in the list	289 of 4725 in all the Protein	0.641926	GSBRNA2T00035359001,GSBRNA2T00028746001,GSBRNA2T00031734001,GSBRNA2T00065562001,GSBRNA2T00121082001,GSBRNA2T00037141001,GSBRNA2T00008014001,GSBRNA2T00043008001,GSBRNA2T00046185001,GSBRNA2T00149035001,GSBRNA2T00081077001,GSBRNA2T00156098001,GSBRNA2T00099236001,GSBRNA2T00109776001,GSBRNA2T00097000001,GSBRNA2T00155196001,GSBRNA2T00148978001,GSBRNA2T00149628001,GSBRNA2T00039680001,GSBRNA2T00071975001…
GO:0072594	establishment of protein localization to organelle	18 of 363 in the list	249 of 4725 in all the Protein	0.644982	GSBRNA2T00047351001,GSBRNA2T00019864001,GSBRNA2T00011774001,GSBRNA2T00016857001,GSBRNA2T00071488001,GSBRNA2T00158347001,GSBRNA2T00121402001,GSBRNA2T00105700001,GSBRNA2T00007669001,GSBRNA2T00038437001,GSBRNA2T00099014001,GSBRNA2T00049457001,GSBRNA2T00089433001,GSBRNA2T00015180001,GSBRNA2T00037717001,GSBRNA2T00041279001,GSBRNA2T00130011001,GSBRNA2T00007757001
GO:0006518	peptide metabolic process	2 of 363 in the list	28 of 4725 in all the Protein	0.645682	GSBRNA2T00156098001,GSBRNA2T00100296001
GO:0009084	glutamine family amino acid biosynthetic process	2 of 363 in the list	28 of 4725 in all the Protein	0.645682	GSBRNA2T00101764001,GSBRNA2T00008132001
GO:0044764	multi-organism cellular process	2 of 363 in the list	28 of 4725 in all the Protein	0.645682	GSBRNA2T00078293001,GSBRNA2T00096777001
GO:0048527	lateral root development	2 of 363 in the list	28 of 4725 in all the Protein	0.645682	GSBRNA2T00156098001,GSBRNA2T00057548001
GO:0048653	anther development	2 of 363 in the list	28 of 4725 in all the Protein	0.645682	GSBRNA2T00103208001,GSBRNA2T00011506001
GO:0034655	nucleobase-containing compound catabolic process	11 of 363 in the list	154 of 4725 in all the Protein	0.646011	GSBRNA2T00107809001,GSBRNA2T00110975001,GSBRNA2T00039880001,GSBRNA2T00135723001,GSBRNA2T00089743001,GSBRNA2T00007599001,GSBRNA2T00032017001,GSBRNA2T00029841001,GSBRNA2T00003267001,GSBRNA2T00092231001,GSBRNA2T00050545001
GO:0000338	protein deneddylation	5 of 363 in the list	71 of 4725 in all the Protein	0.646275	GSBRNA2T00104424001,GSBRNA2T00000985001,GSBRNA2T00032259001,GSBRNA2T00015778001,GSBRNA2T00121432001
GO:0051325	interphase	5 of 363 in the list	71 of 4725 in all the Protein	0.646275	GSBRNA2T00104424001,GSBRNA2T00000985001,GSBRNA2T00032259001,GSBRNA2T00015778001,GSBRNA2T00121432001
GO:0051329	interphase of mitotic cell cycle	5 of 363 in the list	71 of 4725 in all the Protein	0.646275	GSBRNA2T00104424001,GSBRNA2T00000985001,GSBRNA2T00032259001,GSBRNA2T00015778001,GSBRNA2T00121432001
GO:0030029	actin filament-based process	7 of 363 in the list	99 of 4725 in all the Protein	0.64702	GSBRNA2T00052070001,GSBRNA2T00021776001,GSBRNA2T00078779001,GSBRNA2T00044830001,GSBRNA2T00094188001,GSBRNA2T00043197001,GSBRNA2T00095418001
GO:0090305	nucleic acid phosphodiester bond hydrolysis	4 of 363 in the list	57 of 4725 in all the Protein	0.648021	GSBRNA2T00012237001,GSBRNA2T00153970001,GSBRNA2T00068225001,GSBRNA2T00127991001
GO:0006779	porphyrin-containing compound biosynthetic process	8 of 363 in the list	113 of 4725 in all the Protein	0.648458	GSBRNA2T00022052001,GSBRNA2T00107809001,GSBRNA2T00049457001,GSBRNA2T00149334001,GSBRNA2T00014635001,GSBRNA2T00049336001,GSBRNA2T00037717001,GSBRNA2T00040575001
GO:0033014	tetrapyrrole biosynthetic process	8 of 363 in the list	113 of 4725 in all the Protein	0.648458	GSBRNA2T00022052001,GSBRNA2T00107809001,GSBRNA2T00049457001,GSBRNA2T00149334001,GSBRNA2T00014635001,GSBRNA2T00049336001,GSBRNA2T00037717001,GSBRNA2T00040575001
GO:0016044	cellular membrane organization	18 of 363 in the list	250 of 4725 in all the Protein	0.651849	GSBRNA2T00035359001,GSBRNA2T00007599001,GSBRNA2T00011774001,GSBRNA2T00030013001,GSBRNA2T00031517001,GSBRNA2T00046185001,GSBRNA2T00149035001,GSBRNA2T00110975001,GSBRNA2T00146509001,GSBRNA2T00038437001,GSBRNA2T00032017001,GSBRNA2T00144554001,GSBRNA2T00089433001,GSBRNA2T00078293001,GSBRNA2T00050545001,GSBRNA2T00041279001,GSBRNA2T00111496001,GSBRNA2T00041170001
GO:0061024	membrane organization	18 of 363 in the list	250 of 4725 in all the Protein	0.651849	GSBRNA2T00035359001,GSBRNA2T00007599001,GSBRNA2T00011774001,GSBRNA2T00030013001,GSBRNA2T00031517001,GSBRNA2T00046185001,GSBRNA2T00149035001,GSBRNA2T00110975001,GSBRNA2T00146509001,GSBRNA2T00038437001,GSBRNA2T00032017001,GSBRNA2T00144554001,GSBRNA2T00089433001,GSBRNA2T00078293001,GSBRNA2T00050545001,GSBRNA2T00041279001,GSBRNA2T00111496001,GSBRNA2T00041170001
GO:1900376	regulation of secondary metabolite biosynthetic process	3 of 363 in the list	43 of 4725 in all the Protein	0.652896	GSBRNA2T00049336001,GSBRNA2T00035842001,GSBRNA2T00078941001
GO:0009886	post-embryonic morphogenesis	11 of 363 in the list	155 of 4725 in all the Protein	0.65459	GSBRNA2T00044529001,GSBRNA2T00107809001,GSBRNA2T00012119001,GSBRNA2T00016543001,GSBRNA2T00095418001,GSBRNA2T00049336001,GSBRNA2T00019008001,GSBRNA2T00006720001,GSBRNA2T00015778001,GSBRNA2T00037141001,GSBRNA2T00007757001
GO:0015031	protein transport	41 of 363 in the list	559 of 4725 in all the Protein	0.654783	GSBRNA2T00035359001,GSBRNA2T00061044001,GSBRNA2T00016857001,GSBRNA2T00121082001,GSBRNA2T00037141001,GSBRNA2T00121402001,GSBRNA2T00012237001,GSBRNA2T00099014001,GSBRNA2T00105700001,GSBRNA2T00007669001,GSBRNA2T00049457001,GSBRNA2T00078293001,GSBRNA2T00155196001,GSBRNA2T00015180001,GSBRNA2T00037717001,GSBRNA2T00130011001,GSBRNA2T00144887001,GSBRNA2T00003349001,GSBRNA2T00047351001,GSBRNA2T00028746001…
GO:0045184	establishment of protein localization	41 of 363 in the list	559 of 4725 in all the Protein	0.654783	GSBRNA2T00035359001,GSBRNA2T00061044001,GSBRNA2T00016857001,GSBRNA2T00121082001,GSBRNA2T00037141001,GSBRNA2T00121402001,GSBRNA2T00012237001,GSBRNA2T00099014001,GSBRNA2T00105700001,GSBRNA2T00007669001,GSBRNA2T00049457001,GSBRNA2T00078293001,GSBRNA2T00155196001,GSBRNA2T00015180001,GSBRNA2T00037717001,GSBRNA2T00130011001,GSBRNA2T00144887001,GSBRNA2T00003349001,GSBRNA2T00047351001,GSBRNA2T00028746001…
GO:0042445	hormone metabolic process	12 of 363 in the list	169 of 4725 in all the Protein	0.656949	GSBRNA2T00027264001,GSBRNA2T00110975001,GSBRNA2T00079245001,GSBRNA2T00027665001,GSBRNA2T00135723001,GSBRNA2T00050516001,GSBRNA2T00044601001,GSBRNA2T00099236001,GSBRNA2T00035410001,GSBRNA2T00106046001,GSBRNA2T00008564001,GSBRNA2T00155010001
GO:0018193	peptidyl-amino acid modification	6 of 363 in the list	86 of 4725 in all the Protein	0.657522	GSBRNA2T00016857001,GSBRNA2T00117102001,GSBRNA2T00038040001,GSBRNA2T00085255001,GSBRNA2T00133000001,GSBRNA2T00049457001
GO:0051567	histone H3-K9 methylation	5 of 363 in the list	72 of 4725 in all the Protein	0.658631	GSBRNA2T00052070001,GSBRNA2T00049336001,GSBRNA2T00078190001,GSBRNA2T00019008001,GSBRNA2T00031690001
GO:0006569	tryptophan catabolic process	4 of 363 in the list	58 of 4725 in all the Protein	0.661695	GSBRNA2T00110975001,GSBRNA2T00099236001,GSBRNA2T00106046001,GSBRNA2T00155010001
GO:0010162	seed dormancy process	4 of 363 in the list	58 of 4725 in all the Protein	0.661695	GSBRNA2T00123477001,GSBRNA2T00023283001,GSBRNA2T00135723001,GSBRNA2T00043988001
GO:0022611	dormancy process	4 of 363 in the list	58 of 4725 in all the Protein	0.661695	GSBRNA2T00123477001,GSBRNA2T00023283001,GSBRNA2T00135723001,GSBRNA2T00043988001
GO:0046218	indolalkylamine catabolic process	4 of 363 in the list	58 of 4725 in all the Protein	0.661695	GSBRNA2T00110975001,GSBRNA2T00099236001,GSBRNA2T00106046001,GSBRNA2T00155010001
GO:0000087	M phase of mitotic cell cycle	2 of 363 in the list	29 of 4725 in all the Protein	0.664825	GSBRNA2T00052070001,GSBRNA2T00057548001
GO:0006826	iron ion transport	2 of 363 in the list	29 of 4725 in all the Protein	0.664825	GSBRNA2T00049336001,GSBRNA2T00035410001
GO:0044273	sulfur compound catabolic process	2 of 363 in the list	29 of 4725 in all the Protein	0.664825	GSBRNA2T00062345001,GSBRNA2T00003346001
GO:0052545	callose localization	2 of 363 in the list	29 of 4725 in all the Protein	0.664825	GSBRNA2T00100296001,GSBRNA2T00076110001
GO:0044265	cellular macromolecule catabolic process	30 of 363 in the list	414 of 4725 in all the Protein	0.66535	GSBRNA2T00081118001,GSBRNA2T00004302001,GSBRNA2T00000985001,GSBRNA2T00005574001,GSBRNA2T00082749001,GSBRNA2T00007599001,GSBRNA2T00126362001,GSBRNA2T00029841001,GSBRNA2T00003267001,GSBRNA2T00019972001,GSBRNA2T00024113001,GSBRNA2T00068966001,GSBRNA2T00122937001,GSBRNA2T00007397001,GSBRNA2T00031517001,GSBRNA2T00038987001,GSBRNA2T00156098001,GSBRNA2T00024616001,GSBRNA2T00101550001,GSBRNA2T00135723001…
GO:0048513	organ development	49 of 363 in the list	668 of 4725 in all the Protein	0.666067	GSBRNA2T00103208001,GSBRNA2T00011506001,GSBRNA2T00035359001,GSBRNA2T00000985001,GSBRNA2T00012119001,GSBRNA2T00153970001,GSBRNA2T00035410001,GSBRNA2T00005574001,GSBRNA2T00127991001,GSBRNA2T00095418001,GSBRNA2T00003267001,GSBRNA2T00047346001,GSBRNA2T00016857001,GSBRNA2T00019008001,GSBRNA2T00015778001,GSBRNA2T00057548001,GSBRNA2T00156098001,GSBRNA2T00110975001,GSBRNA2T00000695001,GSBRNA2T00075319001…
GO:0051493	regulation of cytoskeleton organization	3 of 363 in the list	44 of 4725 in all the Protein	0.668405	GSBRNA2T00052070001,GSBRNA2T00057548001,GSBRNA2T00095418001
GO:0015994	chlorophyll metabolic process	9 of 363 in the list	129 of 4725 in all the Protein	0.668822	GSBRNA2T00107809001,GSBRNA2T00043008001,GSBRNA2T00049457001,GSBRNA2T00149334001,GSBRNA2T00014635001,GSBRNA2T00049220001,GSBRNA2T00049336001,GSBRNA2T00037717001,GSBRNA2T00040575001
GO:0009695	jasmonic acid biosynthetic process	5 of 363 in the list	73 of 4725 in all the Protein	0.670708	GSBRNA2T00019864001,GSBRNA2T00024113001,GSBRNA2T00059333001,GSBRNA2T00049457001,GSBRNA2T00155010001
GO:0071396	cellular response to lipid	8 of 363 in the list	116 of 4725 in all the Protein	0.677649	GSBRNA2T00135723001,GSBRNA2T00109776001,GSBRNA2T00035410001,GSBRNA2T00097000001,GSBRNA2T00006816001,GSBRNA2T00065562001,GSBRNA2T00155010001,GSBRNA2T00094682001
GO:1901564	organonitrogen compound metabolic process	84 of 363 in the list	1135 of 4725 in all the Protein	0.679145	GSBRNA2T00035359001,GSBRNA2T00153863001,GSBRNA2T00038040001,GSBRNA2T00153970001,GSBRNA2T00063312001,GSBRNA2T00007278001,GSBRNA2T00092231001,GSBRNA2T00143342001,GSBRNA2T00037141001,GSBRNA2T00156098001,GSBRNA2T00016543001,GSBRNA2T00149334001,GSBRNA2T00014635001,GSBRNA2T00013296001,GSBRNA2T00066465001,GSBRNA2T00004302001,GSBRNA2T00039880001,GSBRNA2T00132364001,GSBRNA2T00089743001,GSBRNA2T00007599001…
GO:0009891	positive regulation of biosynthetic process	13 of 363 in the list	186 of 4725 in all the Protein	0.682442	GSBRNA2T00110975001,GSBRNA2T00046185001,GSBRNA2T00035359001,GSBRNA2T00007599001,GSBRNA2T00078941001,GSBRNA2T00032017001,GSBRNA2T00049457001,GSBRNA2T00149334001,GSBRNA2T00011774001,GSBRNA2T00049336001,GSBRNA2T00050545001,GSBRNA2T00037717001,GSBRNA2T00015778001
GO:0031328	positive regulation of cellular biosynthetic process	13 of 363 in the list	186 of 4725 in all the Protein	0.682442	GSBRNA2T00110975001,GSBRNA2T00046185001,GSBRNA2T00035359001,GSBRNA2T00007599001,GSBRNA2T00078941001,GSBRNA2T00032017001,GSBRNA2T00049457001,GSBRNA2T00149334001,GSBRNA2T00011774001,GSBRNA2T00049336001,GSBRNA2T00050545001,GSBRNA2T00037717001,GSBRNA2T00015778001
GO:0016572	histone phosphorylation	2 of 363 in the list	30 of 4725 in all the Protein	0.683127	GSBRNA2T00052070001,GSBRNA2T00049336001
GO:0052546	cell wall pectin metabolic process	3 of 363 in the list	45 of 4725 in all the Protein	0.683402	GSBRNA2T00039880001,GSBRNA2T00063183001,GSBRNA2T00095418001
GO:0050793	regulation of developmental process	24 of 363 in the list	337 of 4725 in all the Protein	0.687167	GSBRNA2T00103208001,GSBRNA2T00011506001,GSBRNA2T00000985001,GSBRNA2T00050633001,GSBRNA2T00089743001,GSBRNA2T00095418001,GSBRNA2T00091611001,GSBRNA2T00003267001,GSBRNA2T00094676001,GSBRNA2T00049336001,GSBRNA2T00047346001,GSBRNA2T00019008001,GSBRNA2T00015778001,GSBRNA2T00076782001,GSBRNA2T00052070001,GSBRNA2T00075319001,GSBRNA2T00121432001,GSBRNA2T00014635001,GSBRNA2T00006494001,GSBRNA2T00113650001…
GO:0000278	mitotic cell cycle	7 of 363 in the list	103 of 4725 in all the Protein	0.68807	GSBRNA2T00052070001,GSBRNA2T00104424001,GSBRNA2T00000985001,GSBRNA2T00032259001,GSBRNA2T00015778001,GSBRNA2T00057548001,GSBRNA2T00121432001
GO:0015995	chlorophyll biosynthetic process	7 of 363 in the list	103 of 4725 in all the Protein	0.68807	GSBRNA2T00049336001,GSBRNA2T00107809001,GSBRNA2T00037717001,GSBRNA2T00040575001,GSBRNA2T00049457001,GSBRNA2T00149334001,GSBRNA2T00014635001
GO:0009887	organ morphogenesis	13 of 363 in the list	187 of 4725 in all the Protein	0.689926	GSBRNA2T00046185001,GSBRNA2T00000695001,GSBRNA2T00035359001,GSBRNA2T00012119001,GSBRNA2T00049457001,GSBRNA2T00149334001,GSBRNA2T00019966001,GSBRNA2T00011774001,GSBRNA2T00049336001,GSBRNA2T00037717001,GSBRNA2T00019008001,GSBRNA2T00015778001,GSBRNA2T00007757001
GO:0009639	response to red or far red light	15 of 363 in the list	215 of 4725 in all the Protein	0.692833	GSBRNA2T00156098001,GSBRNA2T00079245001,GSBRNA2T00000985001,GSBRNA2T00116782001,GSBRNA2T00005574001,GSBRNA2T00121432001,GSBRNA2T00133000001,GSBRNA2T00049457001,GSBRNA2T00149334001,GSBRNA2T00028746001,GSBRNA2T00104424001,GSBRNA2T00155196001,GSBRNA2T00031734001,GSBRNA2T00032259001,GSBRNA2T00131583001
GO:0071407	cellular response to organic cyclic compound	15 of 363 in the list	215 of 4725 in all the Protein	0.692833	GSBRNA2T00043008001,GSBRNA2T00149035001,GSBRNA2T00046185001,GSBRNA2T00035359001,GSBRNA2T00109776001,GSBRNA2T00097000001,GSBRNA2T00028746001,GSBRNA2T00155196001,GSBRNA2T00031734001,GSBRNA2T00065562001,GSBRNA2T00121082001,GSBRNA2T00037141001,GSBRNA2T00071975001,GSBRNA2T00008014001,GSBRNA2T00094682001
GO:0003002	regionalization	5 of 363 in the list	75 of 4725 in all the Protein	0.694009	GSBRNA2T00001368001,GSBRNA2T00049336001,GSBRNA2T00015778001,GSBRNA2T00153970001,GSBRNA2T00127991001
GO:0030244	cellulose biosynthetic process	5 of 363 in the list	75 of 4725 in all the Protein	0.694009	GSBRNA2T00100296001,GSBRNA2T00005574001,GSBRNA2T00060777001,GSBRNA2T00014635001,GSBRNA2T00029985001
GO:1901606	alpha-amino acid catabolic process	10 of 363 in the list	146 of 4725 in all the Protein	0.695402	GSBRNA2T00110975001,GSBRNA2T00099236001,GSBRNA2T00132364001,GSBRNA2T00016543001,GSBRNA2T00021768001,GSBRNA2T00106046001,GSBRNA2T00049457001,GSBRNA2T00101026001,GSBRNA2T00047346001,GSBRNA2T00155010001
GO:0051276	chromosome organization	20 of 363 in the list	284 of 4725 in all the Protein	0.695645	GSBRNA2T00105111001,GSBRNA2T00086775001,GSBRNA2T00063312001,GSBRNA2T00091611001,GSBRNA2T00007688001,GSBRNA2T00049336001,GSBRNA2T00031690001,GSBRNA2T00019008001,GSBRNA2T00001497001,GSBRNA2T00015778001,GSBRNA2T00020681001,GSBRNA2T00068225001,GSBRNA2T00096777001,GSBRNA2T00076782001,GSBRNA2T00032046001,GSBRNA2T00052070001,GSBRNA2T00078190001,GSBRNA2T00005430001,GSBRNA2T00048565001,GSBRNA2T00121432001
GO:0043455	regulation of secondary metabolic process	3 of 363 in the list	46 of 4725 in all the Protein	0.69789	GSBRNA2T00049336001,GSBRNA2T00035842001,GSBRNA2T00078941001
GO:2000762	regulation of phenylpropanoid metabolic process	3 of 363 in the list	46 of 4725 in all the Protein	0.69789	GSBRNA2T00049336001,GSBRNA2T00035842001,GSBRNA2T00078941001
GO:0006720	isoprenoid metabolic process	19 of 363 in the list	271 of 4725 in all the Protein	0.699802	GSBRNA2T00086282001,GSBRNA2T00008244001,GSBRNA2T00011774001,GSBRNA2T00047346001,GSBRNA2T00037141001,GSBRNA2T00003346001,GSBRNA2T00107809001,GSBRNA2T00027665001,GSBRNA2T00014635001,GSBRNA2T00049457001,GSBRNA2T00006816001,GSBRNA2T00094059001,GSBRNA2T00073884001,GSBRNA2T00041496001,GSBRNA2T00111496001,GSBRNA2T00062345001,GSBRNA2T00130011001,GSBRNA2T00008564001,GSBRNA2T00040575001
GO:0042436	indole-containing compound catabolic process	4 of 363 in the list	61 of 4725 in all the Protein	0.70053	GSBRNA2T00110975001,GSBRNA2T00099236001,GSBRNA2T00106046001,GSBRNA2T00155010001
GO:0051239	regulation of multicellular organismal process	21 of 363 in the list	299 of 4725 in all the Protein	0.703596	GSBRNA2T00103208001,GSBRNA2T00011506001,GSBRNA2T00050633001,GSBRNA2T00089743001,GSBRNA2T00095418001,GSBRNA2T00091611001,GSBRNA2T00003267001,GSBRNA2T00094676001,GSBRNA2T00049336001,GSBRNA2T00047346001,GSBRNA2T00019008001,GSBRNA2T00015778001,GSBRNA2T00057548001,GSBRNA2T00076782001,GSBRNA2T00052070001,GSBRNA2T00121432001,GSBRNA2T00014635001,GSBRNA2T00006494001,GSBRNA2T00113650001,GSBRNA2T00113651001…
GO:0008610	lipid biosynthetic process	31 of 363 in the list	435 of 4725 in all the Protein	0.704059	GSBRNA2T00071764001,GSBRNA2T00086282001,GSBRNA2T00035410001,GSBRNA2T00063312001,GSBRNA2T00011774001,GSBRNA2T00047346001,GSBRNA2T00003346001,GSBRNA2T00037141001,GSBRNA2T00027264001,GSBRNA2T00116455001,GSBRNA2T00107809001,GSBRNA2T00027665001,GSBRNA2T00079245001,GSBRNA2T00009862001,GSBRNA2T00075319001,GSBRNA2T00135723001,GSBRNA2T00050516001,GSBRNA2T00044601001,GSBRNA2T00099236001,GSBRNA2T00078941001…
GO:0010043	response to zinc ion	5 of 363 in the list	76 of 4725 in all the Protein	0.70523	GSBRNA2T00065747001,GSBRNA2T00027665001,GSBRNA2T00008564001,GSBRNA2T00002484001,GSBRNA2T00126362001
GO:0051274	beta-glucan biosynthetic process	5 of 363 in the list	76 of 4725 in all the Protein	0.70523	GSBRNA2T00100296001,GSBRNA2T00005574001,GSBRNA2T00060777001,GSBRNA2T00014635001,GSBRNA2T00029985001
GO:0006520	cellular amino acid metabolic process	45 of 363 in the list	624 of 4725 in all the Protein	0.706469	GSBRNA2T00061360001,GSBRNA2T00035359001,GSBRNA2T00038040001,GSBRNA2T00035410001,GSBRNA2T00101764001,GSBRNA2T00063312001,GSBRNA2T00101026001,GSBRNA2T00047346001,GSBRNA2T00037141001,GSBRNA2T00155010001,GSBRNA2T00156098001,GSBRNA2T00110975001,GSBRNA2T00075319001,GSBRNA2T00016543001,GSBRNA2T00049457001,GSBRNA2T00014635001,GSBRNA2T00037717001,GSBRNA2T00061075001,GSBRNA2T00111496001,GSBRNA2T00028132001…
GO:0016192	vesicle-mediated transport	21 of 363 in the list	300 of 4725 in all the Protein	0.709418	GSBRNA2T00000985001,GSBRNA2T00039880001,GSBRNA2T00005574001,GSBRNA2T00082270001,GSBRNA2T00043988001,GSBRNA2T00123618001,GSBRNA2T00113769001,GSBRNA2T00123477001,GSBRNA2T00061044001,GSBRNA2T00094188001,GSBRNA2T00060777001,GSBRNA2T00031517001,GSBRNA2T00099014001,GSBRNA2T00144554001,GSBRNA2T00014635001,GSBRNA2T00089433001,GSBRNA2T00029985001,GSBRNA2T00078293001,GSBRNA2T00023283001,GSBRNA2T00144887001…
GO:0009081	branched-chain amino acid metabolic process	2 of 363 in the list	32 of 4725 in all the Protein	0.717276	GSBRNA2T00064241001,GSBRNA2T00034897001
GO:0010604	positive regulation of macromolecule metabolic process	11 of 363 in the list	163 of 4725 in all the Protein	0.718924	GSBRNA2T00110975001,GSBRNA2T00046185001,GSBRNA2T00035359001,GSBRNA2T00007599001,GSBRNA2T00032017001,GSBRNA2T00049457001,GSBRNA2T00149334001,GSBRNA2T00011774001,GSBRNA2T00050545001,GSBRNA2T00037717001,GSBRNA2T00015778001
GO:1901701	cellular response to oxygen-containing compound	27 of 363 in the list	384 of 4725 in all the Protein	0.720565	GSBRNA2T00013308001,GSBRNA2T00035359001,GSBRNA2T00035410001,GSBRNA2T00007599001,GSBRNA2T00008132001,GSBRNA2T00028746001,GSBRNA2T00047346001,GSBRNA2T00031734001,GSBRNA2T00056523001,GSBRNA2T00065562001,GSBRNA2T00121082001,GSBRNA2T00037141001,GSBRNA2T00155010001,GSBRNA2T00043008001,GSBRNA2T00046185001,GSBRNA2T00149035001,GSBRNA2T00135723001,GSBRNA2T00109776001,GSBRNA2T00099236001,GSBRNA2T00097000001…
GO:0048509	regulation of meristem development	6 of 363 in the list	92 of 4725 in all the Protein	0.720767	GSBRNA2T00047346001,GSBRNA2T00103208001,GSBRNA2T00011506001,GSBRNA2T00095418001,GSBRNA2T00003267001,GSBRNA2T00006494001
GO:0006304	DNA modification	4 of 363 in the list	63 of 4725 in all the Protein	0.724583	GSBRNA2T00052070001,GSBRNA2T00049336001,GSBRNA2T00019008001,GSBRNA2T00031690001
GO:0006305	DNA alkylation	4 of 363 in the list	63 of 4725 in all the Protein	0.724583	GSBRNA2T00052070001,GSBRNA2T00049336001,GSBRNA2T00019008001,GSBRNA2T00031690001
GO:0006306	DNA methylation	4 of 363 in the list	63 of 4725 in all the Protein	0.724583	GSBRNA2T00052070001,GSBRNA2T00049336001,GSBRNA2T00019008001,GSBRNA2T00031690001
GO:0010026	trichome differentiation	4 of 363 in the list	63 of 4725 in all the Protein	0.724583	GSBRNA2T00019966001,GSBRNA2T00078190001,GSBRNA2T00000985001,GSBRNA2T00095418001
GO:0044728	DNA methylation or demethylation	4 of 363 in the list	63 of 4725 in all the Protein	0.724583	GSBRNA2T00052070001,GSBRNA2T00049336001,GSBRNA2T00019008001,GSBRNA2T00031690001
GO:0048584	positive regulation of response to stimulus	3 of 363 in the list	48 of 4725 in all the Protein	0.725349	GSBRNA2T00094059001,GSBRNA2T00024113001,GSBRNA2T00008244001
GO:0048519	negative regulation of biological process	33 of 363 in the list	467 of 4725 in all the Protein	0.727472	GSBRNA2T00035359001,GSBRNA2T00133000001,GSBRNA2T00008244001,GSBRNA2T00121082001,GSBRNA2T00019008001,GSBRNA2T00015778001,GSBRNA2T00037141001,GSBRNA2T00052070001,GSBRNA2T00156098001,GSBRNA2T00075319001,GSBRNA2T00155196001,GSBRNA2T00094059001,GSBRNA2T00032259001,GSBRNA2T00113651001,GSBRNA2T00007599001,GSBRNA2T00094676001,GSBRNA2T00028746001,GSBRNA2T00031734001,GSBRNA2T00049336001,GSBRNA2T00075865001…
GO:0031669	cellular response to nutrient levels	6 of 363 in the list	93 of 4725 in all the Protein	0.730479	GSBRNA2T00000695001,GSBRNA2T00153863001,GSBRNA2T00091119001,GSBRNA2T00099236001,GSBRNA2T00035410001,GSBRNA2T00076110001
GO:0009057	macromolecule catabolic process	34 of 363 in the list	482 of 4725 in all the Protein	0.733965	GSBRNA2T00081118001,GSBRNA2T00000985001,GSBRNA2T00005574001,GSBRNA2T00082749001,GSBRNA2T00095418001,GSBRNA2T00003267001,GSBRNA2T00024113001,GSBRNA2T00122937001,GSBRNA2T00038987001,GSBRNA2T00156098001,GSBRNA2T00002484001,GSBRNA2T00081789001,GSBRNA2T00085431001,GSBRNA2T00002399001,GSBRNA2T00150862001,GSBRNA2T00144887001,GSBRNA2T00080945001,GSBRNA2T00004302001,GSBRNA2T00007599001,GSBRNA2T00029841001…
GO:0048645	organ formation	4 of 363 in the list	64 of 4725 in all the Protein	0.736061	GSBRNA2T00049336001,GSBRNA2T00019008001,GSBRNA2T00015778001,GSBRNA2T00007757001
GO:0031667	response to nutrient levels	6 of 363 in the list	94 of 4725 in all the Protein	0.739951	GSBRNA2T00000695001,GSBRNA2T00153863001,GSBRNA2T00091119001,GSBRNA2T00099236001,GSBRNA2T00035410001,GSBRNA2T00076110001
GO:0009987	cellular process	308 of 363 in the list	4057 of 4725 in all the Protein	0.746807	GSBRNA2T00081118001,GSBRNA2T00035359001,GSBRNA2T00000985001,GSBRNA2T00116782001,GSBRNA2T00153863001,GSBRNA2T00063312001,GSBRNA2T00143342001,GSBRNA2T00031690001,GSBRNA2T00037141001,GSBRNA2T00078779001,GSBRNA2T00000695001,GSBRNA2T00153794001,GSBRNA2T00014635001,GSBRNA2T00019966001,GSBRNA2T00094059001,GSBRNA2T00023283001,GSBRNA2T00039880001,GSBRNA2T00132364001,GSBRNA2T00078010001,GSBRNA2T00011774001…
GO:0009074	aromatic amino acid family catabolic process	4 of 363 in the list	65 of 4725 in all the Protein	0.747176	GSBRNA2T00110975001,GSBRNA2T00099236001,GSBRNA2T00106046001,GSBRNA2T00155010001
GO:0009738	abscisic acid mediated signaling pathway	4 of 363 in the list	65 of 4725 in all the Protein	0.747176	GSBRNA2T00109776001,GSBRNA2T00097000001,GSBRNA2T00155010001,GSBRNA2T00094682001
GO:0016482	cytoplasmic transport	28 of 363 in the list	404 of 4725 in all the Protein	0.751418	GSBRNA2T00000985001,GSBRNA2T00039880001,GSBRNA2T00082270001,GSBRNA2T00047351001,GSBRNA2T00019864001,GSBRNA2T00011774001,GSBRNA2T00061044001,GSBRNA2T00016857001,GSBRNA2T00094188001,GSBRNA2T00071488001,GSBRNA2T00068225001,GSBRNA2T00031517001,GSBRNA2T00158347001,GSBRNA2T00121402001,GSBRNA2T00012237001,GSBRNA2T00027665001,GSBRNA2T00099014001,GSBRNA2T00105700001,GSBRNA2T00007669001,GSBRNA2T00038437001…
GO:0007389	pattern specification process	8 of 363 in the list	125 of 4725 in all the Protein	0.755884	GSBRNA2T00153970001,GSBRNA2T00127991001,GSBRNA2T00001368001,GSBRNA2T00047346001,GSBRNA2T00049336001,GSBRNA2T00019008001,GSBRNA2T00015778001,GSBRNA2T00006132001
GO:0009694	jasmonic acid metabolic process	5 of 363 in the list	81 of 4725 in all the Protein	0.757001	GSBRNA2T00019864001,GSBRNA2T00024113001,GSBRNA2T00059333001,GSBRNA2T00049457001,GSBRNA2T00155010001
GO:0010286	heat acclimation	2 of 363 in the list	35 of 4725 in all the Protein	0.762664	GSBRNA2T00104424001,GSBRNA2T00085255001
GO:0030838	positive regulation of actin filament polymerization	2 of 363 in the list	35 of 4725 in all the Protein	0.762664	GSBRNA2T00052070001,GSBRNA2T00095418001
GO:0045010	actin nucleation	2 of 363 in the list	35 of 4725 in all the Protein	0.762664	GSBRNA2T00052070001,GSBRNA2T00095418001
GO:0052541	plant-type cell wall cellulose metabolic process	2 of 363 in the list	35 of 4725 in all the Protein	0.762664	GSBRNA2T00039880001,GSBRNA2T00095418001
GO:0006576	cellular biogenic amine metabolic process	8 of 363 in the list	126 of 4725 in all the Protein	0.763687	GSBRNA2T00049336001,GSBRNA2T00110975001,GSBRNA2T00099236001,GSBRNA2T00035410001,GSBRNA2T00078941001,GSBRNA2T00106046001,GSBRNA2T00008132001,GSBRNA2T00155010001
GO:0044106	cellular amine metabolic process	8 of 363 in the list	126 of 4725 in all the Protein	0.763687	GSBRNA2T00049336001,GSBRNA2T00110975001,GSBRNA2T00099236001,GSBRNA2T00035410001,GSBRNA2T00078941001,GSBRNA2T00106046001,GSBRNA2T00008132001,GSBRNA2T00155010001
GO:0031325	positive regulation of cellular metabolic process	13 of 363 in the list	198 of 4725 in all the Protein	0.765173	GSBRNA2T00110975001,GSBRNA2T00046185001,GSBRNA2T00035359001,GSBRNA2T00007599001,GSBRNA2T00078941001,GSBRNA2T00032017001,GSBRNA2T00049457001,GSBRNA2T00149334001,GSBRNA2T00011774001,GSBRNA2T00049336001,GSBRNA2T00050545001,GSBRNA2T00037717001,GSBRNA2T00015778001
GO:0033554	cellular response to stress	38 of 363 in the list	544 of 4725 in all the Protein	0.766113	GSBRNA2T00091119001,GSBRNA2T00038040001,GSBRNA2T00035410001,GSBRNA2T00133000001,GSBRNA2T00007278001,GSBRNA2T00008244001,GSBRNA2T00076110001,GSBRNA2T00047346001,GSBRNA2T00016857001,GSBRNA2T00031690001,GSBRNA2T00096777001,GSBRNA2T00000695001,GSBRNA2T00029985001,GSBRNA2T00104424001,GSBRNA2T00065747001,GSBRNA2T00094059001,GSBRNA2T00156322001,GSBRNA2T00111496001,GSBRNA2T00007246001,GSBRNA2T00013308001…
GO:0007015	actin filament organization	4 of 363 in the list	67 of 4725 in all the Protein	0.76833	GSBRNA2T00052070001,GSBRNA2T00078779001,GSBRNA2T00044830001,GSBRNA2T00095418001
GO:0030968	endoplasmic reticulum unfolded protein response	4 of 363 in the list	67 of 4725 in all the Protein	0.76833	GSBRNA2T00113650001,GSBRNA2T00109776001,GSBRNA2T00097000001,GSBRNA2T00094682001
GO:2000026	regulation of multicellular organismal development	20 of 363 in the list	297 of 4725 in all the Protein	0.768596	GSBRNA2T00103208001,GSBRNA2T00011506001,GSBRNA2T00050633001,GSBRNA2T00089743001,GSBRNA2T00095418001,GSBRNA2T00091611001,GSBRNA2T00003267001,GSBRNA2T00094676001,GSBRNA2T00049336001,GSBRNA2T00047346001,GSBRNA2T00019008001,GSBRNA2T00015778001,GSBRNA2T00076782001,GSBRNA2T00052070001,GSBRNA2T00121432001,GSBRNA2T00014635001,GSBRNA2T00006494001,GSBRNA2T00113650001,GSBRNA2T00113651001,GSBRNA2T00007757001
GO:0009063	cellular amino acid catabolic process	10 of 363 in the list	156 of 4725 in all the Protein	0.771099	GSBRNA2T00110975001,GSBRNA2T00099236001,GSBRNA2T00132364001,GSBRNA2T00016543001,GSBRNA2T00021768001,GSBRNA2T00106046001,GSBRNA2T00049457001,GSBRNA2T00101026001,GSBRNA2T00047346001,GSBRNA2T00155010001
GO:0051301	cell division	8 of 363 in the list	127 of 4725 in all the Protein	0.771311	GSBRNA2T00052070001,GSBRNA2T00048549001,GSBRNA2T00007599001,GSBRNA2T00138083001,GSBRNA2T00032017001,GSBRNA2T00006494001,GSBRNA2T00019966001,GSBRNA2T00068966001
GO:0009893	positive regulation of metabolic process	13 of 363 in the list	199 of 4725 in all the Protein	0.771351	GSBRNA2T00110975001,GSBRNA2T00046185001,GSBRNA2T00035359001,GSBRNA2T00007599001,GSBRNA2T00078941001,GSBRNA2T00032017001,GSBRNA2T00049457001,GSBRNA2T00149334001,GSBRNA2T00011774001,GSBRNA2T00049336001,GSBRNA2T00050545001,GSBRNA2T00037717001,GSBRNA2T00015778001
GO:0010228	vegetative to reproductive phase transition of meristem	12 of 363 in the list	185 of 4725 in all the Protein	0.772975	GSBRNA2T00121402001,GSBRNA2T00110975001,GSBRNA2T00027665001,GSBRNA2T00061574001,GSBRNA2T00099014001,GSBRNA2T00097000001,GSBRNA2T00052350001,GSBRNA2T00050545001,GSBRNA2T00061075001,GSBRNA2T00074305001,GSBRNA2T00071488001,GSBRNA2T00008564001
GO:0010393	galacturonan metabolic process	3 of 363 in the list	52 of 4725 in all the Protein	0.774372	GSBRNA2T00039880001,GSBRNA2T00063183001,GSBRNA2T00095418001
GO:0045488	pectin metabolic process	3 of 363 in the list	52 of 4725 in all the Protein	0.774372	GSBRNA2T00039880001,GSBRNA2T00063183001,GSBRNA2T00095418001
GO:0006406	mRNA export from nucleus	2 of 363 in the list	36 of 4725 in all the Protein	0.776328	GSBRNA2T00027665001,GSBRNA2T00008564001
GO:0006417	regulation of translation	2 of 363 in the list	36 of 4725 in all the Protein	0.776328	GSBRNA2T00121220001,GSBRNA2T00149334001
GO:0009963	positive regulation of flavonoid biosynthetic process	2 of 363 in the list	36 of 4725 in all the Protein	0.776328	GSBRNA2T00049336001,GSBRNA2T00078941001
GO:0031334	positive regulation of protein complex assembly	2 of 363 in the list	36 of 4725 in all the Protein	0.776328	GSBRNA2T00052070001,GSBRNA2T00095418001
GO:0032273	positive regulation of protein polymerization	2 of 363 in the list	36 of 4725 in all the Protein	0.776328	GSBRNA2T00052070001,GSBRNA2T00095418001
GO:0051028	mRNA transport	2 of 363 in the list	36 of 4725 in all the Protein	0.776328	GSBRNA2T00027665001,GSBRNA2T00008564001
GO:1900378	positive regulation of secondary metabolite biosynthetic process	2 of 363 in the list	36 of 4725 in all the Protein	0.776328	GSBRNA2T00049336001,GSBRNA2T00078941001
GO:0010073	meristem maintenance	7 of 363 in the list	113 of 4725 in all the Protein	0.776655	GSBRNA2T00047346001,GSBRNA2T00103208001,GSBRNA2T00011506001,GSBRNA2T00019008001,GSBRNA2T00095418001,GSBRNA2T00003267001,GSBRNA2T00006494001
GO:0006568	tryptophan metabolic process	4 of 363 in the list	68 of 4725 in all the Protein	0.778377	GSBRNA2T00110975001,GSBRNA2T00099236001,GSBRNA2T00106046001,GSBRNA2T00155010001
GO:0006586	indolalkylamine metabolic process	4 of 363 in the list	68 of 4725 in all the Protein	0.778377	GSBRNA2T00110975001,GSBRNA2T00099236001,GSBRNA2T00106046001,GSBRNA2T00155010001
GO:0044271	cellular nitrogen compound biosynthetic process	47 of 363 in the list	670 of 4725 in all the Protein	0.780087	GSBRNA2T00022052001,GSBRNA2T00035359001,GSBRNA2T00153863001,GSBRNA2T00086282001,GSBRNA2T00153970001,GSBRNA2T00007278001,GSBRNA2T00127991001,GSBRNA2T00052911001,GSBRNA2T00031690001,GSBRNA2T00020531001,GSBRNA2T00155010001,GSBRNA2T00082981001,GSBRNA2T00110975001,GSBRNA2T00002484001,GSBRNA2T00049457001,GSBRNA2T00149334001,GSBRNA2T00014635001,GSBRNA2T00104818001,GSBRNA2T00104424001,GSBRNA2T00050545001…
GO:0009267	cellular response to starvation	5 of 363 in the list	84 of 4725 in all the Protein	0.784637	GSBRNA2T00000695001,GSBRNA2T00091119001,GSBRNA2T00099236001,GSBRNA2T00035410001,GSBRNA2T00076110001
GO:0042594	response to starvation	5 of 363 in the list	84 of 4725 in all the Protein	0.784637	GSBRNA2T00000695001,GSBRNA2T00091119001,GSBRNA2T00099236001,GSBRNA2T00035410001,GSBRNA2T00076110001
GO:0044248	cellular catabolic process	66 of 363 in the list	928 of 4725 in all the Protein	0.785924	GSBRNA2T00081118001,GSBRNA2T00000985001,GSBRNA2T00153863001,GSBRNA2T00043988001,GSBRNA2T00092231001,GSBRNA2T00052070001,GSBRNA2T00156098001,GSBRNA2T00016543001,GSBRNA2T00081789001,GSBRNA2T00002399001,GSBRNA2T00023283001,GSBRNA2T00144887001,GSBRNA2T00013308001,GSBRNA2T00004302001,GSBRNA2T00039880001,GSBRNA2T00132364001,GSBRNA2T00089743001,GSBRNA2T00007599001,GSBRNA2T00008132001,GSBRNA2T00019972001…
GO:0006986	response to unfolded protein	4 of 363 in the list	69 of 4725 in all the Protein	0.788078	GSBRNA2T00113650001,GSBRNA2T00109776001,GSBRNA2T00097000001,GSBRNA2T00094682001
GO:0034620	cellular response to unfolded protein	4 of 363 in the list	69 of 4725 in all the Protein	0.788078	GSBRNA2T00113650001,GSBRNA2T00109776001,GSBRNA2T00097000001,GSBRNA2T00094682001
GO:0035967	cellular response to topologically incorrect protein	4 of 363 in the list	69 of 4725 in all the Protein	0.788078	GSBRNA2T00113650001,GSBRNA2T00109776001,GSBRNA2T00097000001,GSBRNA2T00094682001
GO:0048646	anatomical structure formation involved in morphogenesis	9 of 363 in the list	144 of 4725 in all the Protein	0.788304	GSBRNA2T00009849001,GSBRNA2T00144554001,GSBRNA2T00008244001,GSBRNA2T00012555001,GSBRNA2T00049336001,GSBRNA2T00094059001,GSBRNA2T00019008001,GSBRNA2T00015778001,GSBRNA2T00007757001
GO:0008064	regulation of actin polymerization or depolymerization	2 of 363 in the list	37 of 4725 in all the Protein	0.7893	GSBRNA2T00052070001,GSBRNA2T00095418001
GO:0016311	dephosphorylation	2 of 363 in the list	37 of 4725 in all the Protein	0.7893	GSBRNA2T00069039001,GSBRNA2T00041142001
GO:0030832	regulation of actin filament length	2 of 363 in the list	37 of 4725 in all the Protein	0.7893	GSBRNA2T00052070001,GSBRNA2T00095418001
GO:0030833	regulation of actin filament polymerization	2 of 363 in the list	37 of 4725 in all the Protein	0.7893	GSBRNA2T00052070001,GSBRNA2T00095418001
GO:0009555	pollen development	7 of 363 in the list	115 of 4725 in all the Protein	0.791933	GSBRNA2T00009849001,GSBRNA2T00094059001,GSBRNA2T00015236001,GSBRNA2T00007757001,GSBRNA2T00144554001,GSBRNA2T00008244001,GSBRNA2T00076110001
GO:0000272	polysaccharide catabolic process	3 of 363 in the list	54 of 4725 in all the Protein	0.79607	GSBRNA2T00060236001,GSBRNA2T00150862001,GSBRNA2T00095418001
GO:0048443	stamen development	3 of 363 in the list	54 of 4725 in all the Protein	0.79607	GSBRNA2T00103208001,GSBRNA2T00011506001,GSBRNA2T00007757001
GO:0048466	androecium development	3 of 363 in the list	54 of 4725 in all the Protein	0.79607	GSBRNA2T00103208001,GSBRNA2T00011506001,GSBRNA2T00007757001
GO:0008544	epidermis development	14 of 363 in the list	218 of 4725 in all the Protein	0.798605	GSBRNA2T00031517001,GSBRNA2T00078190001,GSBRNA2T00000985001,GSBRNA2T00075319001,GSBRNA2T00135723001,GSBRNA2T00005574001,GSBRNA2T00014635001,GSBRNA2T00095418001,GSBRNA2T00019966001,GSBRNA2T00035842001,GSBRNA2T00057548001,GSBRNA2T00068966001,GSBRNA2T00007757001,GSBRNA2T00063183001
GO:0009913	epidermal cell differentiation	14 of 363 in the list	218 of 4725 in all the Protein	0.798605	GSBRNA2T00031517001,GSBRNA2T00078190001,GSBRNA2T00000985001,GSBRNA2T00075319001,GSBRNA2T00135723001,GSBRNA2T00005574001,GSBRNA2T00014635001,GSBRNA2T00095418001,GSBRNA2T00019966001,GSBRNA2T00035842001,GSBRNA2T00057548001,GSBRNA2T00068966001,GSBRNA2T00007757001,GSBRNA2T00063183001
GO:0048580	regulation of post-embryonic development	13 of 363 in the list	204 of 4725 in all the Protein	0.800563	GSBRNA2T00052070001,GSBRNA2T00050633001,GSBRNA2T00121432001,GSBRNA2T00014635001,GSBRNA2T00091611001,GSBRNA2T00094676001,GSBRNA2T00049336001,GSBRNA2T00113650001,GSBRNA2T00019008001,GSBRNA2T00113651001,GSBRNA2T00015778001,GSBRNA2T00007757001,GSBRNA2T00076782001
GO:0030154	cell differentiation	30 of 363 in the list	443 of 4725 in all the Protein	0.800615	GSBRNA2T00021776001,GSBRNA2T00035359001,GSBRNA2T00000985001,GSBRNA2T00069066001,GSBRNA2T00038040001,GSBRNA2T00005574001,GSBRNA2T00095418001,GSBRNA2T00107093001,GSBRNA2T00102147001,GSBRNA2T00011774001,GSBRNA2T00025406001,GSBRNA2T00057548001,GSBRNA2T00068966001,GSBRNA2T00068225001,GSBRNA2T00063183001,GSBRNA2T00112943001,GSBRNA2T00031517001,GSBRNA2T00078190001,GSBRNA2T00046185001,GSBRNA2T00061574001…
GO:0032956	regulation of actin cytoskeleton organization	2 of 363 in the list	38 of 4725 in all the Protein	0.801607	GSBRNA2T00052070001,GSBRNA2T00095418001
GO:0032970	regulation of actin filament-based process	2 of 363 in the list	38 of 4725 in all the Protein	0.801607	GSBRNA2T00052070001,GSBRNA2T00095418001
GO:0019953	sexual reproduction	5 of 363 in the list	86 of 4725 in all the Protein	0.801671	GSBRNA2T00082277001,GSBRNA2T00094059001,GSBRNA2T00012119001,GSBRNA2T00068225001,GSBRNA2T00008244001
GO:0031324	negative regulation of cellular metabolic process	12 of 363 in the list	190 of 4725 in all the Protein	0.802989	GSBRNA2T00052070001,GSBRNA2T00046185001,GSBRNA2T00035359001,GSBRNA2T00075319001,GSBRNA2T00007599001,GSBRNA2T00032017001,GSBRNA2T00049336001,GSBRNA2T00032259001,GSBRNA2T00019008001,GSBRNA2T00075865001,GSBRNA2T00008014001,GSBRNA2T00034329001
GO:0071215	cellular response to abscisic acid stimulus	4 of 363 in the list	71 of 4725 in all the Protein	0.806462	GSBRNA2T00109776001,GSBRNA2T00097000001,GSBRNA2T00155010001,GSBRNA2T00094682001
GO:0008299	isoprenoid biosynthetic process	17 of 363 in the list	263 of 4725 in all the Protein	0.809681	GSBRNA2T00086282001,GSBRNA2T00011774001,GSBRNA2T00047346001,GSBRNA2T00037141001,GSBRNA2T00003346001,GSBRNA2T00107809001,GSBRNA2T00027665001,GSBRNA2T00014635001,GSBRNA2T00049457001,GSBRNA2T00006816001,GSBRNA2T00073884001,GSBRNA2T00111496001,GSBRNA2T00062345001,GSBRNA2T00130011001,GSBRNA2T00041496001,GSBRNA2T00040575001,GSBRNA2T00008564001
GO:0000280	nuclear division	2 of 363 in the list	39 of 4725 in all the Protein	0.813272	GSBRNA2T00052070001,GSBRNA2T00057548001
GO:0010051	xylem and phloem pattern formation	2 of 363 in the list	39 of 4725 in all the Protein	0.813272	GSBRNA2T00153970001,GSBRNA2T00127991001
GO:0010565	regulation of cellular ketone metabolic process	3 of 363 in the list	56 of 4725 in all the Protein	0.816002	GSBRNA2T00049336001,GSBRNA2T00035842001,GSBRNA2T00078941001
GO:0006486	protein glycosylation	7 of 363 in the list	119 of 4725 in all the Protein	0.820113	GSBRNA2T00022052001,GSBRNA2T00013308001,GSBRNA2T00156322001,GSBRNA2T00039880001,GSBRNA2T00049482001,GSBRNA2T00099014001,GSBRNA2T00144887001
GO:0009101	glycoprotein biosynthetic process	7 of 363 in the list	119 of 4725 in all the Protein	0.820113	GSBRNA2T00022052001,GSBRNA2T00013308001,GSBRNA2T00156322001,GSBRNA2T00039880001,GSBRNA2T00049482001,GSBRNA2T00099014001,GSBRNA2T00144887001
GO:0043413	macromolecule glycosylation	7 of 363 in the list	119 of 4725 in all the Protein	0.820113	GSBRNA2T00022052001,GSBRNA2T00013308001,GSBRNA2T00156322001,GSBRNA2T00039880001,GSBRNA2T00049482001,GSBRNA2T00099014001,GSBRNA2T00144887001
GO:0046700	heterocycle catabolic process	16 of 363 in the list	251 of 4725 in all the Protein	0.82059	GSBRNA2T00039880001,GSBRNA2T00153863001,GSBRNA2T00089743001,GSBRNA2T00007599001,GSBRNA2T00029841001,GSBRNA2T00003267001,GSBRNA2T00092231001,GSBRNA2T00155010001,GSBRNA2T00107809001,GSBRNA2T00110975001,GSBRNA2T00043008001,GSBRNA2T00099236001,GSBRNA2T00135723001,GSBRNA2T00032017001,GSBRNA2T00106046001,GSBRNA2T00050545001
GO:0032271	regulation of protein polymerization	2 of 363 in the list	40 of 4725 in all the Protein	0.824322	GSBRNA2T00052070001,GSBRNA2T00095418001
GO:0043254	regulation of protein complex assembly	2 of 363 in the list	40 of 4725 in all the Protein	0.824322	GSBRNA2T00052070001,GSBRNA2T00095418001
GO:0000041	transition metal ion transport	3 of 363 in the list	57 of 4725 in all the Protein	0.825334	GSBRNA2T00049336001,GSBRNA2T00035410001,GSBRNA2T00002484001
GO:0009966	regulation of signal transduction	3 of 363 in the list	57 of 4725 in all the Protein	0.825334	GSBRNA2T00094059001,GSBRNA2T00024113001,GSBRNA2T00008244001
GO:0010224	response to UV-B	3 of 363 in the list	57 of 4725 in all the Protein	0.825334	GSBRNA2T00104818001,GSBRNA2T00049220001,GSBRNA2T00136007001
GO:0023051	regulation of signaling	3 of 363 in the list	57 of 4725 in all the Protein	0.825334	GSBRNA2T00094059001,GSBRNA2T00024113001,GSBRNA2T00008244001
GO:0044743	intracellular protein transmembrane import	3 of 363 in the list	57 of 4725 in all the Protein	0.825334	GSBRNA2T00041279001,GSBRNA2T00038437001,GSBRNA2T00089433001
GO:0044270	cellular nitrogen compound catabolic process	16 of 363 in the list	253 of 4725 in all the Protein	0.829869	GSBRNA2T00039880001,GSBRNA2T00153863001,GSBRNA2T00089743001,GSBRNA2T00007599001,GSBRNA2T00029841001,GSBRNA2T00003267001,GSBRNA2T00092231001,GSBRNA2T00155010001,GSBRNA2T00107809001,GSBRNA2T00110975001,GSBRNA2T00043008001,GSBRNA2T00099236001,GSBRNA2T00135723001,GSBRNA2T00032017001,GSBRNA2T00106046001,GSBRNA2T00050545001
GO:0030243	cellulose metabolic process	8 of 363 in the list	136 of 4725 in all the Protein	0.832034	GSBRNA2T00071764001,GSBRNA2T00039880001,GSBRNA2T00005574001,GSBRNA2T00014635001,GSBRNA2T00095418001,GSBRNA2T00029985001,GSBRNA2T00100296001,GSBRNA2T00060777001
GO:0097306	cellular response to alcohol	5 of 363 in the list	90 of 4725 in all the Protein	0.832542	GSBRNA2T00065562001,GSBRNA2T00109776001,GSBRNA2T00097000001,GSBRNA2T00155010001,GSBRNA2T00094682001
GO:0070085	glycosylation	7 of 363 in the list	121 of 4725 in all the Protein	0.833048	GSBRNA2T00022052001,GSBRNA2T00013308001,GSBRNA2T00156322001,GSBRNA2T00039880001,GSBRNA2T00049482001,GSBRNA2T00099014001,GSBRNA2T00144887001
GO:0006413	translational initiation	3 of 363 in the list	58 of 4725 in all the Protein	0.83426	GSBRNA2T00029842001,GSBRNA2T00056119001,GSBRNA2T00017624001
GO:0065002	intracellular protein transmembrane transport	3 of 363 in the list	58 of 4725 in all the Protein	0.83426	GSBRNA2T00041279001,GSBRNA2T00038437001,GSBRNA2T00089433001
GO:0071806	protein transmembrane transport	3 of 363 in the list	58 of 4725 in all the Protein	0.83426	GSBRNA2T00041279001,GSBRNA2T00038437001,GSBRNA2T00089433001
GO:0051273	beta-glucan metabolic process	8 of 363 in the list	137 of 4725 in all the Protein	0.83793	GSBRNA2T00071764001,GSBRNA2T00039880001,GSBRNA2T00005574001,GSBRNA2T00014635001,GSBRNA2T00095418001,GSBRNA2T00029985001,GSBRNA2T00100296001,GSBRNA2T00060777001
GO:0044699	single-organism process	231 of 363 in the list	3112 of 4725 in all the Protein	0.838591	GSBRNA2T00103208001,GSBRNA2T00004102001,GSBRNA2T00011506001,GSBRNA2T00035359001,GSBRNA2T00000985001,GSBRNA2T00153863001,GSBRNA2T00063312001,GSBRNA2T00061044001,GSBRNA2T00112436001,GSBRNA2T00031690001,GSBRNA2T00037141001,GSBRNA2T00096777001,GSBRNA2T00031450001,GSBRNA2T00064408001,GSBRNA2T00029842001,GSBRNA2T00082277001,GSBRNA2T00104040001,GSBRNA2T00078779001,GSBRNA2T00000695001,GSBRNA2T00015236001…
GO:0030036	actin cytoskeleton organization	4 of 363 in the list	75 of 4725 in all the Protein	0.839342	GSBRNA2T00052070001,GSBRNA2T00078779001,GSBRNA2T00044830001,GSBRNA2T00095418001
GO:0010646	regulation of cell communication	3 of 363 in the list	59 of 4725 in all the Protein	0.842791	GSBRNA2T00094059001,GSBRNA2T00024113001,GSBRNA2T00008244001
GO:0042538	hyperosmotic salinity response	2 of 363 in the list	42 of 4725 in all the Protein	0.844677	GSBRNA2T00049220001,GSBRNA2T00155010001
GO:0051604	protein maturation	2 of 363 in the list	42 of 4725 in all the Protein	0.844677	GSBRNA2T00000985001,GSBRNA2T00035842001
GO:0009100	glycoprotein metabolic process	7 of 363 in the list	123 of 4725 in all the Protein	0.845239	GSBRNA2T00022052001,GSBRNA2T00013308001,GSBRNA2T00156322001,GSBRNA2T00039880001,GSBRNA2T00049482001,GSBRNA2T00099014001,GSBRNA2T00144887001
GO:0009411	response to UV	7 of 363 in the list	123 of 4725 in all the Protein	0.845239	GSBRNA2T00104818001,GSBRNA2T00049220001,GSBRNA2T00075319001,GSBRNA2T00136007001,GSBRNA2T00135723001,GSBRNA2T00005574001,GSBRNA2T00014635001
GO:0000910	cytokinesis	5 of 363 in the list	92 of 4725 in all the Protein	0.84645	GSBRNA2T00052070001,GSBRNA2T00019966001,GSBRNA2T00048549001,GSBRNA2T00138083001,GSBRNA2T00006494001
GO:0022403	cell cycle phase	10 of 363 in the list	169 of 4725 in all the Protein	0.84828	GSBRNA2T00052070001,GSBRNA2T00000985001,GSBRNA2T00138083001,GSBRNA2T00121432001,GSBRNA2T00006494001,GSBRNA2T00104424001,GSBRNA2T00032259001,GSBRNA2T00015778001,GSBRNA2T00057548001,GSBRNA2T00068225001
GO:0065007	biological regulation	130 of 363 in the list	1806 of 4725 in all the Protein	0.850788	GSBRNA2T00103208001,GSBRNA2T00011506001,GSBRNA2T00035359001,GSBRNA2T00000985001,GSBRNA2T00077023001,GSBRNA2T00063312001,GSBRNA2T00112436001,GSBRNA2T00031690001,GSBRNA2T00037141001,GSBRNA2T00104040001,GSBRNA2T00121220001,GSBRNA2T00023065001,GSBRNA2T00099014001,GSBRNA2T00016543001,GSBRNA2T00014635001,GSBRNA2T00094059001,GSBRNA2T00023283001,GSBRNA2T00013235001,GSBRNA2T00013308001,GSBRNA2T00102545001…
GO:0042435	indole-containing compound biosynthetic process	5 of 363 in the list	93 of 4725 in all the Protein	0.853039	GSBRNA2T00110975001,GSBRNA2T00100296001,GSBRNA2T00099236001,GSBRNA2T00106046001,GSBRNA2T00155010001
GO:0006090	pyruvate metabolic process	11 of 363 in the list	185 of 4725 in all the Protein	0.853504	GSBRNA2T00107809001,GSBRNA2T00086282001,GSBRNA2T00049457001,GSBRNA2T00011774001,GSBRNA2T00056523001,GSBRNA2T00111496001,GSBRNA2T00062345001,GSBRNA2T00130011001,GSBRNA2T00037141001,GSBRNA2T00003346001,GSBRNA2T00104739001
GO:0043603	cellular amide metabolic process	2 of 363 in the list	43 of 4725 in all the Protein	0.854032	GSBRNA2T00156098001,GSBRNA2T00100296001
GO:1901361	organic cyclic compound catabolic process	16 of 363 in the list	259 of 4725 in all the Protein	0.855579	GSBRNA2T00039880001,GSBRNA2T00153863001,GSBRNA2T00089743001,GSBRNA2T00007599001,GSBRNA2T00029841001,GSBRNA2T00003267001,GSBRNA2T00092231001,GSBRNA2T00155010001,GSBRNA2T00107809001,GSBRNA2T00110975001,GSBRNA2T00043008001,GSBRNA2T00099236001,GSBRNA2T00135723001,GSBRNA2T00032017001,GSBRNA2T00106046001,GSBRNA2T00050545001
GO:0016570	histone modification	9 of 363 in the list	156 of 4725 in all the Protein	0.858635	GSBRNA2T00052070001,GSBRNA2T00049336001,GSBRNA2T00078190001,GSBRNA2T00019008001,GSBRNA2T00031690001,GSBRNA2T00015778001,GSBRNA2T00121432001,GSBRNA2T00091611001,GSBRNA2T00076782001
GO:0007031	peroxisome organization	3 of 363 in the list	61 of 4725 in all the Protein	0.858721	GSBRNA2T00006816001,GSBRNA2T00024113001,GSBRNA2T00089433001
GO:0010090	trichome morphogenesis	3 of 363 in the list	61 of 4725 in all the Protein	0.858721	GSBRNA2T00019966001,GSBRNA2T00000985001,GSBRNA2T00095418001
GO:0044087	regulation of cellular component biogenesis	2 of 363 in the list	44 of 4725 in all the Protein	0.862872	GSBRNA2T00052070001,GSBRNA2T00095418001
GO:0033365	protein localization to organelle	20 of 363 in the list	319 of 4725 in all the Protein	0.863641	GSBRNA2T00047351001,GSBRNA2T00019864001,GSBRNA2T00011774001,GSBRNA2T00016857001,GSBRNA2T00071488001,GSBRNA2T00068225001,GSBRNA2T00158347001,GSBRNA2T00121402001,GSBRNA2T00012237001,GSBRNA2T00105700001,GSBRNA2T00007669001,GSBRNA2T00038437001,GSBRNA2T00099014001,GSBRNA2T00049457001,GSBRNA2T00089433001,GSBRNA2T00015180001,GSBRNA2T00037717001,GSBRNA2T00041279001,GSBRNA2T00130011001,GSBRNA2T00007757001
GO:0006626	protein targeting to mitochondrion	3 of 363 in the list	62 of 4725 in all the Protein	0.866143	GSBRNA2T00158347001,GSBRNA2T00041279001,GSBRNA2T00038437001
GO:0070585	protein localization to mitochondrion	3 of 363 in the list	62 of 4725 in all the Protein	0.866143	GSBRNA2T00158347001,GSBRNA2T00041279001,GSBRNA2T00038437001
GO:0072655	establishment of protein localization to mitochondrion	3 of 363 in the list	62 of 4725 in all the Protein	0.866143	GSBRNA2T00158347001,GSBRNA2T00041279001,GSBRNA2T00038437001
GO:0019439	aromatic compound catabolic process	15 of 363 in the list	248 of 4725 in all the Protein	0.86976	GSBRNA2T00107809001,GSBRNA2T00043008001,GSBRNA2T00110975001,GSBRNA2T00039880001,GSBRNA2T00135723001,GSBRNA2T00089743001,GSBRNA2T00099236001,GSBRNA2T00007599001,GSBRNA2T00106046001,GSBRNA2T00032017001,GSBRNA2T00029841001,GSBRNA2T00003267001,GSBRNA2T00092231001,GSBRNA2T00050545001,GSBRNA2T00155010001
GO:0009683	indoleacetic acid metabolic process	4 of 363 in the list	80 of 4725 in all the Protein	0.873745	GSBRNA2T00110975001,GSBRNA2T00099236001,GSBRNA2T00106046001,GSBRNA2T00155010001
GO:0009684	indoleacetic acid biosynthetic process	4 of 363 in the list	80 of 4725 in all the Protein	0.873745	GSBRNA2T00110975001,GSBRNA2T00099236001,GSBRNA2T00106046001,GSBRNA2T00155010001
GO:0042430	indole-containing compound metabolic process	5 of 363 in the list	97 of 4725 in all the Protein	0.877091	GSBRNA2T00110975001,GSBRNA2T00100296001,GSBRNA2T00099236001,GSBRNA2T00106046001,GSBRNA2T00155010001
GO:0051052	regulation of DNA metabolic process	2 of 363 in the list	46 of 4725 in all the Protein	0.879098	GSBRNA2T00052070001,GSBRNA2T00031690001
GO:0010638	positive regulation of organelle organization	3 of 363 in the list	64 of 4725 in all the Protein	0.879967	GSBRNA2T00052070001,GSBRNA2T00057548001,GSBRNA2T00095418001
GO:0031668	cellular response to extracellular stimulus	6 of 363 in the list	114 of 4725 in all the Protein	0.881761	GSBRNA2T00000695001,GSBRNA2T00153863001,GSBRNA2T00091119001,GSBRNA2T00099236001,GSBRNA2T00035410001,GSBRNA2T00076110001
GO:0071496	cellular response to external stimulus	6 of 363 in the list	114 of 4725 in all the Protein	0.881761	GSBRNA2T00000695001,GSBRNA2T00153863001,GSBRNA2T00091119001,GSBRNA2T00099236001,GSBRNA2T00035410001,GSBRNA2T00076110001
GO:0009615	response to virus	5 of 363 in the list	98 of 4725 in all the Protein	0.882555	GSBRNA2T00078293001,GSBRNA2T00149180001,GSBRNA2T00113650001,GSBRNA2T00113651001,GSBRNA2T00094676001
GO:0048523	negative regulation of cellular process	18 of 363 in the list	297 of 4725 in all the Protein	0.887161	GSBRNA2T00035359001,GSBRNA2T00007599001,GSBRNA2T00049336001,GSBRNA2T00075865001,GSBRNA2T00019008001,GSBRNA2T00008014001,GSBRNA2T00031517001,GSBRNA2T00052070001,GSBRNA2T00046185001,GSBRNA2T00149035001,GSBRNA2T00075319001,GSBRNA2T00109776001,GSBRNA2T00097000001,GSBRNA2T00032017001,GSBRNA2T00089433001,GSBRNA2T00032259001,GSBRNA2T00034329001,GSBRNA2T00094682001
GO:0006164	purine nucleotide biosynthetic process	5 of 363 in the list	99 of 4725 in all the Protein	0.887811	GSBRNA2T00039880001,GSBRNA2T00002484001,GSBRNA2T00072003001,GSBRNA2T00066465001,GSBRNA2T00004899001
GO:0000911	cytokinesis by cell plate formation	4 of 363 in the list	83 of 4725 in all the Protein	0.891186	GSBRNA2T00052070001,GSBRNA2T00019966001,GSBRNA2T00138083001,GSBRNA2T00006494001
GO:0009851	auxin biosynthetic process	4 of 363 in the list	83 of 4725 in all the Protein	0.891186	GSBRNA2T00110975001,GSBRNA2T00099236001,GSBRNA2T00106046001,GSBRNA2T00155010001
GO:0034754	cellular hormone metabolic process	4 of 363 in the list	83 of 4725 in all the Protein	0.891186	GSBRNA2T00110975001,GSBRNA2T00099236001,GSBRNA2T00106046001,GSBRNA2T00155010001
GO:0048522	positive regulation of cellular process	19 of 363 in the list	313 of 4725 in all the Protein	0.891416	GSBRNA2T00035359001,GSBRNA2T00007599001,GSBRNA2T00008244001,GSBRNA2T00095418001,GSBRNA2T00011774001,GSBRNA2T00049336001,GSBRNA2T00015778001,GSBRNA2T00024113001,GSBRNA2T00057548001,GSBRNA2T00052070001,GSBRNA2T00046185001,GSBRNA2T00110975001,GSBRNA2T00078941001,GSBRNA2T00149334001,GSBRNA2T00049457001,GSBRNA2T00032017001,GSBRNA2T00094059001,GSBRNA2T00050545001,GSBRNA2T00037717001
GO:0009991	response to extracellular stimulus	6 of 363 in the list	116 of 4725 in all the Protein	0.891475	GSBRNA2T00000695001,GSBRNA2T00153863001,GSBRNA2T00091119001,GSBRNA2T00099236001,GSBRNA2T00035410001,GSBRNA2T00076110001
GO:0046777	protein autophosphorylation	2 of 363 in the list	48 of 4725 in all the Protein	0.893538	GSBRNA2T00067498001,GSBRNA2T00007278001
GO:0033205	cell cycle cytokinesis	4 of 363 in the list	84 of 4725 in all the Protein	0.896513	GSBRNA2T00052070001,GSBRNA2T00019966001,GSBRNA2T00138083001,GSBRNA2T00006494001
GO:0044702	single organism reproductive process	7 of 363 in the list	134 of 4725 in all the Protein	0.900073	GSBRNA2T00123477001,GSBRNA2T00071764001,GSBRNA2T00082277001,GSBRNA2T00023283001,GSBRNA2T00135723001,GSBRNA2T00043988001,GSBRNA2T00068225001
GO:0009064	glutamine family amino acid metabolic process	2 of 363 in the list	49 of 4725 in all the Protein	0.900142	GSBRNA2T00101764001,GSBRNA2T00008132001
GO:0044036	cell wall macromolecule metabolic process	6 of 363 in the list	118 of 4725 in all the Protein	0.900504	GSBRNA2T00085431001,GSBRNA2T00060236001,GSBRNA2T00038532001,GSBRNA2T00150862001,GSBRNA2T00039880001,GSBRNA2T00095418001
GO:2000241	regulation of reproductive process	8 of 363 in the list	150 of 4725 in all the Protein	0.900618	GSBRNA2T00052070001,GSBRNA2T00049336001,GSBRNA2T00019008001,GSBRNA2T00089743001,GSBRNA2T00121432001,GSBRNA2T00014635001,GSBRNA2T00091611001,GSBRNA2T00076782001
GO:0048610	cellular process involved in reproduction	12 of 363 in the list	213 of 4725 in all the Protein	0.904544	GSBRNA2T00021776001,GSBRNA2T00069066001,GSBRNA2T00038040001,GSBRNA2T00067498001,GSBRNA2T00144554001,GSBRNA2T00107093001,GSBRNA2T00007688001,GSBRNA2T00102147001,GSBRNA2T00057548001,GSBRNA2T00025406001,GSBRNA2T00068225001,GSBRNA2T00112943001
GO:0070647	protein modification by small protein conjugation or removal	9 of 363 in the list	167 of 4725 in all the Protein	0.905473	GSBRNA2T00000985001,GSBRNA2T00082749001,GSBRNA2T00099014001,GSBRNA2T00121432001,GSBRNA2T00104424001,GSBRNA2T00032259001,GSBRNA2T00015778001,GSBRNA2T00041170001,GSBRNA2T00080945001
GO:0010383	cell wall polysaccharide metabolic process	5 of 363 in the list	103 of 4725 in all the Protein	0.906865	GSBRNA2T00060236001,GSBRNA2T00038532001,GSBRNA2T00150862001,GSBRNA2T00039880001,GSBRNA2T00095418001
GO:0050789	regulation of biological process	115 of 363 in the list	1640 of 4725 in all the Protein	0.907063	GSBRNA2T00103208001,GSBRNA2T00011506001,GSBRNA2T00035359001,GSBRNA2T00000985001,GSBRNA2T00077023001,GSBRNA2T00133000001,GSBRNA2T00043988001,GSBRNA2T00007278001,GSBRNA2T00021129001,GSBRNA2T00112436001,GSBRNA2T00031690001,GSBRNA2T00057548001,GSBRNA2T00037141001,GSBRNA2T00052070001,GSBRNA2T00104040001,GSBRNA2T00121402001,GSBRNA2T00156098001,GSBRNA2T00121220001,GSBRNA2T00061574001,GSBRNA2T00023065001…
GO:0070887	cellular response to chemical stimulus	35 of 363 in the list	549 of 4725 in all the Protein	0.907205	GSBRNA2T00035359001,GSBRNA2T00035410001,GSBRNA2T00133000001,GSBRNA2T00047346001,GSBRNA2T00065562001,GSBRNA2T00121082001,GSBRNA2T00057548001,GSBRNA2T00037141001,GSBRNA2T00155010001,GSBRNA2T00023355001,GSBRNA2T00061574001,GSBRNA2T00104818001,GSBRNA2T00155196001,GSBRNA2T00156322001,GSBRNA2T00111496001,GSBRNA2T00013308001,GSBRNA2T00007599001,GSBRNA2T00008132001,GSBRNA2T00028746001,GSBRNA2T00056523001…
GO:0006839	mitochondrial transport	3 of 363 in the list	70 of 4725 in all the Protein	0.914131	GSBRNA2T00158347001,GSBRNA2T00041279001,GSBRNA2T00038437001
GO:0007005	mitochondrion organization	3 of 363 in the list	70 of 4725 in all the Protein	0.914131	GSBRNA2T00158347001,GSBRNA2T00041279001,GSBRNA2T00038437001
GO:0000279	M phase	5 of 363 in the list	105 of 4725 in all the Protein	0.91529	GSBRNA2T00052070001,GSBRNA2T00057548001,GSBRNA2T00138083001,GSBRNA2T00068225001,GSBRNA2T00006494001
GO:0007165	signal transduction	34 of 363 in the list	540 of 4725 in all the Protein	0.91772	GSBRNA2T00130375001,GSBRNA2T00035359001,GSBRNA2T00065562001,GSBRNA2T00121082001,GSBRNA2T00112436001,GSBRNA2T00057548001,GSBRNA2T00037141001,GSBRNA2T00155010001,GSBRNA2T00023355001,GSBRNA2T00061574001,GSBRNA2T00017536001,GSBRNA2T00049457001,GSBRNA2T00104818001,GSBRNA2T00155196001,GSBRNA2T00007246001,GSBRNA2T00003349001,GSBRNA2T00029553001,GSBRNA2T00028746001,GSBRNA2T00031734001,GSBRNA2T00049336001…
GO:0008654	phospholipid biosynthetic process	11 of 363 in the list	202 of 4725 in all the Protein	0.918047	GSBRNA2T00116455001,GSBRNA2T00107809001,GSBRNA2T00086282001,GSBRNA2T00049457001,GSBRNA2T00011774001,GSBRNA2T00099271001,GSBRNA2T00111496001,GSBRNA2T00062345001,GSBRNA2T00130011001,GSBRNA2T00037141001,GSBRNA2T00003346001
GO:0072522	purine-containing compound biosynthetic process	5 of 363 in the list	106 of 4725 in all the Protein	0.919246	GSBRNA2T00039880001,GSBRNA2T00002484001,GSBRNA2T00072003001,GSBRNA2T00066465001,GSBRNA2T00004899001
GO:0007010	cytoskeleton organization	15 of 363 in the list	264 of 4725 in all the Protein	0.920381	GSBRNA2T00031517001,GSBRNA2T00052070001,GSBRNA2T00078779001,GSBRNA2T00101550001,GSBRNA2T00135723001,GSBRNA2T00005574001,GSBRNA2T00095418001,GSBRNA2T00029841001,GSBRNA2T00003267001,GSBRNA2T00006494001,GSBRNA2T00044830001,GSBRNA2T00051442001,GSBRNA2T00068966001,GSBRNA2T00007757001,GSBRNA2T00144887001
GO:0006487	protein N-linked glycosylation	2 of 363 in the list	53 of 4725 in all the Protein	0.922924	GSBRNA2T00099014001,GSBRNA2T00144887001
GO:0006944	cellular membrane fusion	5 of 363 in the list	107 of 4725 in all the Protein	0.923039	GSBRNA2T00031517001,GSBRNA2T00149035001,GSBRNA2T00144554001,GSBRNA2T00041170001,GSBRNA2T00089433001
GO:0006974	response to DNA damage stimulus	5 of 363 in the list	107 of 4725 in all the Protein	0.923039	GSBRNA2T00031690001,GSBRNA2T00007757001,GSBRNA2T00068225001,GSBRNA2T00096777001,GSBRNA2T00007278001
GO:0061025	membrane fusion	5 of 363 in the list	107 of 4725 in all the Protein	0.923039	GSBRNA2T00031517001,GSBRNA2T00149035001,GSBRNA2T00144554001,GSBRNA2T00041170001,GSBRNA2T00089433001
GO:0009067	aspartate family amino acid biosynthetic process	4 of 363 in the list	90 of 4725 in all the Protein	0.923914	GSBRNA2T00061075001,GSBRNA2T00004196001,GSBRNA2T00123018001,GSBRNA2T00060777001
GO:0010876	lipid localization	4 of 363 in the list	90 of 4725 in all the Protein	0.923914	GSBRNA2T00006816001,GSBRNA2T00030013001,GSBRNA2T00061360001,GSBRNA2T00089433001
GO:0006644	phospholipid metabolic process	12 of 363 in the list	220 of 4725 in all the Protein	0.925105	GSBRNA2T00116455001,GSBRNA2T00107809001,GSBRNA2T00086282001,GSBRNA2T00049457001,GSBRNA2T00011774001,GSBRNA2T00099271001,GSBRNA2T00111496001,GSBRNA2T00062345001,GSBRNA2T00130011001,GSBRNA2T00037141001,GSBRNA2T00003346001,GSBRNA2T00041354001
GO:0007017	microtubule-based process	6 of 363 in the list	125 of 4725 in all the Protein	0.927215	GSBRNA2T00052070001,GSBRNA2T00051442001,GSBRNA2T00135723001,GSBRNA2T00029841001,GSBRNA2T00003267001,GSBRNA2T00006494001
GO:0009086	methionine biosynthetic process	3 of 363 in the list	73 of 4725 in all the Protein	0.92767	GSBRNA2T00061075001,GSBRNA2T00123018001,GSBRNA2T00060777001
GO:0048609	multicellular organismal reproductive process	6 of 363 in the list	126 of 4725 in all the Protein	0.930466	GSBRNA2T00123477001,GSBRNA2T00071764001,GSBRNA2T00023283001,GSBRNA2T00135723001,GSBRNA2T00043988001,GSBRNA2T00068225001
GO:0006555	methionine metabolic process	3 of 363 in the list	74 of 4725 in all the Protein	0.93173	GSBRNA2T00061075001,GSBRNA2T00123018001,GSBRNA2T00060777001
GO:0051130	positive regulation of cellular component organization	3 of 363 in the list	74 of 4725 in all the Protein	0.93173	GSBRNA2T00052070001,GSBRNA2T00057548001,GSBRNA2T00095418001
GO:0009909	regulation of flower development	7 of 363 in the list	143 of 4725 in all the Protein	0.931781	GSBRNA2T00052070001,GSBRNA2T00049336001,GSBRNA2T00019008001,GSBRNA2T00121432001,GSBRNA2T00014635001,GSBRNA2T00091611001,GSBRNA2T00076782001
GO:0048285	organelle fission	2 of 363 in the list	55 of 4725 in all the Protein	0.93239	GSBRNA2T00052070001,GSBRNA2T00057548001
GO:0023052	signaling	35 of 363 in the list	563 of 4725 in all the Protein	0.933213	GSBRNA2T00130375001,GSBRNA2T00035359001,GSBRNA2T00065562001,GSBRNA2T00121082001,GSBRNA2T00112436001,GSBRNA2T00057548001,GSBRNA2T00037141001,GSBRNA2T00155010001,GSBRNA2T00023355001,GSBRNA2T00061574001,GSBRNA2T00017536001,GSBRNA2T00049457001,GSBRNA2T00104818001,GSBRNA2T00155196001,GSBRNA2T00007246001,GSBRNA2T00003349001,GSBRNA2T00029553001,GSBRNA2T00028746001,GSBRNA2T00049336001,GSBRNA2T00031734001…
GO:0044700	single organism signaling	35 of 363 in the list	563 of 4725 in all the Protein	0.933213	GSBRNA2T00130375001,GSBRNA2T00035359001,GSBRNA2T00065562001,GSBRNA2T00121082001,GSBRNA2T00112436001,GSBRNA2T00057548001,GSBRNA2T00037141001,GSBRNA2T00155010001,GSBRNA2T00023355001,GSBRNA2T00061574001,GSBRNA2T00017536001,GSBRNA2T00049457001,GSBRNA2T00104818001,GSBRNA2T00155196001,GSBRNA2T00007246001,GSBRNA2T00003349001,GSBRNA2T00029553001,GSBRNA2T00028746001,GSBRNA2T00049336001,GSBRNA2T00031734001…
GO:0051128	regulation of cellular component organization	6 of 363 in the list	127 of 4725 in all the Protein	0.933589	GSBRNA2T00052070001,GSBRNA2T00000985001,GSBRNA2T00035842001,GSBRNA2T00057548001,GSBRNA2T00095418001,GSBRNA2T00080945001
GO:0043412	macromolecule modification	61 of 363 in the list	929 of 4725 in all the Protein	0.934498	GSBRNA2T00025876001,GSBRNA2T00022052001,GSBRNA2T00117102001,GSBRNA2T00000985001,GSBRNA2T00038040001,GSBRNA2T00153970001,GSBRNA2T00082749001,GSBRNA2T00133000001,GSBRNA2T00007278001,GSBRNA2T00127991001,GSBRNA2T00095418001,GSBRNA2T00016857001,GSBRNA2T00019008001,GSBRNA2T00031690001,GSBRNA2T00015778001,GSBRNA2T00052070001,GSBRNA2T00011037001,GSBRNA2T00023355001,GSBRNA2T00012237001,GSBRNA2T00013975001…
GO:0009850	auxin metabolic process	4 of 363 in the list	93 of 4725 in all the Protein	0.935012	GSBRNA2T00110975001,GSBRNA2T00099236001,GSBRNA2T00106046001,GSBRNA2T00155010001
GO:0016567	protein ubiquitination	3 of 363 in the list	75 of 4725 in all the Protein	0.93558	GSBRNA2T00015778001,GSBRNA2T00082749001,GSBRNA2T00080945001
GO:0019288	isopentenyl diphosphate biosynthetic process, mevalonate-independent pathway	9 of 363 in the list	177 of 4725 in all the Protein	0.936028	GSBRNA2T00107809001,GSBRNA2T00086282001,GSBRNA2T00049457001,GSBRNA2T00011774001,GSBRNA2T00111496001,GSBRNA2T00062345001,GSBRNA2T00130011001,GSBRNA2T00037141001,GSBRNA2T00003346001
GO:0019682	glyceraldehyde-3-phosphate metabolic process	9 of 363 in the list	177 of 4725 in all the Protein	0.936028	GSBRNA2T00107809001,GSBRNA2T00086282001,GSBRNA2T00049457001,GSBRNA2T00011774001,GSBRNA2T00111496001,GSBRNA2T00062345001,GSBRNA2T00130011001,GSBRNA2T00037141001,GSBRNA2T00003346001
GO:0045491	xylan metabolic process	2 of 363 in the list	57 of 4725 in all the Protein	0.940751	GSBRNA2T00060236001,GSBRNA2T00150862001
GO:0019222	regulation of metabolic process	55 of 363 in the list	851 of 4725 in all the Protein	0.941352	GSBRNA2T00035359001,GSBRNA2T00077023001,GSBRNA2T00133000001,GSBRNA2T00043988001,GSBRNA2T00007278001,GSBRNA2T00021129001,GSBRNA2T00121082001,GSBRNA2T00019008001,GSBRNA2T00031690001,GSBRNA2T00015778001,GSBRNA2T00037141001,GSBRNA2T00052070001,GSBRNA2T00121402001,GSBRNA2T00110975001,GSBRNA2T00121220001,GSBRNA2T00023065001,GSBRNA2T00075319001,GSBRNA2T00016543001,GSBRNA2T00049457001,GSBRNA2T00149334001…
GO:0009072	aromatic amino acid family metabolic process	8 of 363 in the list	163 of 4725 in all the Protein	0.941565	GSBRNA2T00028132001,GSBRNA2T00110975001,GSBRNA2T00099236001,GSBRNA2T00106046001,GSBRNA2T00049457001,GSBRNA2T00011774001,GSBRNA2T00037717001,GSBRNA2T00155010001
GO:0044763	single-organism cellular process	195 of 363 in the list	2717 of 4725 in all the Protein	0.941796	GSBRNA2T00035359001,GSBRNA2T00000985001,GSBRNA2T00153863001,GSBRNA2T00063312001,GSBRNA2T00061044001,GSBRNA2T00112436001,GSBRNA2T00031690001,GSBRNA2T00037141001,GSBRNA2T00096777001,GSBRNA2T00031450001,GSBRNA2T00064408001,GSBRNA2T00029842001,GSBRNA2T00104040001,GSBRNA2T00078779001,GSBRNA2T00000695001,GSBRNA2T00099014001,GSBRNA2T00016543001,GSBRNA2T00014635001,GSBRNA2T00019966001,GSBRNA2T00094059001…
GO:0006633	fatty acid biosynthetic process	5 of 363 in the list	113 of 4725 in all the Protein	0.942656	GSBRNA2T00107809001,GSBRNA2T00075319001,GSBRNA2T00050516001,GSBRNA2T00049457001,GSBRNA2T00014635001
GO:0009640	photomorphogenesis	5 of 363 in the list	114 of 4725 in all the Protein	0.945449	GSBRNA2T00104424001,GSBRNA2T00156098001,GSBRNA2T00000985001,GSBRNA2T00032259001,GSBRNA2T00121432001
GO:0009240	isopentenyl diphosphate biosynthetic process	9 of 363 in the list	182 of 4725 in all the Protein	0.947802	GSBRNA2T00107809001,GSBRNA2T00086282001,GSBRNA2T00049457001,GSBRNA2T00011774001,GSBRNA2T00111496001,GSBRNA2T00062345001,GSBRNA2T00130011001,GSBRNA2T00037141001,GSBRNA2T00003346001
GO:0016569	covalent chromatin modification	9 of 363 in the list	182 of 4725 in all the Protein	0.947802	GSBRNA2T00052070001,GSBRNA2T00049336001,GSBRNA2T00078190001,GSBRNA2T00019008001,GSBRNA2T00031690001,GSBRNA2T00015778001,GSBRNA2T00121432001,GSBRNA2T00091611001,GSBRNA2T00076782001
GO:0046490	isopentenyl diphosphate metabolic process	9 of 363 in the list	182 of 4725 in all the Protein	0.947802	GSBRNA2T00107809001,GSBRNA2T00086282001,GSBRNA2T00049457001,GSBRNA2T00011774001,GSBRNA2T00111496001,GSBRNA2T00062345001,GSBRNA2T00130011001,GSBRNA2T00037141001,GSBRNA2T00003346001
GO:0006281	DNA repair	3 of 363 in the list	79 of 4725 in all the Protein	0.949061	GSBRNA2T00031690001,GSBRNA2T00068225001,GSBRNA2T00096777001
GO:0051726	regulation of cell cycle	3 of 363 in the list	79 of 4725 in all the Protein	0.949061	GSBRNA2T00052070001,GSBRNA2T00031690001,GSBRNA2T00057548001
GO:0048518	positive regulation of biological process	20 of 363 in the list	354 of 4725 in all the Protein	0.949795	GSBRNA2T00035359001,GSBRNA2T00007599001,GSBRNA2T00008244001,GSBRNA2T00095418001,GSBRNA2T00011774001,GSBRNA2T00049336001,GSBRNA2T00015778001,GSBRNA2T00024113001,GSBRNA2T00057548001,GSBRNA2T00052070001,GSBRNA2T00046185001,GSBRNA2T00110975001,GSBRNA2T00078941001,GSBRNA2T00014635001,GSBRNA2T00149334001,GSBRNA2T00049457001,GSBRNA2T00032017001,GSBRNA2T00094059001,GSBRNA2T00050545001,GSBRNA2T00037717001
GO:0009066	aspartate family amino acid metabolic process	4 of 363 in the list	98 of 4725 in all the Protein	0.950296	GSBRNA2T00061075001,GSBRNA2T00004196001,GSBRNA2T00123018001,GSBRNA2T00060777001
GO:0009832	plant-type cell wall biogenesis	4 of 363 in the list	98 of 4725 in all the Protein	0.950296	GSBRNA2T00071764001,GSBRNA2T00006132001,GSBRNA2T00095418001,GSBRNA2T00072003001
GO:0006081	cellular aldehyde metabolic process	13 of 363 in the list	247 of 4725 in all the Protein	0.95032	GSBRNA2T00107809001,GSBRNA2T00086282001,GSBRNA2T00153794001,GSBRNA2T00049457001,GSBRNA2T00006816001,GSBRNA2T00011774001,GSBRNA2T00111496001,GSBRNA2T00062345001,GSBRNA2T00130011001,GSBRNA2T00037141001,GSBRNA2T00003346001,GSBRNA2T00041354001,GSBRNA2T00020776001
GO:0006606	protein import into nucleus	3 of 363 in the list	80 of 4725 in all the Protein	0.951995	GSBRNA2T00012237001,GSBRNA2T00068225001,GSBRNA2T00089433001
GO:0034504	protein localization to nucleus	3 of 363 in the list	80 of 4725 in all the Protein	0.951995	GSBRNA2T00012237001,GSBRNA2T00068225001,GSBRNA2T00089433001
GO:0044744	protein targeting to nucleus	3 of 363 in the list	80 of 4725 in all the Protein	0.951995	GSBRNA2T00012237001,GSBRNA2T00068225001,GSBRNA2T00089433001
GO:0032504	multicellular organism reproduction	6 of 363 in the list	134 of 4725 in all the Protein	0.952186	GSBRNA2T00123477001,GSBRNA2T00071764001,GSBRNA2T00023283001,GSBRNA2T00135723001,GSBRNA2T00043988001,GSBRNA2T00068225001
GO:0045892	negative regulation of transcription, DNA-dependent	7 of 363 in the list	151 of 4725 in all the Protein	0.952199	GSBRNA2T00052070001,GSBRNA2T00049336001,GSBRNA2T00032259001,GSBRNA2T00075865001,GSBRNA2T00019008001,GSBRNA2T00034329001,GSBRNA2T00008014001
GO:0051253	negative regulation of RNA metabolic process	7 of 363 in the list	151 of 4725 in all the Protein	0.952199	GSBRNA2T00052070001,GSBRNA2T00049336001,GSBRNA2T00032259001,GSBRNA2T00075865001,GSBRNA2T00019008001,GSBRNA2T00034329001,GSBRNA2T00008014001
GO:0009890	negative regulation of biosynthetic process	8 of 363 in the list	168 of 4725 in all the Protein	0.952844	GSBRNA2T00052070001,GSBRNA2T00049336001,GSBRNA2T00032259001,GSBRNA2T00075865001,GSBRNA2T00019008001,GSBRNA2T00133000001,GSBRNA2T00034329001,GSBRNA2T00008014001
GO:0010410	hemicellulose metabolic process	2 of 363 in the list	61 of 4725 in all the Protein	0.95462	GSBRNA2T00060236001,GSBRNA2T00150862001
GO:0007154	cell communication	42 of 363 in the list	679 of 4725 in all the Protein	0.954659	GSBRNA2T00130375001,GSBRNA2T00035359001,GSBRNA2T00153863001,GSBRNA2T00091119001,GSBRNA2T00035410001,GSBRNA2T00076110001,GSBRNA2T00065562001,GSBRNA2T00121082001,GSBRNA2T00112436001,GSBRNA2T00057548001,GSBRNA2T00037141001,GSBRNA2T00155010001,GSBRNA2T00023355001,GSBRNA2T00000695001,GSBRNA2T00061574001,GSBRNA2T00017536001,GSBRNA2T00067498001,GSBRNA2T00049457001,GSBRNA2T00104818001,GSBRNA2T00155196001…
GO:0009845	seed germination	3 of 363 in the list	81 of 4725 in all the Protein	0.954771	GSBRNA2T00006816001,GSBRNA2T00050545001,GSBRNA2T00068966001
GO:0051170	nuclear import	3 of 363 in the list	81 of 4725 in all the Protein	0.954771	GSBRNA2T00012237001,GSBRNA2T00068225001,GSBRNA2T00089433001
GO:0071310	cellular response to organic substance	25 of 363 in the list	433 of 4725 in all the Protein	0.955849	GSBRNA2T00035359001,GSBRNA2T00035410001,GSBRNA2T00028746001,GSBRNA2T00031734001,GSBRNA2T00065562001,GSBRNA2T00121082001,GSBRNA2T00057548001,GSBRNA2T00037141001,GSBRNA2T00155010001,GSBRNA2T00008014001,GSBRNA2T00027264001,GSBRNA2T00023355001,GSBRNA2T00043008001,GSBRNA2T00046185001,GSBRNA2T00149035001,GSBRNA2T00061574001,GSBRNA2T00135723001,GSBRNA2T00109776001,GSBRNA2T00097000001,GSBRNA2T00104818001…
GO:0006089	lactate metabolic process	2 of 363 in the list	62 of 4725 in all the Protein	0.957569	GSBRNA2T00041354001,GSBRNA2T00020776001
GO:0006636	unsaturated fatty acid biosynthetic process	2 of 363 in the list	62 of 4725 in all the Protein	0.957569	GSBRNA2T00107809001,GSBRNA2T00049457001
GO:0019243	methylglyoxal catabolic process to D-lactate	2 of 363 in the list	62 of 4725 in all the Protein	0.957569	GSBRNA2T00041354001,GSBRNA2T00020776001
GO:0033559	unsaturated fatty acid metabolic process	2 of 363 in the list	62 of 4725 in all the Protein	0.957569	GSBRNA2T00107809001,GSBRNA2T00049457001
GO:0006913	nucleocytoplasmic transport	5 of 363 in the list	119 of 4725 in all the Protein	0.957658	GSBRNA2T00012237001,GSBRNA2T00027665001,GSBRNA2T00008564001,GSBRNA2T00068225001,GSBRNA2T00089433001
GO:0051169	nuclear transport	5 of 363 in the list	119 of 4725 in all the Protein	0.957658	GSBRNA2T00012237001,GSBRNA2T00027665001,GSBRNA2T00008564001,GSBRNA2T00068225001,GSBRNA2T00089433001
GO:0048229	gametophyte development	10 of 363 in the list	204 of 4725 in all the Protein	0.958765	GSBRNA2T00088679001,GSBRNA2T00009849001,GSBRNA2T00061574001,GSBRNA2T00015236001,GSBRNA2T00144554001,GSBRNA2T00008244001,GSBRNA2T00076110001,GSBRNA2T00094059001,GSBRNA2T00007757001,GSBRNA2T00068225001
GO:0032446	protein modification by small protein conjugation	3 of 363 in the list	83 of 4725 in all the Protein	0.95988	GSBRNA2T00015778001,GSBRNA2T00082749001,GSBRNA2T00080945001
GO:0090351	seedling development	3 of 363 in the list	83 of 4725 in all the Protein	0.95988	GSBRNA2T00006816001,GSBRNA2T00050545001,GSBRNA2T00068966001
GO:0045934	negative regulation of nucleobase-containing compound metabolic process	7 of 363 in the list	155 of 4725 in all the Protein	0.960203	GSBRNA2T00052070001,GSBRNA2T00049336001,GSBRNA2T00032259001,GSBRNA2T00075865001,GSBRNA2T00019008001,GSBRNA2T00034329001,GSBRNA2T00008014001
GO:0051172	negative regulation of nitrogen compound metabolic process	7 of 363 in the list	155 of 4725 in all the Protein	0.960203	GSBRNA2T00052070001,GSBRNA2T00049336001,GSBRNA2T00032259001,GSBRNA2T00075865001,GSBRNA2T00019008001,GSBRNA2T00034329001,GSBRNA2T00008014001
GO:0009438	methylglyoxal metabolic process	2 of 363 in the list	63 of 4725 in all the Protein	0.960335	GSBRNA2T00041354001,GSBRNA2T00020776001
GO:0051596	methylglyoxal catabolic process	2 of 363 in the list	63 of 4725 in all the Protein	0.960335	GSBRNA2T00041354001,GSBRNA2T00020776001
GO:0051716	cellular response to stimulus	67 of 363 in the list	1038 of 4725 in all the Protein	0.961736	GSBRNA2T00035359001,GSBRNA2T00153863001,GSBRNA2T00038040001,GSBRNA2T00133000001,GSBRNA2T00007278001,GSBRNA2T00076110001,GSBRNA2T00112436001,GSBRNA2T00031690001,GSBRNA2T00057548001,GSBRNA2T00037141001,GSBRNA2T00096777001,GSBRNA2T00000695001,GSBRNA2T00061574001,GSBRNA2T00029985001,GSBRNA2T00094059001,GSBRNA2T00013308001,GSBRNA2T00029553001,GSBRNA2T00007599001,GSBRNA2T00008132001,GSBRNA2T00031734001…
GO:0043648	dicarboxylic acid metabolic process	2 of 363 in the list	64 of 4725 in all the Protein	0.962927	GSBRNA2T00028132001,GSBRNA2T00024844001
GO:0046185	aldehyde catabolic process	2 of 363 in the list	64 of 4725 in all the Protein	0.962927	GSBRNA2T00041354001,GSBRNA2T00020776001
GO:0016568	chromatin modification	9 of 363 in the list	191 of 4725 in all the Protein	0.964271	GSBRNA2T00052070001,GSBRNA2T00049336001,GSBRNA2T00078190001,GSBRNA2T00019008001,GSBRNA2T00031690001,GSBRNA2T00015778001,GSBRNA2T00121432001,GSBRNA2T00091611001,GSBRNA2T00076782001
GO:0009648	photoperiodism	2 of 363 in the list	65 of 4725 in all the Protein	0.965357	GSBRNA2T00061574001,GSBRNA2T00061075001
GO:0048573	photoperiodism, flowering	2 of 363 in the list	65 of 4725 in all the Protein	0.965357	GSBRNA2T00061574001,GSBRNA2T00061075001
GO:0009892	negative regulation of metabolic process	13 of 363 in the list	258 of 4725 in all the Protein	0.967067	GSBRNA2T00052070001,GSBRNA2T00046185001,GSBRNA2T00035359001,GSBRNA2T00075319001,GSBRNA2T00007599001,GSBRNA2T00133000001,GSBRNA2T00032017001,GSBRNA2T00049336001,GSBRNA2T00032259001,GSBRNA2T00075865001,GSBRNA2T00019008001,GSBRNA2T00008014001,GSBRNA2T00034329001
GO:0022402	cell cycle process	13 of 363 in the list	260 of 4725 in all the Protein	0.969506	GSBRNA2T00052070001,GSBRNA2T00000985001,GSBRNA2T00138083001,GSBRNA2T00121432001,GSBRNA2T00006494001,GSBRNA2T00019966001,GSBRNA2T00104424001,GSBRNA2T00032259001,GSBRNA2T00035842001,GSBRNA2T00015778001,GSBRNA2T00057548001,GSBRNA2T00068225001,GSBRNA2T00080945001
GO:0010558	negative regulation of macromolecule biosynthetic process	7 of 363 in the list	162 of 4725 in all the Protein	0.971355	GSBRNA2T00052070001,GSBRNA2T00049336001,GSBRNA2T00032259001,GSBRNA2T00075865001,GSBRNA2T00019008001,GSBRNA2T00034329001,GSBRNA2T00008014001
GO:2000113	negative regulation of cellular macromolecule biosynthetic process	7 of 363 in the list	162 of 4725 in all the Protein	0.971355	GSBRNA2T00052070001,GSBRNA2T00049336001,GSBRNA2T00032259001,GSBRNA2T00075865001,GSBRNA2T00019008001,GSBRNA2T00034329001,GSBRNA2T00008014001
GO:0033043	regulation of organelle organization	3 of 363 in the list	89 of 4725 in all the Protein	0.972149	GSBRNA2T00052070001,GSBRNA2T00057548001,GSBRNA2T00095418001
GO:0016310	phosphorylation	19 of 363 in the list	357 of 4725 in all the Protein	0.972382	GSBRNA2T00022052001,GSBRNA2T00071764001,GSBRNA2T00029553001,GSBRNA2T00078134001,GSBRNA2T00007278001,GSBRNA2T00095418001,GSBRNA2T00049336001,GSBRNA2T00041354001,GSBRNA2T00009515001,GSBRNA2T00146344001,GSBRNA2T00052070001,GSBRNA2T00051642001,GSBRNA2T00000695001,GSBRNA2T00027665001,GSBRNA2T00067498001,GSBRNA2T00002399001,GSBRNA2T00111496001,GSBRNA2T00119517001,GSBRNA2T00008564001
GO:0031327	negative regulation of cellular biosynthetic process	7 of 363 in the list	164 of 4725 in all the Protein	0.973971	GSBRNA2T00052070001,GSBRNA2T00049336001,GSBRNA2T00032259001,GSBRNA2T00075865001,GSBRNA2T00019008001,GSBRNA2T00034329001,GSBRNA2T00008014001
GO:0002252	immune effector process	4 of 363 in the list	110 of 4725 in all the Protein	0.974515	GSBRNA2T00004102001,GSBRNA2T00085431001,GSBRNA2T00149035001,GSBRNA2T00023871001
GO:0006342	chromatin silencing	4 of 363 in the list	110 of 4725 in all the Protein	0.974515	GSBRNA2T00052070001,GSBRNA2T00049336001,GSBRNA2T00019008001,GSBRNA2T00008014001
GO:0045814	negative regulation of gene expression, epigenetic	4 of 363 in the list	110 of 4725 in all the Protein	0.974515	GSBRNA2T00052070001,GSBRNA2T00049336001,GSBRNA2T00019008001,GSBRNA2T00008014001
GO:0009888	tissue development	20 of 363 in the list	375 of 4725 in all the Protein	0.974695	GSBRNA2T00103208001,GSBRNA2T00011506001,GSBRNA2T00000985001,GSBRNA2T00005574001,GSBRNA2T00095418001,GSBRNA2T00003267001,GSBRNA2T00047346001,GSBRNA2T00019008001,GSBRNA2T00057548001,GSBRNA2T00068966001,GSBRNA2T00063183001,GSBRNA2T00031517001,GSBRNA2T00078190001,GSBRNA2T00075319001,GSBRNA2T00135723001,GSBRNA2T00014635001,GSBRNA2T00006494001,GSBRNA2T00019966001,GSBRNA2T00035842001,GSBRNA2T00007757001
GO:0000398	mRNA splicing, via spliceosome	2 of 363 in the list	70 of 4725 in all the Protein	0.975382	GSBRNA2T00044985001,GSBRNA2T00127991001
GO:0048507	meristem development	7 of 363 in the list	166 of 4725 in all the Protein	0.976367	GSBRNA2T00047346001,GSBRNA2T00103208001,GSBRNA2T00011506001,GSBRNA2T00019008001,GSBRNA2T00095418001,GSBRNA2T00003267001,GSBRNA2T00006494001
GO:0000375	RNA splicing, via transesterification reactions	2 of 363 in the list	71 of 4725 in all the Protein	0.97702	GSBRNA2T00044985001,GSBRNA2T00127991001
GO:0000377	RNA splicing, via transesterification reactions with bulged adenosine as nucleophile	2 of 363 in the list	71 of 4725 in all the Protein	0.97702	GSBRNA2T00044985001,GSBRNA2T00127991001
GO:0017038	protein import	5 of 363 in the list	131 of 4725 in all the Protein	0.977475	GSBRNA2T00012237001,GSBRNA2T00041279001,GSBRNA2T00038437001,GSBRNA2T00068225001,GSBRNA2T00089433001
GO:0000394	RNA splicing, via endonucleolytic cleavage and ligation	2 of 363 in the list	72 of 4725 in all the Protein	0.978552	GSBRNA2T00123018001,GSBRNA2T00060777001
GO:0007049	cell cycle	13 of 363 in the list	270 of 4725 in all the Protein	0.979447	GSBRNA2T00052070001,GSBRNA2T00000985001,GSBRNA2T00138083001,GSBRNA2T00121432001,GSBRNA2T00006494001,GSBRNA2T00019966001,GSBRNA2T00104424001,GSBRNA2T00032259001,GSBRNA2T00035842001,GSBRNA2T00015778001,GSBRNA2T00057548001,GSBRNA2T00068225001,GSBRNA2T00080945001
GO:0009553	embryo sac development	3 of 363 in the list	95 of 4725 in all the Protein	0.980809	GSBRNA2T00088679001,GSBRNA2T00061574001,GSBRNA2T00068225001
GO:0009309	amine biosynthetic process	3 of 363 in the list	97 of 4725 in all the Protein	0.983076	GSBRNA2T00061075001,GSBRNA2T00123018001,GSBRNA2T00060777001
GO:0009308	amine metabolic process	11 of 363 in the list	243 of 4725 in all the Protein	0.984026	GSBRNA2T00110975001,GSBRNA2T00099236001,GSBRNA2T00035410001,GSBRNA2T00078941001,GSBRNA2T00106046001,GSBRNA2T00008132001,GSBRNA2T00049336001,GSBRNA2T00061075001,GSBRNA2T00123018001,GSBRNA2T00060777001,GSBRNA2T00155010001
GO:0006355	regulation of transcription, DNA-dependent	22 of 363 in the list	423 of 4725 in all the Protein	0.985955	GSBRNA2T00035359001,GSBRNA2T00007599001,GSBRNA2T00011774001,GSBRNA2T00049336001,GSBRNA2T00075865001,GSBRNA2T00019008001,GSBRNA2T00015778001,GSBRNA2T00071488001,GSBRNA2T00008014001,GSBRNA2T00052070001,GSBRNA2T00043008001,GSBRNA2T00046185001,GSBRNA2T00110975001,GSBRNA2T00121402001,GSBRNA2T00149334001,GSBRNA2T00049457001,GSBRNA2T00032017001,GSBRNA2T00050545001,GSBRNA2T00037717001,GSBRNA2T00032259001…
GO:2001141	regulation of RNA biosynthetic process	22 of 363 in the list	423 of 4725 in all the Protein	0.985955	GSBRNA2T00035359001,GSBRNA2T00007599001,GSBRNA2T00011774001,GSBRNA2T00049336001,GSBRNA2T00075865001,GSBRNA2T00019008001,GSBRNA2T00015778001,GSBRNA2T00071488001,GSBRNA2T00008014001,GSBRNA2T00052070001,GSBRNA2T00043008001,GSBRNA2T00046185001,GSBRNA2T00110975001,GSBRNA2T00121402001,GSBRNA2T00149334001,GSBRNA2T00049457001,GSBRNA2T00032017001,GSBRNA2T00050545001,GSBRNA2T00037717001,GSBRNA2T00032259001…
GO:0051252	regulation of RNA metabolic process	22 of 363 in the list	428 of 4725 in all the Protein	0.988235	GSBRNA2T00035359001,GSBRNA2T00007599001,GSBRNA2T00011774001,GSBRNA2T00049336001,GSBRNA2T00075865001,GSBRNA2T00019008001,GSBRNA2T00015778001,GSBRNA2T00071488001,GSBRNA2T00008014001,GSBRNA2T00052070001,GSBRNA2T00043008001,GSBRNA2T00046185001,GSBRNA2T00110975001,GSBRNA2T00121402001,GSBRNA2T00149334001,GSBRNA2T00049457001,GSBRNA2T00032017001,GSBRNA2T00050545001,GSBRNA2T00037717001,GSBRNA2T00032259001…
GO:0009605	response to external stimulus	15 of 363 in the list	318 of 4725 in all the Protein	0.98896	GSBRNA2T00000695001,GSBRNA2T00075319001,GSBRNA2T00136007001,GSBRNA2T00153863001,GSBRNA2T00135723001,GSBRNA2T00109776001,GSBRNA2T00091119001,GSBRNA2T00099236001,GSBRNA2T00035410001,GSBRNA2T00005574001,GSBRNA2T00097000001,GSBRNA2T00014635001,GSBRNA2T00076110001,GSBRNA2T00149628001,GSBRNA2T00094682001
GO:0009561	megagametogenesis	2 of 363 in the list	82 of 4725 in all the Protein	0.989332	GSBRNA2T00061574001,GSBRNA2T00068225001
GO:0000226	microtubule cytoskeleton organization	3 of 363 in the list	107 of 4725 in all the Protein	0.991066	GSBRNA2T00052070001,GSBRNA2T00051442001,GSBRNA2T00006494001
GO:0010556	regulation of macromolecule biosynthetic process	24 of 363 in the list	467 of 4725 in all the Protein	0.991089	GSBRNA2T00035359001,GSBRNA2T00007599001,GSBRNA2T00011774001,GSBRNA2T00049336001,GSBRNA2T00075865001,GSBRNA2T00031690001,GSBRNA2T00019008001,GSBRNA2T00015778001,GSBRNA2T00071488001,GSBRNA2T00008014001,GSBRNA2T00052070001,GSBRNA2T00043008001,GSBRNA2T00121402001,GSBRNA2T00046185001,GSBRNA2T00121220001,GSBRNA2T00110975001,GSBRNA2T00149334001,GSBRNA2T00049457001,GSBRNA2T00032017001,GSBRNA2T00050545001…
GO:2000112	regulation of cellular macromolecule biosynthetic process	24 of 363 in the list	467 of 4725 in all the Protein	0.991089	GSBRNA2T00035359001,GSBRNA2T00007599001,GSBRNA2T00011774001,GSBRNA2T00049336001,GSBRNA2T00075865001,GSBRNA2T00031690001,GSBRNA2T00019008001,GSBRNA2T00015778001,GSBRNA2T00071488001,GSBRNA2T00008014001,GSBRNA2T00052070001,GSBRNA2T00043008001,GSBRNA2T00121402001,GSBRNA2T00046185001,GSBRNA2T00121220001,GSBRNA2T00110975001,GSBRNA2T00149334001,GSBRNA2T00049457001,GSBRNA2T00032017001,GSBRNA2T00050545001…
GO:0009889	regulation of biosynthetic process	27 of 363 in the list	516 of 4725 in all the Protein	0.991834	GSBRNA2T00035359001,GSBRNA2T00007599001,GSBRNA2T00133000001,GSBRNA2T00011774001,GSBRNA2T00049336001,GSBRNA2T00075865001,GSBRNA2T00031690001,GSBRNA2T00019008001,GSBRNA2T00015778001,GSBRNA2T00071488001,GSBRNA2T00008014001,GSBRNA2T00052070001,GSBRNA2T00043008001,GSBRNA2T00121402001,GSBRNA2T00110975001,GSBRNA2T00046185001,GSBRNA2T00121220001,GSBRNA2T00078941001,GSBRNA2T00149334001,GSBRNA2T00049457001…
GO:0050794	regulation of cellular process	78 of 363 in the list	1260 of 4725 in all the Protein	0.992393	GSBRNA2T00035359001,GSBRNA2T00000985001,GSBRNA2T00133000001,GSBRNA2T00021129001,GSBRNA2T00112436001,GSBRNA2T00031690001,GSBRNA2T00057548001,GSBRNA2T00037141001,GSBRNA2T00052070001,GSBRNA2T00104040001,GSBRNA2T00121402001,GSBRNA2T00121220001,GSBRNA2T00061574001,GSBRNA2T00149334001,GSBRNA2T00094059001,GSBRNA2T00032259001,GSBRNA2T00013308001,GSBRNA2T00039880001,GSBRNA2T00029553001,GSBRNA2T00089743001…
GO:0080090	regulation of primary metabolic process	33 of 363 in the list	612 of 4725 in all the Protein	0.992936	GSBRNA2T00035359001,GSBRNA2T00133000001,GSBRNA2T00121082001,GSBRNA2T00019008001,GSBRNA2T00031690001,GSBRNA2T00015778001,GSBRNA2T00037141001,GSBRNA2T00052070001,GSBRNA2T00121402001,GSBRNA2T00110975001,GSBRNA2T00121220001,GSBRNA2T00023065001,GSBRNA2T00075319001,GSBRNA2T00049457001,GSBRNA2T00149334001,GSBRNA2T00050545001,GSBRNA2T00037717001,GSBRNA2T00032259001,GSBRNA2T00013235001,GSBRNA2T00007599001…
GO:0031323	regulation of cellular metabolic process	35 of 363 in the list	646 of 4725 in all the Protein	0.993753	GSBRNA2T00035359001,GSBRNA2T00133000001,GSBRNA2T00121082001,GSBRNA2T00019008001,GSBRNA2T00031690001,GSBRNA2T00015778001,GSBRNA2T00037141001,GSBRNA2T00052070001,GSBRNA2T00121402001,GSBRNA2T00110975001,GSBRNA2T00121220001,GSBRNA2T00075319001,GSBRNA2T00049457001,GSBRNA2T00149334001,GSBRNA2T00155196001,GSBRNA2T00050545001,GSBRNA2T00037717001,GSBRNA2T00032259001,GSBRNA2T00007599001,GSBRNA2T00028746001…
GO:0042546	cell wall biogenesis	5 of 363 in the list	154 of 4725 in all the Protein	0.993786	GSBRNA2T00071764001,GSBRNA2T00060236001,GSBRNA2T00006132001,GSBRNA2T00095418001,GSBRNA2T00072003001
GO:0031326	regulation of cellular biosynthetic process	26 of 363 in the list	509 of 4725 in all the Protein	0.993949	GSBRNA2T00035359001,GSBRNA2T00007599001,GSBRNA2T00011774001,GSBRNA2T00049336001,GSBRNA2T00075865001,GSBRNA2T00031690001,GSBRNA2T00019008001,GSBRNA2T00015778001,GSBRNA2T00071488001,GSBRNA2T00008014001,GSBRNA2T00052070001,GSBRNA2T00043008001,GSBRNA2T00121402001,GSBRNA2T00110975001,GSBRNA2T00046185001,GSBRNA2T00121220001,GSBRNA2T00078941001,GSBRNA2T00149334001,GSBRNA2T00049457001,GSBRNA2T00032017001…
GO:0019219	regulation of nucleobase-containing compound metabolic process	23 of 363 in the list	462 of 4725 in all the Protein	0.993967	GSBRNA2T00035359001,GSBRNA2T00007599001,GSBRNA2T00011774001,GSBRNA2T00049336001,GSBRNA2T00075865001,GSBRNA2T00031690001,GSBRNA2T00019008001,GSBRNA2T00015778001,GSBRNA2T00071488001,GSBRNA2T00008014001,GSBRNA2T00052070001,GSBRNA2T00043008001,GSBRNA2T00121402001,GSBRNA2T00046185001,GSBRNA2T00110975001,GSBRNA2T00149334001,GSBRNA2T00049457001,GSBRNA2T00032017001,GSBRNA2T00050545001,GSBRNA2T00037717001…
GO:0016246	RNA interference	2 of 363 in the list	91 of 4725 in all the Protein	0.994374	GSBRNA2T00019008001,GSBRNA2T00008014001
GO:0008380	RNA splicing	5 of 363 in the list	160 of 4725 in all the Protein	0.995623	GSBRNA2T00123018001,GSBRNA2T00044985001,GSBRNA2T00060777001,GSBRNA2T00127991001,GSBRNA2T00061990001
GO:0051171	regulation of nitrogen compound metabolic process	23 of 363 in the list	471 of 4725 in all the Protein	0.995707	GSBRNA2T00035359001,GSBRNA2T00007599001,GSBRNA2T00011774001,GSBRNA2T00049336001,GSBRNA2T00075865001,GSBRNA2T00031690001,GSBRNA2T00019008001,GSBRNA2T00015778001,GSBRNA2T00071488001,GSBRNA2T00008014001,GSBRNA2T00052070001,GSBRNA2T00043008001,GSBRNA2T00121402001,GSBRNA2T00046185001,GSBRNA2T00110975001,GSBRNA2T00149334001,GSBRNA2T00049457001,GSBRNA2T00032017001,GSBRNA2T00050545001,GSBRNA2T00037717001…
GO:0006397	mRNA processing	2 of 363 in the list	97 of 4725 in all the Protein	0.996346	GSBRNA2T00044985001,GSBRNA2T00127991001
GO:0031047	gene silencing by RNA	4 of 363 in the list	145 of 4725 in all the Protein	0.996896	GSBRNA2T00052070001,GSBRNA2T00049336001,GSBRNA2T00019008001,GSBRNA2T00008014001
GO:0006464	cellular protein modification process	41 of 363 in the list	759 of 4725 in all the Protein	0.99703	GSBRNA2T00025876001,GSBRNA2T00022052001,GSBRNA2T00117102001,GSBRNA2T00000985001,GSBRNA2T00038040001,GSBRNA2T00082749001,GSBRNA2T00133000001,GSBRNA2T00007278001,GSBRNA2T00095418001,GSBRNA2T00016857001,GSBRNA2T00031690001,GSBRNA2T00019008001,GSBRNA2T00015778001,GSBRNA2T00052070001,GSBRNA2T00067498001,GSBRNA2T00099014001,GSBRNA2T00049457001,GSBRNA2T00104424001,GSBRNA2T00156322001,GSBRNA2T00032259001…
GO:0036211	protein modification process	41 of 363 in the list	759 of 4725 in all the Protein	0.99703	GSBRNA2T00025876001,GSBRNA2T00022052001,GSBRNA2T00117102001,GSBRNA2T00000985001,GSBRNA2T00038040001,GSBRNA2T00082749001,GSBRNA2T00133000001,GSBRNA2T00007278001,GSBRNA2T00095418001,GSBRNA2T00016857001,GSBRNA2T00031690001,GSBRNA2T00019008001,GSBRNA2T00015778001,GSBRNA2T00052070001,GSBRNA2T00067498001,GSBRNA2T00099014001,GSBRNA2T00049457001,GSBRNA2T00104424001,GSBRNA2T00156322001,GSBRNA2T00032259001…
GO:0035194	posttranscriptional gene silencing by RNA	2 of 363 in the list	100 of 4725 in all the Protein	0.99706	GSBRNA2T00019008001,GSBRNA2T00008014001
GO:0010608	posttranscriptional regulation of gene expression	4 of 363 in the list	146 of 4725 in all the Protein	0.997085	GSBRNA2T00121220001,GSBRNA2T00019008001,GSBRNA2T00149334001,GSBRNA2T00008014001
GO:0060255	regulation of macromolecule metabolic process	30 of 363 in the list	593 of 4725 in all the Protein	0.997238	GSBRNA2T00035359001,GSBRNA2T00007599001,GSBRNA2T00011774001,GSBRNA2T00049336001,GSBRNA2T00121082001,GSBRNA2T00075865001,GSBRNA2T00019008001,GSBRNA2T00031690001,GSBRNA2T00015778001,GSBRNA2T00071488001,GSBRNA2T00037141001,GSBRNA2T00008014001,GSBRNA2T00052070001,GSBRNA2T00043008001,GSBRNA2T00121402001,GSBRNA2T00110975001,GSBRNA2T00121220001,GSBRNA2T00046185001,GSBRNA2T00023065001,GSBRNA2T00075319001…
GO:0016441	posttranscriptional gene silencing	2 of 363 in the list	102 of 4725 in all the Protein	0.997457	GSBRNA2T00019008001,GSBRNA2T00008014001
GO:0006468	protein phosphorylation	7 of 363 in the list	216 of 4725 in all the Protein	0.998304	GSBRNA2T00052070001,GSBRNA2T00049336001,GSBRNA2T00027665001,GSBRNA2T00067498001,GSBRNA2T00008564001,GSBRNA2T00007278001,GSBRNA2T00095418001
GO:0010629	negative regulation of gene expression	7 of 363 in the list	216 of 4725 in all the Protein	0.998304	GSBRNA2T00052070001,GSBRNA2T00049336001,GSBRNA2T00032259001,GSBRNA2T00075865001,GSBRNA2T00019008001,GSBRNA2T00034329001,GSBRNA2T00008014001
GO:0016071	mRNA metabolic process	5 of 363 in the list	176 of 4725 in all the Protein	0.998324	GSBRNA2T00044529001,GSBRNA2T00108704001,GSBRNA2T00044985001,GSBRNA2T00127991001,GSBRNA2T00095418001
GO:0010605	negative regulation of macromolecule metabolic process	8 of 363 in the list	238 of 4725 in all the Protein	0.99854	GSBRNA2T00052070001,GSBRNA2T00049336001,GSBRNA2T00032259001,GSBRNA2T00075865001,GSBRNA2T00075319001,GSBRNA2T00019008001,GSBRNA2T00034329001,GSBRNA2T00008014001
GO:0040029	regulation of gene expression, epigenetic	5 of 363 in the list	182 of 4725 in all the Protein	0.998841	GSBRNA2T00052070001,GSBRNA2T00049336001,GSBRNA2T00019008001,GSBRNA2T00031690001,GSBRNA2T00008014001
GO:0010468	regulation of gene expression	24 of 363 in the list	522 of 4725 in all the Protein	0.998932	GSBRNA2T00035359001,GSBRNA2T00007599001,GSBRNA2T00011774001,GSBRNA2T00049336001,GSBRNA2T00075865001,GSBRNA2T00031690001,GSBRNA2T00019008001,GSBRNA2T00015778001,GSBRNA2T00071488001,GSBRNA2T00008014001,GSBRNA2T00052070001,GSBRNA2T00043008001,GSBRNA2T00121402001,GSBRNA2T00046185001,GSBRNA2T00121220001,GSBRNA2T00110975001,GSBRNA2T00149334001,GSBRNA2T00049457001,GSBRNA2T00032017001,GSBRNA2T00050545001…
GO:0016458	gene silencing	4 of 363 in the list	173 of 4725 in all the Protein	0.999492	GSBRNA2T00052070001,GSBRNA2T00049336001,GSBRNA2T00019008001,GSBRNA2T00008014001

## Sheet: UP-VS-PI_BP
GO enrichment analysis DAPs of UP-VS-PI in biological process
GO:0009827	plant-type cell wall modification	11 of 169 in the list	73 of 4725 in all the Protein	4.58504e-05	GSBRNA2T00021776001,GSBRNA2T00069066001,GSBRNA2T00012119001,GSBRNA2T00144554001,GSBRNA2T00107093001,GSBRNA2T00102147001,GSBRNA2T00026282001,GSBRNA2T00071521001,GSBRNA2T00036429001,GSBRNA2T00025406001,GSBRNA2T00112943001
GO:0009664	plant-type cell wall organization	18 of 169 in the list	222 of 4725 in all the Protein	0.000851419	GSBRNA2T00021776001,GSBRNA2T00069066001,GSBRNA2T00012119001,GSBRNA2T00065395001,GSBRNA2T00107093001,GSBRNA2T00102147001,GSBRNA2T00071521001,GSBRNA2T00036429001,GSBRNA2T00025406001,GSBRNA2T00112943001,GSBRNA2T00012237001,GSBRNA2T00059050001,GSBRNA2T00085371001,GSBRNA2T00144554001,GSBRNA2T00026282001,GSBRNA2T00034086001,GSBRNA2T00038532001,GSBRNA2T00000292001
GO:0042545	cell wall modification	15 of 169 in the list	169 of 4725 in all the Protein	0.00092987	GSBRNA2T00021776001,GSBRNA2T00012237001,GSBRNA2T00069066001,GSBRNA2T00012119001,GSBRNA2T00085371001,GSBRNA2T00144554001,GSBRNA2T00107093001,GSBRNA2T00102147001,GSBRNA2T00026282001,GSBRNA2T00071521001,GSBRNA2T00036429001,GSBRNA2T00039680001,GSBRNA2T00025406001,GSBRNA2T00000292001,GSBRNA2T00112943001
GO:0045229	external encapsulating structure organization	23 of 169 in the list	335 of 4725 in all the Protein	0.00166478	GSBRNA2T00021776001,GSBRNA2T00009849001,GSBRNA2T00069066001,GSBRNA2T00012119001,GSBRNA2T00065395001,GSBRNA2T00107093001,GSBRNA2T00102147001,GSBRNA2T00071521001,GSBRNA2T00036429001,GSBRNA2T00109620001,GSBRNA2T00025406001,GSBRNA2T00112943001,GSBRNA2T00012237001,GSBRNA2T00111978001,GSBRNA2T00135723001,GSBRNA2T00059050001,GSBRNA2T00085371001,GSBRNA2T00144554001,GSBRNA2T00034086001,GSBRNA2T00026282001…
GO:0055114	oxidation-reduction process	47 of 169 in the list	880 of 4725 in all the Protein	0.00190005	GSBRNA2T00025876001,GSBRNA2T00103208001,GSBRNA2T00011506001,GSBRNA2T00129922001,GSBRNA2T00081863001,GSBRNA2T00078517001,GSBRNA2T00024113001,GSBRNA2T00052070001,GSBRNA2T00096086001,GSBRNA2T00156098001,GSBRNA2T00092950001,GSBRNA2T00029985001,GSBRNA2T00015336001,GSBRNA2T00050647001,GSBRNA2T00026282001,GSBRNA2T00082394001,GSBRNA2T00156322001,GSBRNA2T00071341001,GSBRNA2T00101469001,GSBRNA2T00130011001…
GO:0009566	fertilization	3 of 169 in the list	9 of 4725 in all the Protein	0.00322054	GSBRNA2T00082277001,GSBRNA2T00073274001,GSBRNA2T00005866001
GO:0009567	double fertilization forming a zygote and endosperm	3 of 169 in the list	9 of 4725 in all the Protein	0.00322054	GSBRNA2T00082277001,GSBRNA2T00073274001,GSBRNA2T00005866001
GO:0010584	pollen exine formation	5 of 169 in the list	31 of 4725 in all the Protein	0.00440442	GSBRNA2T00009849001,GSBRNA2T00036429001,GSBRNA2T00109620001,GSBRNA2T00111978001,GSBRNA2T00144554001
GO:0019464	glycine decarboxylation via glycine cleavage system	3 of 169 in the list	10 of 4725 in all the Protein	0.00448068	GSBRNA2T00050275001,GSBRNA2T00036599001,GSBRNA2T00132364001
GO:0010208	pollen wall assembly	5 of 169 in the list	32 of 4725 in all the Protein	0.00507185	GSBRNA2T00009849001,GSBRNA2T00036429001,GSBRNA2T00109620001,GSBRNA2T00111978001,GSBRNA2T00144554001
GO:0010927	cellular component assembly involved in morphogenesis	5 of 169 in the list	32 of 4725 in all the Protein	0.00507185	GSBRNA2T00009849001,GSBRNA2T00036429001,GSBRNA2T00109620001,GSBRNA2T00111978001,GSBRNA2T00144554001
GO:0071555	cell wall organization	20 of 169 in the list	310 of 4725 in all the Protein	0.00679732	GSBRNA2T00021776001,GSBRNA2T00069066001,GSBRNA2T00012119001,GSBRNA2T00065395001,GSBRNA2T00107093001,GSBRNA2T00102147001,GSBRNA2T00071521001,GSBRNA2T00036429001,GSBRNA2T00025406001,GSBRNA2T00112943001,GSBRNA2T00012237001,GSBRNA2T00135723001,GSBRNA2T00059050001,GSBRNA2T00085371001,GSBRNA2T00144554001,GSBRNA2T00026282001,GSBRNA2T00034086001,GSBRNA2T00038532001,GSBRNA2T00039680001,GSBRNA2T00000292001
GO:0071669	plant-type cell wall organization or biogenesis	18 of 169 in the list	269 of 4725 in all the Protein	0.00702699	GSBRNA2T00021776001,GSBRNA2T00069066001,GSBRNA2T00012119001,GSBRNA2T00065395001,GSBRNA2T00107093001,GSBRNA2T00102147001,GSBRNA2T00071521001,GSBRNA2T00036429001,GSBRNA2T00025406001,GSBRNA2T00112943001,GSBRNA2T00012237001,GSBRNA2T00059050001,GSBRNA2T00085371001,GSBRNA2T00144554001,GSBRNA2T00026282001,GSBRNA2T00034086001,GSBRNA2T00038532001,GSBRNA2T00000292001
GO:0009704	de-etiolation	2 of 169 in the list	4 of 4725 in all the Protein	0.00727688	GSBRNA2T00156098001,GSBRNA2T00061071001
GO:0010092	specification of organ identity	3 of 169 in the list	12 of 4725 in all the Protein	0.00779242	GSBRNA2T00017935001,GSBRNA2T00049336001,GSBRNA2T00015778001
GO:0010093	specification of floral organ identity	3 of 169 in the list	12 of 4725 in all the Protein	0.00779242	GSBRNA2T00017935001,GSBRNA2T00049336001,GSBRNA2T00015778001
GO:0035295	tube development	9 of 169 in the list	100 of 4725 in all the Protein	0.00900947	GSBRNA2T00102147001,GSBRNA2T00021776001,GSBRNA2T00036429001,GSBRNA2T00069066001,GSBRNA2T00038139001,GSBRNA2T00025406001,GSBRNA2T00144554001,GSBRNA2T00107093001,GSBRNA2T00112943001
GO:0048868	pollen tube development	9 of 169 in the list	100 of 4725 in all the Protein	0.00900947	GSBRNA2T00102147001,GSBRNA2T00021776001,GSBRNA2T00036429001,GSBRNA2T00069066001,GSBRNA2T00038139001,GSBRNA2T00025406001,GSBRNA2T00144554001,GSBRNA2T00107093001,GSBRNA2T00112943001
GO:0016129	phytosteroid biosynthetic process	7 of 169 in the list	67 of 4725 in all the Protein	0.00943792	GSBRNA2T00135723001,GSBRNA2T00050516001,GSBRNA2T00044601001,GSBRNA2T00035410001,GSBRNA2T00067685001,GSBRNA2T00065395001,GSBRNA2T00109010001
GO:0016132	brassinosteroid biosynthetic process	7 of 169 in the list	67 of 4725 in all the Protein	0.00943792	GSBRNA2T00135723001,GSBRNA2T00050516001,GSBRNA2T00044601001,GSBRNA2T00035410001,GSBRNA2T00067685001,GSBRNA2T00065395001,GSBRNA2T00109010001
GO:0009860	pollen tube growth	8 of 169 in the list	86 of 4725 in all the Protein	0.0112044	GSBRNA2T00102147001,GSBRNA2T00021776001,GSBRNA2T00036429001,GSBRNA2T00069066001,GSBRNA2T00025406001,GSBRNA2T00144554001,GSBRNA2T00107093001,GSBRNA2T00112943001
GO:0006084	acetyl-CoA metabolic process	7 of 169 in the list	70 of 4725 in all the Protein	0.0118995	GSBRNA2T00056523001,GSBRNA2T00135723001,GSBRNA2T00050516001,GSBRNA2T00044601001,GSBRNA2T00067685001,GSBRNA2T00065395001,GSBRNA2T00109010001
GO:0006520	cellular amino acid metabolic process	33 of 169 in the list	624 of 4725 in all the Protein	0.0119903	GSBRNA2T00035410001,GSBRNA2T00081863001,GSBRNA2T00101026001,GSBRNA2T00078517001,GSBRNA2T00085024001,GSBRNA2T00017935001,GSBRNA2T00156098001,GSBRNA2T00015336001,GSBRNA2T00036599001,GSBRNA2T00039690001,GSBRNA2T00099413001,GSBRNA2T00028132001,GSBRNA2T00073274001,GSBRNA2T00132364001,GSBRNA2T00021768001,GSBRNA2T00008132001,GSBRNA2T00011774001,GSBRNA2T00049220001,GSBRNA2T00031734001,GSBRNA2T00049336001…
GO:0016128	phytosteroid metabolic process	7 of 169 in the list	73 of 4725 in all the Protein	0.0147954	GSBRNA2T00135723001,GSBRNA2T00050516001,GSBRNA2T00044601001,GSBRNA2T00035410001,GSBRNA2T00067685001,GSBRNA2T00065395001,GSBRNA2T00109010001
GO:0016131	brassinosteroid metabolic process	7 of 169 in the list	73 of 4725 in all the Protein	0.0147954	GSBRNA2T00135723001,GSBRNA2T00050516001,GSBRNA2T00044601001,GSBRNA2T00035410001,GSBRNA2T00067685001,GSBRNA2T00065395001,GSBRNA2T00109010001
GO:0006979	response to oxidative stress	22 of 169 in the list	383 of 4725 in all the Protein	0.0169413	GSBRNA2T00103208001,GSBRNA2T00011506001,GSBRNA2T00073274001,GSBRNA2T00008132001,GSBRNA2T00049336001,GSBRNA2T00049220001,GSBRNA2T00056523001,GSBRNA2T00066638001,GSBRNA2T00017935001,GSBRNA2T00158347001,GSBRNA2T00096086001,GSBRNA2T00135037001,GSBRNA2T00078779001,GSBRNA2T00002813001,GSBRNA2T00009862001,GSBRNA2T00029985001,GSBRNA2T00156322001,GSBRNA2T00038139001,GSBRNA2T00056383001,GSBRNA2T00044830001…
GO:0006498	N-terminal protein lipidation	7 of 169 in the list	75 of 4725 in all the Protein	0.0169859	GSBRNA2T00025876001,GSBRNA2T00028132001,GSBRNA2T00072600001,GSBRNA2T00049482001,GSBRNA2T00094188001,GSBRNA2T00032470001,GSBRNA2T00074686001
GO:0006499	N-terminal protein myristoylation	7 of 169 in the list	75 of 4725 in all the Protein	0.0169859	GSBRNA2T00025876001,GSBRNA2T00028132001,GSBRNA2T00072600001,GSBRNA2T00049482001,GSBRNA2T00094188001,GSBRNA2T00032470001,GSBRNA2T00074686001
GO:0018377	protein myristoylation	7 of 169 in the list	75 of 4725 in all the Protein	0.0169859	GSBRNA2T00025876001,GSBRNA2T00028132001,GSBRNA2T00072600001,GSBRNA2T00049482001,GSBRNA2T00094188001,GSBRNA2T00032470001,GSBRNA2T00074686001
GO:0080167	response to karrikin	7 of 169 in the list	75 of 4725 in all the Protein	0.0169859	GSBRNA2T00143017001,GSBRNA2T00138880001,GSBRNA2T00156098001,GSBRNA2T00141653001,GSBRNA2T00039690001,GSBRNA2T00085371001,GSBRNA2T00071975001
GO:0006827	high-affinity iron ion transport	2 of 169 in the list	6 of 4725 in all the Protein	0.0173507	GSBRNA2T00017935001,GSBRNA2T00049336001
GO:0034755	iron ion transmembrane transport	2 of 169 in the list	6 of 4725 in all the Protein	0.0173507	GSBRNA2T00017935001,GSBRNA2T00049336001
GO:0009069	serine family amino acid metabolic process	16 of 169 in the list	253 of 4725 in all the Protein	0.0179066	GSBRNA2T00135723001,GSBRNA2T00139667001,GSBRNA2T00044601001,GSBRNA2T00132364001,GSBRNA2T00021768001,GSBRNA2T00076064001,GSBRNA2T00101026001,GSBRNA2T00031734001,GSBRNA2T00071521001,GSBRNA2T00050275001,GSBRNA2T00056383001,GSBRNA2T00036599001,GSBRNA2T00039690001,GSBRNA2T00061071001,GSBRNA2T00072741001,GSBRNA2T00069370001
GO:0006497	protein lipidation	7 of 169 in the list	76 of 4725 in all the Protein	0.0181631	GSBRNA2T00025876001,GSBRNA2T00028132001,GSBRNA2T00072600001,GSBRNA2T00049482001,GSBRNA2T00094188001,GSBRNA2T00032470001,GSBRNA2T00074686001
GO:0042157	lipoprotein metabolic process	7 of 169 in the list	76 of 4725 in all the Protein	0.0181631	GSBRNA2T00025876001,GSBRNA2T00028132001,GSBRNA2T00072600001,GSBRNA2T00049482001,GSBRNA2T00094188001,GSBRNA2T00032470001,GSBRNA2T00074686001
GO:0042158	lipoprotein biosynthetic process	7 of 169 in the list	76 of 4725 in all the Protein	0.0181631	GSBRNA2T00025876001,GSBRNA2T00028132001,GSBRNA2T00072600001,GSBRNA2T00049482001,GSBRNA2T00094188001,GSBRNA2T00032470001,GSBRNA2T00074686001
GO:0006334	nucleosome assembly	4 of 169 in the list	29 of 4725 in all the Protein	0.0186564	GSBRNA2T00032046001,GSBRNA2T00102912001,GSBRNA2T00020681001,GSBRNA2T00086775001
GO:0034728	nucleosome organization	4 of 169 in the list	29 of 4725 in all the Protein	0.0186564	GSBRNA2T00032046001,GSBRNA2T00102912001,GSBRNA2T00020681001,GSBRNA2T00086775001
GO:0065004	protein-DNA complex assembly	4 of 169 in the list	29 of 4725 in all the Protein	0.0186564	GSBRNA2T00032046001,GSBRNA2T00102912001,GSBRNA2T00020681001,GSBRNA2T00086775001
GO:0071824	protein-DNA complex subunit organization	4 of 169 in the list	29 of 4725 in all the Protein	0.0186564	GSBRNA2T00032046001,GSBRNA2T00102912001,GSBRNA2T00020681001,GSBRNA2T00086775001
GO:0034622	cellular macromolecular complex assembly	21 of 169 in the list	365 of 4725 in all the Protein	0.0191981	GSBRNA2T00086775001,GSBRNA2T00031734001,GSBRNA2T00024113001,GSBRNA2T00015778001,GSBRNA2T00020681001,GSBRNA2T00122937001,GSBRNA2T00072741001,GSBRNA2T00032046001,GSBRNA2T00158347001,GSBRNA2T00012237001,GSBRNA2T00135723001,GSBRNA2T00059050001,GSBRNA2T00082394001,GSBRNA2T00102912001,GSBRNA2T00036599001,GSBRNA2T00089005001,GSBRNA2T00039690001,GSBRNA2T00124689001,GSBRNA2T00007757001,GSBRNA2T00061071001…
GO:0006637	acyl-CoA metabolic process	7 of 169 in the list	77 of 4725 in all the Protein	0.0193967	GSBRNA2T00056523001,GSBRNA2T00135723001,GSBRNA2T00050516001,GSBRNA2T00044601001,GSBRNA2T00067685001,GSBRNA2T00065395001,GSBRNA2T00109010001
GO:0035383	thioester metabolic process	7 of 169 in the list	77 of 4725 in all the Protein	0.0193967	GSBRNA2T00056523001,GSBRNA2T00135723001,GSBRNA2T00050516001,GSBRNA2T00044601001,GSBRNA2T00067685001,GSBRNA2T00065395001,GSBRNA2T00109010001
GO:0031365	N-terminal protein amino acid modification	7 of 169 in the list	78 of 4725 in all the Protein	0.0206878	GSBRNA2T00025876001,GSBRNA2T00028132001,GSBRNA2T00072600001,GSBRNA2T00049482001,GSBRNA2T00094188001,GSBRNA2T00032470001,GSBRNA2T00074686001
GO:0008202	steroid metabolic process	9 of 169 in the list	118 of 4725 in all the Protein	0.024553	GSBRNA2T00009862001,GSBRNA2T00135723001,GSBRNA2T00050516001,GSBRNA2T00044601001,GSBRNA2T00035410001,GSBRNA2T00073274001,GSBRNA2T00065395001,GSBRNA2T00109010001,GSBRNA2T00067685001
GO:0065003	macromolecular complex assembly	22 of 169 in the list	397 of 4725 in all the Protein	0.0245842	GSBRNA2T00086775001,GSBRNA2T00031734001,GSBRNA2T00024113001,GSBRNA2T00015778001,GSBRNA2T00020681001,GSBRNA2T00122937001,GSBRNA2T00072741001,GSBRNA2T00032046001,GSBRNA2T00052070001,GSBRNA2T00158347001,GSBRNA2T00012237001,GSBRNA2T00135723001,GSBRNA2T00059050001,GSBRNA2T00082394001,GSBRNA2T00102912001,GSBRNA2T00036599001,GSBRNA2T00089005001,GSBRNA2T00039690001,GSBRNA2T00124689001,GSBRNA2T00007757001…
GO:0042542	response to hydrogen peroxide	13 of 169 in the list	201 of 4725 in all the Protein	0.0268115	GSBRNA2T00096086001,GSBRNA2T00158347001,GSBRNA2T00002813001,GSBRNA2T00078779001,GSBRNA2T00073274001,GSBRNA2T00008132001,GSBRNA2T00029985001,GSBRNA2T00056523001,GSBRNA2T00156322001,GSBRNA2T00071341001,GSBRNA2T00044830001,GSBRNA2T00066638001,GSBRNA2T00007246001
GO:0009451	RNA modification	13 of 169 in the list	202 of 4725 in all the Protein	0.0277851	GSBRNA2T00044529001,GSBRNA2T00021588001,GSBRNA2T00007705001,GSBRNA2T00012237001,GSBRNA2T00011774001,GSBRNA2T00137592001,GSBRNA2T00006720001,GSBRNA2T00001906001,GSBRNA2T00011869001,GSBRNA2T00054031001,GSBRNA2T00000292001,GSBRNA2T00076782001,GSBRNA2T00045272001
GO:0048569	post-embryonic organ development	13 of 169 in the list	202 of 4725 in all the Protein	0.0277851	GSBRNA2T00017935001,GSBRNA2T00103208001,GSBRNA2T00156098001,GSBRNA2T00011506001,GSBRNA2T00012119001,GSBRNA2T00065395001,GSBRNA2T00081863001,GSBRNA2T00049336001,GSBRNA2T00107247001,GSBRNA2T00102912001,GSBRNA2T00015778001,GSBRNA2T00007757001,GSBRNA2T00045272001
GO:0006323	DNA packaging	4 of 169 in the list	33 of 4725 in all the Protein	0.028795	GSBRNA2T00032046001,GSBRNA2T00102912001,GSBRNA2T00020681001,GSBRNA2T00086775001
GO:0031497	chromatin assembly	4 of 169 in the list	33 of 4725 in all the Protein	0.028795	GSBRNA2T00032046001,GSBRNA2T00102912001,GSBRNA2T00020681001,GSBRNA2T00086775001
GO:0006546	glycine catabolic process	6 of 169 in the list	66 of 4725 in all the Protein	0.029592	GSBRNA2T00050275001,GSBRNA2T00056383001,GSBRNA2T00036599001,GSBRNA2T00132364001,GSBRNA2T00021768001,GSBRNA2T00101026001
GO:0009932	cell tip growth	10 of 169 in the list	142 of 4725 in all the Protein	0.0298844	GSBRNA2T00021776001,GSBRNA2T00069066001,GSBRNA2T00135723001,GSBRNA2T00065395001,GSBRNA2T00144554001,GSBRNA2T00107093001,GSBRNA2T00102147001,GSBRNA2T00036429001,GSBRNA2T00025406001,GSBRNA2T00112943001
GO:0006878	cellular copper ion homeostasis	2 of 169 in the list	8 of 4725 in all the Protein	0.0308984	GSBRNA2T00017935001,GSBRNA2T00049336001
GO:0009772	photosynthetic electron transport in photosystem II	2 of 169 in the list	8 of 4725 in all the Protein	0.0308984	GSBRNA2T00043082001,GSBRNA2T00124689001
GO:0051568	histone H3-K4 methylation	2 of 169 in the list	8 of 4725 in all the Protein	0.0308984	GSBRNA2T00017935001,GSBRNA2T00049336001
GO:0071216	cellular response to biotic stimulus	2 of 169 in the list	8 of 4725 in all the Protein	0.0308984	GSBRNA2T00002813001,GSBRNA2T00007246001
GO:0009071	serine family amino acid catabolic process	6 of 169 in the list	67 of 4725 in all the Protein	0.0315744	GSBRNA2T00050275001,GSBRNA2T00056383001,GSBRNA2T00036599001,GSBRNA2T00132364001,GSBRNA2T00021768001,GSBRNA2T00101026001
GO:0043933	macromolecular complex subunit organization	25 of 169 in the list	478 of 4725 in all the Protein	0.031984	GSBRNA2T00086775001,GSBRNA2T00031734001,GSBRNA2T00024113001,GSBRNA2T00015778001,GSBRNA2T00020681001,GSBRNA2T00122937001,GSBRNA2T00072741001,GSBRNA2T00032046001,GSBRNA2T00052070001,GSBRNA2T00158347001,GSBRNA2T00078779001,GSBRNA2T00012237001,GSBRNA2T00135723001,GSBRNA2T00059050001,GSBRNA2T00050647001,GSBRNA2T00082394001,GSBRNA2T00044830001,GSBRNA2T00102912001,GSBRNA2T00036599001,GSBRNA2T00089005001…
GO:0048646	anatomical structure formation involved in morphogenesis	10 of 169 in the list	144 of 4725 in all the Protein	0.032496	GSBRNA2T00017935001,GSBRNA2T00009849001,GSBRNA2T00111978001,GSBRNA2T00144554001,GSBRNA2T00049336001,GSBRNA2T00036429001,GSBRNA2T00109620001,GSBRNA2T00015778001,GSBRNA2T00102912001,GSBRNA2T00007757001
GO:0022607	cellular component assembly	24 of 169 in the list	457 of 4725 in all the Protein	0.0339196	GSBRNA2T00086775001,GSBRNA2T00011774001,GSBRNA2T00031734001,GSBRNA2T00024113001,GSBRNA2T00015778001,GSBRNA2T00020681001,GSBRNA2T00122937001,GSBRNA2T00072741001,GSBRNA2T00032046001,GSBRNA2T00052070001,GSBRNA2T00158347001,GSBRNA2T00012237001,GSBRNA2T00135723001,GSBRNA2T00059050001,GSBRNA2T00050647001,GSBRNA2T00082394001,GSBRNA2T00102912001,GSBRNA2T00036599001,GSBRNA2T00089005001,GSBRNA2T00039690001…
GO:0016126	sterol biosynthetic process	7 of 169 in the list	87 of 4725 in all the Protein	0.0350897	GSBRNA2T00009862001,GSBRNA2T00135723001,GSBRNA2T00050516001,GSBRNA2T00044601001,GSBRNA2T00067685001,GSBRNA2T00065395001,GSBRNA2T00109010001
GO:0006694	steroid biosynthetic process	8 of 169 in the list	108 of 4725 in all the Protein	0.0384902	GSBRNA2T00009862001,GSBRNA2T00135723001,GSBRNA2T00050516001,GSBRNA2T00044601001,GSBRNA2T00035410001,GSBRNA2T00065395001,GSBRNA2T00109010001,GSBRNA2T00067685001
GO:0048588	developmental cell growth	13 of 169 in the list	212 of 4725 in all the Protein	0.0389973	GSBRNA2T00021776001,GSBRNA2T00069066001,GSBRNA2T00135723001,GSBRNA2T00065395001,GSBRNA2T00002421001,GSBRNA2T00144554001,GSBRNA2T00107093001,GSBRNA2T00102147001,GSBRNA2T00036429001,GSBRNA2T00068966001,GSBRNA2T00007757001,GSBRNA2T00025406001,GSBRNA2T00112943001
GO:0016125	sterol metabolic process	7 of 169 in the list	89 of 4725 in all the Protein	0.0390143	GSBRNA2T00009862001,GSBRNA2T00135723001,GSBRNA2T00050516001,GSBRNA2T00044601001,GSBRNA2T00067685001,GSBRNA2T00065395001,GSBRNA2T00109010001
GO:0006544	glycine metabolic process	6 of 169 in the list	71 of 4725 in all the Protein	0.0403631	GSBRNA2T00050275001,GSBRNA2T00056383001,GSBRNA2T00036599001,GSBRNA2T00132364001,GSBRNA2T00021768001,GSBRNA2T00101026001
GO:0009856	pollination	9 of 169 in the list	129 of 4725 in all the Protein	0.0404115	GSBRNA2T00102147001,GSBRNA2T00021776001,GSBRNA2T00036429001,GSBRNA2T00069066001,GSBRNA2T00038139001,GSBRNA2T00025406001,GSBRNA2T00144554001,GSBRNA2T00107093001,GSBRNA2T00112943001
GO:0044706	multi-multicellular organism process	9 of 169 in the list	129 of 4725 in all the Protein	0.0404115	GSBRNA2T00102147001,GSBRNA2T00021776001,GSBRNA2T00036429001,GSBRNA2T00069066001,GSBRNA2T00038139001,GSBRNA2T00025406001,GSBRNA2T00144554001,GSBRNA2T00107093001,GSBRNA2T00112943001
GO:0009749	response to glucose stimulus	7 of 169 in the list	90 of 4725 in all the Protein	0.0410806	GSBRNA2T00050647001,GSBRNA2T00078284001,GSBRNA2T00050275001,GSBRNA2T00156322001,GSBRNA2T00036599001,GSBRNA2T00132364001,GSBRNA2T00008132001
GO:0009408	response to heat	12 of 169 in the list	193 of 4725 in all the Protein	0.0424388	GSBRNA2T00096086001,GSBRNA2T00158347001,GSBRNA2T00002813001,GSBRNA2T00078779001,GSBRNA2T00029985001,GSBRNA2T00094676001,GSBRNA2T00044830001,GSBRNA2T00102912001,GSBRNA2T00066638001,GSBRNA2T00007757001,GSBRNA2T00007246001,GSBRNA2T00042107001
GO:0000302	response to reactive oxygen species	15 of 169 in the list	259 of 4725 in all the Protein	0.042712	GSBRNA2T00017935001,GSBRNA2T00096086001,GSBRNA2T00158347001,GSBRNA2T00002813001,GSBRNA2T00078779001,GSBRNA2T00073274001,GSBRNA2T00008132001,GSBRNA2T00029985001,GSBRNA2T00049336001,GSBRNA2T00056523001,GSBRNA2T00156322001,GSBRNA2T00071341001,GSBRNA2T00044830001,GSBRNA2T00066638001,GSBRNA2T00007246001
GO:0043543	protein acylation	7 of 169 in the list	91 of 4725 in all the Protein	0.043217	GSBRNA2T00025876001,GSBRNA2T00028132001,GSBRNA2T00072600001,GSBRNA2T00049482001,GSBRNA2T00094188001,GSBRNA2T00032470001,GSBRNA2T00074686001
GO:0071554	cell wall organization or biogenesis	22 of 169 in the list	422 of 4725 in all the Protein	0.0445557	GSBRNA2T00021776001,GSBRNA2T00069066001,GSBRNA2T00012119001,GSBRNA2T00065395001,GSBRNA2T00107093001,GSBRNA2T00102147001,GSBRNA2T00071521001,GSBRNA2T00036429001,GSBRNA2T00025406001,GSBRNA2T00112943001,GSBRNA2T00110662001,GSBRNA2T00012237001,GSBRNA2T00135723001,GSBRNA2T00059050001,GSBRNA2T00085371001,GSBRNA2T00144554001,GSBRNA2T00034086001,GSBRNA2T00026282001,GSBRNA2T00038532001,GSBRNA2T00150862001…
GO:0046686	response to cadmium ion	32 of 169 in the list	665 of 4725 in all the Protein	0.0450403	GSBRNA2T00061123001,GSBRNA2T00012869001,GSBRNA2T00081863001,GSBRNA2T00017935001,GSBRNA2T00052070001,GSBRNA2T00096086001,GSBRNA2T00110662001,GSBRNA2T00156098001,GSBRNA2T00012237001,GSBRNA2T00050647001,GSBRNA2T00082394001,GSBRNA2T00156322001,GSBRNA2T00071341001,GSBRNA2T00101469001,GSBRNA2T00102912001,GSBRNA2T00114885001,GSBRNA2T00061632001,GSBRNA2T00008132001,GSBRNA2T00094676001,GSBRNA2T00049336001…
GO:0048444	floral organ morphogenesis	5 of 169 in the list	55 of 4725 in all the Protein	0.0455018	GSBRNA2T00017935001,GSBRNA2T00049336001,GSBRNA2T00015778001,GSBRNA2T00012119001,GSBRNA2T00007757001
GO:0048563	post-embryonic organ morphogenesis	5 of 169 in the list	55 of 4725 in all the Protein	0.0455018	GSBRNA2T00017935001,GSBRNA2T00049336001,GSBRNA2T00015778001,GSBRNA2T00012119001,GSBRNA2T00007757001
GO:0006091	generation of precursor metabolites and energy	29 of 169 in the list	592 of 4725 in all the Protein	0.0457726	GSBRNA2T00025876001,GSBRNA2T00129922001,GSBRNA2T00150508001,GSBRNA2T00008132001,GSBRNA2T00094676001,GSBRNA2T00011774001,GSBRNA2T00049336001,GSBRNA2T00031734001,GSBRNA2T00072741001,GSBRNA2T00017935001,GSBRNA2T00096086001,GSBRNA2T00012237001,GSBRNA2T00135723001,GSBRNA2T00054994001,GSBRNA2T00018157001,GSBRNA2T00082394001,GSBRNA2T00156322001,GSBRNA2T00071341001,GSBRNA2T00101469001,GSBRNA2T00038139001…
GO:0009644	response to high light intensity	10 of 169 in the list	153 of 4725 in all the Protein	0.0462484	GSBRNA2T00158347001,GSBRNA2T00002813001,GSBRNA2T00078779001,GSBRNA2T00073274001,GSBRNA2T00029985001,GSBRNA2T00031734001,GSBRNA2T00044830001,GSBRNA2T00066638001,GSBRNA2T00007246001,GSBRNA2T00042107001
GO:0042126	nitrate metabolic process	2 of 169 in the list	10 of 4725 in all the Protein	0.0473877	GSBRNA2T00038139001,GSBRNA2T00008132001
GO:0042128	nitrate assimilation	2 of 169 in the list	10 of 4725 in all the Protein	0.0473877	GSBRNA2T00038139001,GSBRNA2T00008132001
GO:0042752	regulation of circadian rhythm	2 of 169 in the list	10 of 4725 in all the Protein	0.0473877	GSBRNA2T00090433001,GSBRNA2T00061071001
GO:2001057	reactive nitrogen species metabolic process	2 of 169 in the list	10 of 4725 in all the Protein	0.0473877	GSBRNA2T00038139001,GSBRNA2T00008132001
GO:0022900	electron transport chain	7 of 169 in the list	93 of 4725 in all the Protein	0.047703	GSBRNA2T00025876001,GSBRNA2T00031734001,GSBRNA2T00129922001,GSBRNA2T00119517001,GSBRNA2T00043082001,GSBRNA2T00124689001,GSBRNA2T00018157001
GO:0006333	chromatin assembly or disassembly	5 of 169 in the list	56 of 4725 in all the Protein	0.0485758	GSBRNA2T00032046001,GSBRNA2T00102912001,GSBRNA2T00054994001,GSBRNA2T00020681001,GSBRNA2T00086775001
GO:0001510	RNA methylation	10 of 169 in the list	155 of 4725 in all the Protein	0.0497704	GSBRNA2T00021588001,GSBRNA2T00007705001,GSBRNA2T00012237001,GSBRNA2T00006720001,GSBRNA2T00001906001,GSBRNA2T00011869001,GSBRNA2T00054031001,GSBRNA2T00076782001,GSBRNA2T00045272001,GSBRNA2T00000292001
GO:0009886	post-embryonic morphogenesis	10 of 169 in the list	155 of 4725 in all the Protein	0.0497704	GSBRNA2T00044529001,GSBRNA2T00017935001,GSBRNA2T00012119001,GSBRNA2T00049336001,GSBRNA2T00006720001,GSBRNA2T00036599001,GSBRNA2T00015778001,GSBRNA2T00102912001,GSBRNA2T00007757001,GSBRNA2T00039690001
GO:0009060	aerobic respiration	7 of 169 in the list	94 of 4725 in all the Protein	0.0500537	GSBRNA2T00096086001,GSBRNA2T00082394001,GSBRNA2T00156322001,GSBRNA2T00101469001,GSBRNA2T00038139001,GSBRNA2T00119517001,GSBRNA2T00069370001
GO:0009628	response to abiotic stimulus	64 of 169 in the list	1501 of 4725 in all the Protein	0.0508318	GSBRNA2T00007705001,GSBRNA2T00012119001,GSBRNA2T00065395001,GSBRNA2T00061044001,GSBRNA2T00096086001,GSBRNA2T00156098001,GSBRNA2T00078779001,GSBRNA2T00029985001,GSBRNA2T00050647001,GSBRNA2T00071341001,GSBRNA2T00039680001,GSBRNA2T00073274001,GSBRNA2T00061632001,GSBRNA2T00008132001,GSBRNA2T00011774001,GSBRNA2T00031734001,GSBRNA2T00049220001,GSBRNA2T00066638001,GSBRNA2T00042107001,GSBRNA2T00158347001…
GO:0044703	multi-organism reproductive process	9 of 169 in the list	135 of 4725 in all the Protein	0.0514852	GSBRNA2T00102147001,GSBRNA2T00021776001,GSBRNA2T00036429001,GSBRNA2T00069066001,GSBRNA2T00038139001,GSBRNA2T00025406001,GSBRNA2T00144554001,GSBRNA2T00107093001,GSBRNA2T00112943001
GO:0006970	response to osmotic stress	31 of 169 in the list	648 of 4725 in all the Protein	0.0516578	GSBRNA2T00099413001,GSBRNA2T00035410001,GSBRNA2T00061632001,GSBRNA2T00008132001,GSBRNA2T00094676001,GSBRNA2T00049336001,GSBRNA2T00061044001,GSBRNA2T00049220001,GSBRNA2T00075865001,GSBRNA2T00066638001,GSBRNA2T00042107001,GSBRNA2T00017935001,GSBRNA2T00096086001,GSBRNA2T00156098001,GSBRNA2T00012237001,GSBRNA2T00111978001,GSBRNA2T00135723001,GSBRNA2T00054994001,GSBRNA2T00033737001,GSBRNA2T00076064001…
GO:0019752	carboxylic acid metabolic process	49 of 169 in the list	1107 of 4725 in all the Protein	0.0521579	GSBRNA2T00035410001,GSBRNA2T00065395001,GSBRNA2T00081863001,GSBRNA2T00101026001,GSBRNA2T00092231001,GSBRNA2T00078517001,GSBRNA2T00024113001,GSBRNA2T00020681001,GSBRNA2T00085024001,GSBRNA2T00017935001,GSBRNA2T00096086001,GSBRNA2T00156098001,GSBRNA2T00015336001,GSBRNA2T00130011001,GSBRNA2T00062345001,GSBRNA2T00036599001,GSBRNA2T00039690001,GSBRNA2T00099413001,GSBRNA2T00028132001,GSBRNA2T00114885001…
GO:0045333	cellular respiration	8 of 169 in the list	115 of 4725 in all the Protein	0.0525347	GSBRNA2T00096086001,GSBRNA2T00018157001,GSBRNA2T00082394001,GSBRNA2T00038139001,GSBRNA2T00101469001,GSBRNA2T00156322001,GSBRNA2T00119517001,GSBRNA2T00069370001
GO:0043436	oxoacid metabolic process	49 of 169 in the list	1108 of 4725 in all the Protein	0.0528869	GSBRNA2T00035410001,GSBRNA2T00065395001,GSBRNA2T00081863001,GSBRNA2T00101026001,GSBRNA2T00092231001,GSBRNA2T00078517001,GSBRNA2T00024113001,GSBRNA2T00020681001,GSBRNA2T00085024001,GSBRNA2T00017935001,GSBRNA2T00096086001,GSBRNA2T00156098001,GSBRNA2T00015336001,GSBRNA2T00130011001,GSBRNA2T00062345001,GSBRNA2T00036599001,GSBRNA2T00039690001,GSBRNA2T00099413001,GSBRNA2T00028132001,GSBRNA2T00114885001…
GO:0006082	organic acid metabolic process	49 of 169 in the list	1109 of 4725 in all the Protein	0.0536236	GSBRNA2T00035410001,GSBRNA2T00065395001,GSBRNA2T00081863001,GSBRNA2T00101026001,GSBRNA2T00092231001,GSBRNA2T00078517001,GSBRNA2T00024113001,GSBRNA2T00020681001,GSBRNA2T00085024001,GSBRNA2T00017935001,GSBRNA2T00096086001,GSBRNA2T00156098001,GSBRNA2T00015336001,GSBRNA2T00130011001,GSBRNA2T00062345001,GSBRNA2T00036599001,GSBRNA2T00039690001,GSBRNA2T00099413001,GSBRNA2T00028132001,GSBRNA2T00114885001…
GO:0009611	response to wounding	10 of 169 in the list	158 of 4725 in all the Protein	0.0553846	GSBRNA2T00017935001,GSBRNA2T00028132001,GSBRNA2T00110662001,GSBRNA2T00035410001,GSBRNA2T00076064001,GSBRNA2T00019864001,GSBRNA2T00049336001,GSBRNA2T00024113001,GSBRNA2T00068966001,GSBRNA2T00007757001
GO:0055070	copper ion homeostasis	2 of 169 in the list	11 of 4725 in all the Protein	0.0565849	GSBRNA2T00017935001,GSBRNA2T00049336001
GO:0044767	single-organism developmental process	46 of 169 in the list	1040 of 4725 in all the Protein	0.0607268	GSBRNA2T00009849001,GSBRNA2T00103208001,GSBRNA2T00011506001,GSBRNA2T00034998001,GSBRNA2T00012119001,GSBRNA2T00035410001,GSBRNA2T00065395001,GSBRNA2T00002421001,GSBRNA2T00081863001,GSBRNA2T00102147001,GSBRNA2T00092231001,GSBRNA2T00061044001,GSBRNA2T00109620001,GSBRNA2T00015778001,GSBRNA2T00025406001,GSBRNA2T00112943001,GSBRNA2T00017935001,GSBRNA2T00082277001,GSBRNA2T00156098001,GSBRNA2T00144554001…
GO:0007030	Golgi organization	13 of 169 in the list	227 of 4725 in all the Protein	0.0613543	GSBRNA2T00017935001,GSBRNA2T00096086001,GSBRNA2T00012237001,GSBRNA2T00135723001,GSBRNA2T00054994001,GSBRNA2T00035410001,GSBRNA2T00076064001,GSBRNA2T00008132001,GSBRNA2T00049336001,GSBRNA2T00061044001,GSBRNA2T00089005001,GSBRNA2T00007757001,GSBRNA2T00069370001
GO:0046482	para-aminobenzoic acid metabolic process	3 of 169 in the list	26 of 4725 in all the Protein	0.0640005	GSBRNA2T00078517001,GSBRNA2T00073274001,GSBRNA2T00015336001
GO:0016052	carbohydrate catabolic process	29 of 169 in the list	613 of 4725 in all the Protein	0.0665025	GSBRNA2T00021776001,GSBRNA2T00150508001,GSBRNA2T00008132001,GSBRNA2T00094676001,GSBRNA2T00011774001,GSBRNA2T00061044001,GSBRNA2T00049220001,GSBRNA2T00071521001,GSBRNA2T00068966001,GSBRNA2T00031450001,GSBRNA2T00096086001,GSBRNA2T00156098001,GSBRNA2T00012237001,GSBRNA2T00135723001,GSBRNA2T00054994001,GSBRNA2T00018157001,GSBRNA2T00050647001,GSBRNA2T00082394001,GSBRNA2T00156322001,GSBRNA2T00071341001…
GO:0010035	response to inorganic substance	44 of 169 in the list	996 of 4725 in all the Protein	0.0676821	GSBRNA2T00061123001,GSBRNA2T00035410001,GSBRNA2T00012869001,GSBRNA2T00081863001,GSBRNA2T00017935001,GSBRNA2T00052070001,GSBRNA2T00096086001,GSBRNA2T00110662001,GSBRNA2T00156098001,GSBRNA2T00078779001,GSBRNA2T00012237001,GSBRNA2T00029985001,GSBRNA2T00097797001,GSBRNA2T00050647001,GSBRNA2T00082394001,GSBRNA2T00156322001,GSBRNA2T00071341001,GSBRNA2T00101469001,GSBRNA2T00044830001,GSBRNA2T00102912001…
GO:0006950	response to stress	75 of 169 in the list	1823 of 4725 in all the Protein	0.0681103	GSBRNA2T00103208001,GSBRNA2T00007705001,GSBRNA2T00011506001,GSBRNA2T00012119001,GSBRNA2T00061044001,GSBRNA2T00096086001,GSBRNA2T00110662001,GSBRNA2T00156098001,GSBRNA2T00078779001,GSBRNA2T00029985001,GSBRNA2T00050647001,GSBRNA2T00071341001,GSBRNA2T00039680001,GSBRNA2T00124689001,GSBRNA2T00114885001,GSBRNA2T00029553001,GSBRNA2T00073274001,GSBRNA2T00061632001,GSBRNA2T00008132001,GSBRNA2T00080876001…
GO:0048856	anatomical structure development	53 of 169 in the list	1234 of 4725 in all the Protein	0.0698106	GSBRNA2T00009849001,GSBRNA2T00103208001,GSBRNA2T00011506001,GSBRNA2T00034998001,GSBRNA2T00012119001,GSBRNA2T00035410001,GSBRNA2T00065395001,GSBRNA2T00002421001,GSBRNA2T00081863001,GSBRNA2T00102147001,GSBRNA2T00092231001,GSBRNA2T00061044001,GSBRNA2T00109620001,GSBRNA2T00015778001,GSBRNA2T00025406001,GSBRNA2T00112943001,GSBRNA2T00017935001,GSBRNA2T00096086001,GSBRNA2T00082277001,GSBRNA2T00156098001…
GO:0006598	polyamine catabolic process	4 of 169 in the list	44 of 4725 in all the Protein	0.0708118	GSBRNA2T00017935001,GSBRNA2T00049336001,GSBRNA2T00035410001,GSBRNA2T00008132001
GO:0009266	response to temperature stimulus	31 of 169 in the list	667 of 4725 in all the Protein	0.0709967	GSBRNA2T00007705001,GSBRNA2T00036519001,GSBRNA2T00008132001,GSBRNA2T00094676001,GSBRNA2T00011774001,GSBRNA2T00031734001,GSBRNA2T00066638001,GSBRNA2T00094188001,GSBRNA2T00042107001,GSBRNA2T00096086001,GSBRNA2T00158347001,GSBRNA2T00078779001,GSBRNA2T00002813001,GSBRNA2T00012237001,GSBRNA2T00135723001,GSBRNA2T00050516001,GSBRNA2T00054994001,GSBRNA2T00097000001,GSBRNA2T00076064001,GSBRNA2T00029985001…
[truncated: 762 more rows]

## Sheet: UP-VS-NA_BP
GO enrichment analysis DAPs of UP-VS-NA in biological process
[truncated: 1,102 more rows]
