# Supplementary material for: Mechanism of Salt-Induced Self-Compatibility Dissected by Comparative Proteomic Analysis in Brassica napus L
Source: Int J Mol Sci. 2018 Jun 3;19(6):1652. doi: 10.3390/ijms19061652 (PMC6032146; doi:10.3390/ijms19061652)
Supplement: Supplementary file 1 [file ijms-19-01652-s001.zip › ijms-30527suppl/Supplementary Tables/Table S5.xlsx]

## Sheet: Sheet1
Table S5 GO enrichment analysis of the commonly changed proteins between UP-VS-PC and UP-VS-NA in biological process.
GO:0006412	translation	21 of 86 in the list	314 of 4725 in all the Protein	1.05097e-07	GSBRNA2T00000878001,GSBRNA2T00086282001,GSBRNA2T00091611001,GSBRNA2T00015282001,GSBRNA2T00017352001,GSBRNA2T00004308001,GSBRNA2T00045480001,GSBRNA2T00011037001,GSBRNA2T00023355001,GSBRNA2T00020057001,GSBRNA2T00013975001,GSBRNA2T00051062001,GSBRNA2T00149334001,GSBRNA2T00001968001,GSBRNA2T00045497001,GSBRNA2T00019966001,GSBRNA2T00001368001,GSBRNA2T00121694001,GSBRNA2T00050545001,GSBRNA2T00086663001…
GO:0001510	RNA methylation	13 of 86 in the list	155 of 4725 in all the Protein	3.37545e-06	GSBRNA2T00023355001,GSBRNA2T00011037001,GSBRNA2T00020057001,GSBRNA2T00013975001,GSBRNA2T00001968001,GSBRNA2T00091611001,GSBRNA2T00045497001,GSBRNA2T00019966001,GSBRNA2T00015282001,GSBRNA2T00001368001,GSBRNA2T00017352001,GSBRNA2T00121694001,GSBRNA2T00132762001
GO:0009451	RNA modification	13 of 86 in the list	202 of 4725 in all the Protein	5.96834e-05	GSBRNA2T00023355001,GSBRNA2T00011037001,GSBRNA2T00020057001,GSBRNA2T00013975001,GSBRNA2T00001968001,GSBRNA2T00091611001,GSBRNA2T00045497001,GSBRNA2T00019966001,GSBRNA2T00015282001,GSBRNA2T00001368001,GSBRNA2T00017352001,GSBRNA2T00121694001,GSBRNA2T00132762001
GO:0007008	outer mitochondrial membrane organization	2 of 86 in the list	2 of 4725 in all the Protein	0.000327496	GSBRNA2T00041279001,GSBRNA2T00038437001
GO:0045040	protein import into mitochondrial outer membrane	2 of 86 in the list	2 of 4725 in all the Protein	0.000327496	GSBRNA2T00041279001,GSBRNA2T00038437001
GO:0043414	macromolecule methylation	14 of 86 in the list	284 of 4725 in all the Protein	0.000520084	GSBRNA2T00023355001,GSBRNA2T00011037001,GSBRNA2T00020057001,GSBRNA2T00013975001,GSBRNA2T00001968001,GSBRNA2T00091611001,GSBRNA2T00045497001,GSBRNA2T00001368001,GSBRNA2T00019966001,GSBRNA2T00015282001,GSBRNA2T00017352001,GSBRNA2T00121694001,GSBRNA2T00019008001,GSBRNA2T00132762001
GO:0042254	ribosome biogenesis	12 of 86 in the list	232 of 4725 in all the Protein	0.0008885	GSBRNA2T00000878001,GSBRNA2T00023355001,GSBRNA2T00011037001,GSBRNA2T00013975001,GSBRNA2T00086282001,GSBRNA2T00149334001,GSBRNA2T00091611001,GSBRNA2T00045497001,GSBRNA2T00015282001,GSBRNA2T00001368001,GSBRNA2T00121694001,GSBRNA2T00050545001
GO:0022613	ribonucleoprotein complex biogenesis	12 of 86 in the list	236 of 4725 in all the Protein	0.00103296	GSBRNA2T00000878001,GSBRNA2T00023355001,GSBRNA2T00011037001,GSBRNA2T00013975001,GSBRNA2T00086282001,GSBRNA2T00149334001,GSBRNA2T00091611001,GSBRNA2T00045497001,GSBRNA2T00015282001,GSBRNA2T00001368001,GSBRNA2T00121694001,GSBRNA2T00050545001
GO:0007006	mitochondrial membrane organization	2 of 86 in the list	4 of 4725 in all the Protein	0.00191869	GSBRNA2T00041279001,GSBRNA2T00038437001
GO:0032259	methylation	14 of 86 in the list	349 of 4725 in all the Protein	0.00377278	GSBRNA2T00023355001,GSBRNA2T00011037001,GSBRNA2T00020057001,GSBRNA2T00013975001,GSBRNA2T00001968001,GSBRNA2T00091611001,GSBRNA2T00045497001,GSBRNA2T00001368001,GSBRNA2T00019966001,GSBRNA2T00015282001,GSBRNA2T00017352001,GSBRNA2T00121694001,GSBRNA2T00019008001,GSBRNA2T00132762001
GO:0009831	plant-type cell wall modification involved in multidimensional cell growth	2 of 86 in the list	7 of 4725 in all the Protein	0.00648029	GSBRNA2T00012555001,GSBRNA2T00064408001
GO:0010951	negative regulation of endopeptidase activity	2 of 86 in the list	7 of 4725 in all the Protein	0.00648029	GSBRNA2T00103296001,GSBRNA2T00102545001
GO:0052548	regulation of endopeptidase activity	2 of 86 in the list	7 of 4725 in all the Protein	0.00648029	GSBRNA2T00103296001,GSBRNA2T00102545001
GO:0034645	cellular macromolecule biosynthetic process	26 of 86 in the list	900 of 4725 in all the Protein	0.00794786	GSBRNA2T00000878001,GSBRNA2T00013308001,GSBRNA2T00086282001,GSBRNA2T00005574001,GSBRNA2T00091611001,GSBRNA2T00015282001,GSBRNA2T00017352001,GSBRNA2T00004308001,GSBRNA2T00045480001,GSBRNA2T00003346001,GSBRNA2T00011037001,GSBRNA2T00023355001,GSBRNA2T00020057001,GSBRNA2T00013975001,GSBRNA2T00051062001,GSBRNA2T00149334001,GSBRNA2T00001968001,GSBRNA2T00045497001,GSBRNA2T00052350001,GSBRNA2T00019966001…
GO:0009828	plant-type cell wall loosening	2 of 86 in the list	8 of 4725 in all the Protein	0.00853863	GSBRNA2T00012555001,GSBRNA2T00064408001
GO:0042547	cell wall modification involved in multidimensional cell growth	2 of 86 in the list	8 of 4725 in all the Protein	0.00853863	GSBRNA2T00012555001,GSBRNA2T00064408001
GO:0009059	macromolecule biosynthetic process	27 of 86 in the list	958 of 4725 in all the Protein	0.00936022	GSBRNA2T00000878001,GSBRNA2T00013308001,GSBRNA2T00086282001,GSBRNA2T00005574001,GSBRNA2T00091611001,GSBRNA2T00015282001,GSBRNA2T00017352001,GSBRNA2T00004308001,GSBRNA2T00045480001,GSBRNA2T00003346001,GSBRNA2T00011037001,GSBRNA2T00023355001,GSBRNA2T00020057001,GSBRNA2T00013975001,GSBRNA2T00075319001,GSBRNA2T00051062001,GSBRNA2T00149334001,GSBRNA2T00001968001,GSBRNA2T00045497001,GSBRNA2T00052350001…
GO:0044085	cellular component biogenesis	22 of 86 in the list	741 of 4725 in all the Protein	0.0114083	GSBRNA2T00000878001,GSBRNA2T00086282001,GSBRNA2T00008244001,GSBRNA2T00007688001,GSBRNA2T00072003001,GSBRNA2T00091611001,GSBRNA2T00003267001,GSBRNA2T00015282001,GSBRNA2T00006132001,GSBRNA2T00031517001,GSBRNA2T00011037001,GSBRNA2T00023355001,GSBRNA2T00005430001,GSBRNA2T00048565001,GSBRNA2T00013975001,GSBRNA2T00149334001,GSBRNA2T00045497001,GSBRNA2T00052350001,GSBRNA2T00001368001,GSBRNA2T00121694001…
GO:0015672	monovalent inorganic cation transport	5 of 86 in the list	78 of 4725 in all the Protein	0.0132541	GSBRNA2T00031517001,GSBRNA2T00063312001,GSBRNA2T00072003001,GSBRNA2T00010424001,GSBRNA2T00089433001
GO:0010466	negative regulation of peptidase activity	2 of 86 in the list	10 of 4725 in all the Protein	0.0134021	GSBRNA2T00103296001,GSBRNA2T00102545001
GO:0052547	regulation of peptidase activity	2 of 86 in the list	10 of 4725 in all the Protein	0.0134021	GSBRNA2T00103296001,GSBRNA2T00102545001
GO:0006334	nucleosome assembly	3 of 86 in the list	29 of 4725 in all the Protein	0.0151217	GSBRNA2T00005430001,GSBRNA2T00048565001,GSBRNA2T00007688001
GO:0034728	nucleosome organization	3 of 86 in the list	29 of 4725 in all the Protein	0.0151217	GSBRNA2T00005430001,GSBRNA2T00048565001,GSBRNA2T00007688001
GO:0065004	protein-DNA complex assembly	3 of 86 in the list	29 of 4725 in all the Protein	0.0151217	GSBRNA2T00005430001,GSBRNA2T00048565001,GSBRNA2T00007688001
GO:0071824	protein-DNA complex subunit organization	3 of 86 in the list	29 of 4725 in all the Protein	0.0151217	GSBRNA2T00005430001,GSBRNA2T00048565001,GSBRNA2T00007688001
GO:0051346	negative regulation of hydrolase activity	2 of 86 in the list	11 of 4725 in all the Protein	0.0161883	GSBRNA2T00103296001,GSBRNA2T00102545001
GO:0010119	regulation of stomatal movement	3 of 86 in the list	30 of 4725 in all the Protein	0.0165847	GSBRNA2T00027665001,GSBRNA2T00008244001,GSBRNA2T00020776001
GO:0071103	DNA conformation change	4 of 86 in the list	55 of 4725 in all the Protein	0.0172433	GSBRNA2T00027665001,GSBRNA2T00005430001,GSBRNA2T00048565001,GSBRNA2T00007688001
GO:0006333	chromatin assembly or disassembly	4 of 86 in the list	56 of 4725 in all the Protein	0.0183178	GSBRNA2T00005430001,GSBRNA2T00048565001,GSBRNA2T00063312001,GSBRNA2T00007688001
GO:0009409	response to cold	14 of 86 in the list	423 of 4725 in all the Protein	0.0193611	GSBRNA2T00011037001,GSBRNA2T00007324001,GSBRNA2T00093035001,GSBRNA2T00027665001,GSBRNA2T00149035001,GSBRNA2T00109776001,GSBRNA2T00063312001,GSBRNA2T00008244001,GSBRNA2T00001968001,GSBRNA2T00072003001,GSBRNA2T00078293001,GSBRNA2T00152632001,GSBRNA2T00113651001,GSBRNA2T00003346001
GO:0006323	DNA packaging	3 of 86 in the list	33 of 4725 in all the Protein	0.0214359	GSBRNA2T00005430001,GSBRNA2T00048565001,GSBRNA2T00007688001
GO:0031497	chromatin assembly	3 of 86 in the list	33 of 4725 in all the Protein	0.0214359	GSBRNA2T00005430001,GSBRNA2T00048565001,GSBRNA2T00007688001
GO:0010467	gene expression	22 of 86 in the list	786 of 4725 in all the Protein	0.021838	GSBRNA2T00000878001,GSBRNA2T00086282001,GSBRNA2T00091611001,GSBRNA2T00015282001,GSBRNA2T00017352001,GSBRNA2T00004308001,GSBRNA2T00045480001,GSBRNA2T00011037001,GSBRNA2T00023355001,GSBRNA2T00020057001,GSBRNA2T00013975001,GSBRNA2T00051062001,GSBRNA2T00149334001,GSBRNA2T00001968001,GSBRNA2T00045497001,GSBRNA2T00019966001,GSBRNA2T00001368001,GSBRNA2T00121694001,GSBRNA2T00050545001,GSBRNA2T00086663001…
GO:0009825	multidimensional cell growth	4 of 86 in the list	61 of 4725 in all the Protein	0.0243115	GSBRNA2T00012555001,GSBRNA2T00075319001,GSBRNA2T00005574001,GSBRNA2T00064408001
GO:0055085	transmembrane transport	7 of 86 in the list	166 of 4725 in all the Protein	0.030544	GSBRNA2T00031517001,GSBRNA2T00041279001,GSBRNA2T00038437001,GSBRNA2T00063312001,GSBRNA2T00072003001,GSBRNA2T00010424001,GSBRNA2T00089433001
GO:0006006	glucose metabolic process	18 of 86 in the list	630 of 4725 in all the Protein	0.0321132	GSBRNA2T00013308001,GSBRNA2T00150190001,GSBRNA2T00086282001,GSBRNA2T00005574001,GSBRNA2T00072003001,GSBRNA2T00003267001,GSBRNA2T00143342001,GSBRNA2T00003346001,GSBRNA2T00100627001,GSBRNA2T00071488001,GSBRNA2T00031517001,GSBRNA2T00027665001,GSBRNA2T00149334001,GSBRNA2T00052350001,GSBRNA2T00014445001,GSBRNA2T00050545001,GSBRNA2T00113651001,GSBRNA2T00013296001
GO:0009414	response to water deprivation	7 of 86 in the list	168 of 4725 in all the Protein	0.0323175	GSBRNA2T00101570001,GSBRNA2T00093035001,GSBRNA2T00005430001,GSBRNA2T00063312001,GSBRNA2T00155010001,GSBRNA2T00008244001,GSBRNA2T00010424001
GO:0042545	cell wall modification	7 of 86 in the list	169 of 4725 in all the Protein	0.0332298	GSBRNA2T00012555001,GSBRNA2T00019966001,GSBRNA2T00004308001,GSBRNA2T00149277001,GSBRNA2T00044653001,GSBRNA2T00064408001,GSBRNA2T00076110001
GO:0009415	response to water stimulus	7 of 86 in the list	170 of 4725 in all the Protein	0.0341593	GSBRNA2T00101570001,GSBRNA2T00093035001,GSBRNA2T00005430001,GSBRNA2T00063312001,GSBRNA2T00155010001,GSBRNA2T00008244001,GSBRNA2T00010424001
GO:0045229	external encapsulating structure organization	11 of 86 in the list	335 of 4725 in all the Protein	0.0391168	GSBRNA2T00075319001,GSBRNA2T00149277001,GSBRNA2T00005574001,GSBRNA2T00008244001,GSBRNA2T00076110001,GSBRNA2T00012555001,GSBRNA2T00019966001,GSBRNA2T00004308001,GSBRNA2T00044653001,GSBRNA2T00006132001,GSBRNA2T00064408001
GO:0043069	negative regulation of programmed cell death	4 of 86 in the list	73 of 4725 in all the Protein	0.0430882	GSBRNA2T00031517001,GSBRNA2T00149035001,GSBRNA2T00109776001,GSBRNA2T00089433001
GO:0060548	negative regulation of cell death	4 of 86 in the list	73 of 4725 in all the Protein	0.0430882	GSBRNA2T00031517001,GSBRNA2T00149035001,GSBRNA2T00109776001,GSBRNA2T00089433001
GO:0019318	hexose metabolic process	18 of 86 in the list	662 of 4725 in all the Protein	0.0491098	GSBRNA2T00013308001,GSBRNA2T00150190001,GSBRNA2T00086282001,GSBRNA2T00005574001,GSBRNA2T00072003001,GSBRNA2T00003267001,GSBRNA2T00143342001,GSBRNA2T00003346001,GSBRNA2T00100627001,GSBRNA2T00071488001,GSBRNA2T00031517001,GSBRNA2T00027665001,GSBRNA2T00149334001,GSBRNA2T00052350001,GSBRNA2T00014445001,GSBRNA2T00050545001,GSBRNA2T00113651001,GSBRNA2T00013296001
GO:0006862	nucleotide transport	2 of 86 in the list	20 of 4725 in all the Protein	0.0503276	GSBRNA2T00031517001,GSBRNA2T00089433001
GO:0015802	basic amino acid transport	2 of 86 in the list	20 of 4725 in all the Protein	0.0503276	GSBRNA2T00031517001,GSBRNA2T00089433001
GO:0009793	embryo development ending in seed dormancy	8 of 86 in the list	226 of 4725 in all the Protein	0.0519679	GSBRNA2T00101570001,GSBRNA2T00050545001,GSBRNA2T00086663001,GSBRNA2T00086282001,GSBRNA2T00035842001,GSBRNA2T00044653001,GSBRNA2T00009470001,GSBRNA2T00072003001
GO:0071840	cellular component organization or biogenesis	41 of 86 in the list	1824 of 4725 in all the Protein	0.0524619	GSBRNA2T00149277001,GSBRNA2T00086282001,GSBRNA2T00005574001,GSBRNA2T00063312001,GSBRNA2T00008244001,GSBRNA2T00003267001,GSBRNA2T00076110001,GSBRNA2T00004308001,GSBRNA2T00019008001,GSBRNA2T00064408001,GSBRNA2T00023355001,GSBRNA2T00011037001,GSBRNA2T00075319001,GSBRNA2T00013975001,GSBRNA2T00061574001,GSBRNA2T00149334001,GSBRNA2T00045497001,GSBRNA2T00001368001,GSBRNA2T00078293001,GSBRNA2T00019966001…
GO:0071555	cell wall organization	10 of 86 in the list	310 of 4725 in all the Protein	0.0534333	GSBRNA2T00075319001,GSBRNA2T00149277001,GSBRNA2T00005574001,GSBRNA2T00076110001,GSBRNA2T00012555001,GSBRNA2T00019966001,GSBRNA2T00004308001,GSBRNA2T00044653001,GSBRNA2T00006132001,GSBRNA2T00064408001
GO:0015696	ammonium transport	2 of 86 in the list	21 of 4725 in all the Protein	0.0549821	GSBRNA2T00031517001,GSBRNA2T00089433001
GO:0051258	protein polymerization	2 of 86 in the list	23 of 4725 in all the Protein	0.0647207	GSBRNA2T00008244001,GSBRNA2T00003267001
GO:0034622	cellular macromolecular complex assembly	11 of 86 in the list	365 of 4725 in all the Protein	0.0652908	GSBRNA2T00031517001,GSBRNA2T00005430001,GSBRNA2T00048565001,GSBRNA2T00086282001,GSBRNA2T00008244001,GSBRNA2T00149334001,GSBRNA2T00007688001,GSBRNA2T00003267001,GSBRNA2T00052350001,GSBRNA2T00050545001,GSBRNA2T00035842001
GO:0015748	organophosphate ester transport	2 of 86 in the list	24 of 4725 in all the Protein	0.0697917	GSBRNA2T00031517001,GSBRNA2T00089433001
GO:0048856	anatomical structure development	29 of 86 in the list	1234 of 4725 in all the Protein	0.069895	GSBRNA2T00086282001,GSBRNA2T00005574001,GSBRNA2T00008244001,GSBRNA2T00007688001,GSBRNA2T00072003001,GSBRNA2T00003267001,GSBRNA2T00101570001,GSBRNA2T00016857001,GSBRNA2T00019008001,GSBRNA2T00006132001,GSBRNA2T00071488001,GSBRNA2T00064408001,GSBRNA2T00031517001,GSBRNA2T00023355001,GSBRNA2T00027665001,GSBRNA2T00061574001,GSBRNA2T00075319001,GSBRNA2T00149334001,GSBRNA2T00009470001,GSBRNA2T00052350001…
GO:0005996	monosaccharide metabolic process	18 of 86 in the list	693 of 4725 in all the Protein	0.071056	GSBRNA2T00013308001,GSBRNA2T00150190001,GSBRNA2T00086282001,GSBRNA2T00005574001,GSBRNA2T00072003001,GSBRNA2T00003267001,GSBRNA2T00143342001,GSBRNA2T00003346001,GSBRNA2T00100627001,GSBRNA2T00071488001,GSBRNA2T00031517001,GSBRNA2T00027665001,GSBRNA2T00149334001,GSBRNA2T00052350001,GSBRNA2T00014445001,GSBRNA2T00050545001,GSBRNA2T00113651001,GSBRNA2T00013296001
GO:0009734	auxin mediated signaling pathway	2 of 86 in the list	25 of 4725 in all the Protein	0.0749885	GSBRNA2T00023355001,GSBRNA2T00109776001
GO:0009628	response to abiotic stimulus	34 of 86 in the list	1501 of 4725 in all the Protein	0.0760535	GSBRNA2T00149277001,GSBRNA2T00005574001,GSBRNA2T00063312001,GSBRNA2T00008244001,GSBRNA2T00003267001,GSBRNA2T00076110001,GSBRNA2T00143342001,GSBRNA2T00100627001,GSBRNA2T00155010001,GSBRNA2T00007324001,GSBRNA2T00011037001,GSBRNA2T00075319001,GSBRNA2T00061574001,GSBRNA2T00149334001,GSBRNA2T00078293001,GSBRNA2T00113651001,GSBRNA2T00010424001,GSBRNA2T00013308001,GSBRNA2T00150190001,GSBRNA2T00072003001…
GO:0010035	response to inorganic substance	24 of 86 in the list	996 of 4725 in all the Protein	0.0790329	GSBRNA2T00013308001,GSBRNA2T00150190001,GSBRNA2T00005574001,GSBRNA2T00101764001,GSBRNA2T00063312001,GSBRNA2T00008244001,GSBRNA2T00072003001,GSBRNA2T00003267001,GSBRNA2T00076110001,GSBRNA2T00101570001,GSBRNA2T00100627001,GSBRNA2T00071488001,GSBRNA2T00155010001,GSBRNA2T00104739001,GSBRNA2T00093035001,GSBRNA2T00005430001,GSBRNA2T00027665001,GSBRNA2T00061574001,GSBRNA2T00109776001,GSBRNA2T00052350001…
GO:0016044	cellular membrane organization	8 of 86 in the list	250 of 4725 in all the Protein	0.0832307	GSBRNA2T00031517001,GSBRNA2T00078293001,GSBRNA2T00050545001,GSBRNA2T00149035001,GSBRNA2T00146509001,GSBRNA2T00041279001,GSBRNA2T00038437001,GSBRNA2T00089433001
GO:0061024	membrane organization	8 of 86 in the list	250 of 4725 in all the Protein	0.0832307	GSBRNA2T00031517001,GSBRNA2T00078293001,GSBRNA2T00050545001,GSBRNA2T00149035001,GSBRNA2T00146509001,GSBRNA2T00041279001,GSBRNA2T00038437001,GSBRNA2T00089433001
GO:0044743	intracellular protein transmembrane import	3 of 86 in the list	57 of 4725 in all the Protein	0.0844884	GSBRNA2T00041279001,GSBRNA2T00038437001,GSBRNA2T00089433001
GO:0044267	cellular protein metabolic process	33 of 86 in the list	1465 of 4725 in all the Protein	0.086544	GSBRNA2T00086282001,GSBRNA2T00005574001,GSBRNA2T00003267001,GSBRNA2T00016857001,GSBRNA2T00004308001,GSBRNA2T00019008001,GSBRNA2T00023355001,GSBRNA2T00011037001,GSBRNA2T00013975001,GSBRNA2T00067498001,GSBRNA2T00051062001,GSBRNA2T00149334001,GSBRNA2T00045497001,GSBRNA2T00001368001,GSBRNA2T00019966001,GSBRNA2T00050545001,GSBRNA2T00132762001,GSBRNA2T00013308001,GSBRNA2T00000878001,GSBRNA2T00091611001…
GO:0019538	protein metabolic process	37 of 86 in the list	1676 of 4725 in all the Protein	0.087533	GSBRNA2T00129686001,GSBRNA2T00149277001,GSBRNA2T00086282001,GSBRNA2T00005574001,GSBRNA2T00003267001,GSBRNA2T00016857001,GSBRNA2T00004308001,GSBRNA2T00019008001,GSBRNA2T00023355001,GSBRNA2T00011037001,GSBRNA2T00013975001,GSBRNA2T00067498001,GSBRNA2T00051062001,GSBRNA2T00149334001,GSBRNA2T00045497001,GSBRNA2T00001368001,GSBRNA2T00019966001,GSBRNA2T00050545001,GSBRNA2T00132762001,GSBRNA2T00013308001…
GO:0015979	photosynthesis	8 of 86 in the list	253 of 4725 in all the Protein	0.0877903	GSBRNA2T00152632001,GSBRNA2T00007324001,GSBRNA2T00050545001,GSBRNA2T00149035001,GSBRNA2T00146509001,GSBRNA2T00086282001,GSBRNA2T00003346001,GSBRNA2T00149334001
GO:0065002	intracellular protein transmembrane transport	3 of 86 in the list	58 of 4725 in all the Protein	0.0879737	GSBRNA2T00041279001,GSBRNA2T00038437001,GSBRNA2T00089433001
GO:0071806	protein transmembrane transport	3 of 86 in the list	58 of 4725 in all the Protein	0.0879737	GSBRNA2T00041279001,GSBRNA2T00038437001,GSBRNA2T00089433001
GO:0009266	response to temperature stimulus	17 of 86 in the list	667 of 4725 in all the Protein	0.0903933	GSBRNA2T00150190001,GSBRNA2T00063312001,GSBRNA2T00008244001,GSBRNA2T00072003001,GSBRNA2T00152632001,GSBRNA2T00003346001,GSBRNA2T00007324001,GSBRNA2T00011037001,GSBRNA2T00149035001,GSBRNA2T00027665001,GSBRNA2T00093035001,GSBRNA2T00109776001,GSBRNA2T00001968001,GSBRNA2T00052350001,GSBRNA2T00078293001,GSBRNA2T00035842001,GSBRNA2T00113651001
GO:0071365	cellular response to auxin stimulus	2 of 86 in the list	28 of 4725 in all the Protein	0.0912742	GSBRNA2T00023355001,GSBRNA2T00109776001
GO:0015931	nucleobase-containing compound transport	3 of 86 in the list	59 of 4725 in all the Protein	0.0915194	GSBRNA2T00031517001,GSBRNA2T00027665001,GSBRNA2T00089433001
GO:0009790	embryo development	8 of 86 in the list	256 of 4725 in all the Protein	0.0924952	GSBRNA2T00101570001,GSBRNA2T00050545001,GSBRNA2T00086663001,GSBRNA2T00086282001,GSBRNA2T00035842001,GSBRNA2T00044653001,GSBRNA2T00009470001,GSBRNA2T00072003001
GO:0010193	response to ozone	2 of 86 in the list	29 of 4725 in all the Protein	0.0969151	GSBRNA2T00005574001,GSBRNA2T00155010001
GO:0048608	reproductive structure development	15 of 86 in the list	578 of 4725 in all the Protein	0.0970179	GSBRNA2T00023355001,GSBRNA2T00027665001,GSBRNA2T00075319001,GSBRNA2T00061574001,GSBRNA2T00086282001,GSBRNA2T00009470001,GSBRNA2T00072003001,GSBRNA2T00052350001,GSBRNA2T00101570001,GSBRNA2T00050545001,GSBRNA2T00086663001,GSBRNA2T00019008001,GSBRNA2T00044653001,GSBRNA2T00035842001,GSBRNA2T00071488001
GO:0061458	reproductive system development	15 of 86 in the list	578 of 4725 in all the Protein	0.0970179	GSBRNA2T00023355001,GSBRNA2T00027665001,GSBRNA2T00075319001,GSBRNA2T00061574001,GSBRNA2T00086282001,GSBRNA2T00009470001,GSBRNA2T00072003001,GSBRNA2T00052350001,GSBRNA2T00101570001,GSBRNA2T00050545001,GSBRNA2T00086663001,GSBRNA2T00019008001,GSBRNA2T00044653001,GSBRNA2T00035842001,GSBRNA2T00071488001
GO:0051336	regulation of hydrolase activity	2 of 86 in the list	30 of 4725 in all the Protein	0.102653	GSBRNA2T00103296001,GSBRNA2T00102545001
GO:0065003	macromolecular complex assembly	11 of 86 in the list	397 of 4725 in all the Protein	0.103782	GSBRNA2T00031517001,GSBRNA2T00005430001,GSBRNA2T00048565001,GSBRNA2T00086282001,GSBRNA2T00008244001,GSBRNA2T00149334001,GSBRNA2T00007688001,GSBRNA2T00003267001,GSBRNA2T00052350001,GSBRNA2T00050545001,GSBRNA2T00035842001
GO:0048731	system development	24 of 86 in the list	1027 of 4725 in all the Protein	0.104455	GSBRNA2T00086282001,GSBRNA2T00005574001,GSBRNA2T00072003001,GSBRNA2T00003267001,GSBRNA2T00101570001,GSBRNA2T00016857001,GSBRNA2T00019008001,GSBRNA2T00006132001,GSBRNA2T00071488001,GSBRNA2T00031517001,GSBRNA2T00023355001,GSBRNA2T00027665001,GSBRNA2T00061574001,GSBRNA2T00075319001,GSBRNA2T00149334001,GSBRNA2T00009470001,GSBRNA2T00052350001,GSBRNA2T00001368001,GSBRNA2T00019966001,GSBRNA2T00050545001…
GO:0009664	plant-type cell wall organization	7 of 86 in the list	222 of 4725 in all the Protein	0.107956	GSBRNA2T00012555001,GSBRNA2T00019966001,GSBRNA2T00004308001,GSBRNA2T00149277001,GSBRNA2T00044653001,GSBRNA2T00006132001,GSBRNA2T00064408001
GO:0006354	DNA-dependent transcription, elongation	2 of 86 in the list	31 of 4725 in all the Protein	0.108483	GSBRNA2T00050545001,GSBRNA2T00086282001
GO:0000003	reproduction	19 of 86 in the list	783 of 4725 in all the Protein	0.109338	GSBRNA2T00086282001,GSBRNA2T00008244001,GSBRNA2T00007688001,GSBRNA2T00072003001,GSBRNA2T00101570001,GSBRNA2T00019008001,GSBRNA2T00071488001,GSBRNA2T00023355001,GSBRNA2T00027665001,GSBRNA2T00061574001,GSBRNA2T00075319001,GSBRNA2T00067498001,GSBRNA2T00009470001,GSBRNA2T00052350001,GSBRNA2T00078293001,GSBRNA2T00050545001,GSBRNA2T00086663001,GSBRNA2T00035842001,GSBRNA2T00044653001
GO:0034220	ion transmembrane transport	3 of 86 in the list	64 of 4725 in all the Protein	0.110111	GSBRNA2T00063312001,GSBRNA2T00072003001,GSBRNA2T00010424001
GO:0071669	plant-type cell wall organization or biogenesis	8 of 86 in the list	269 of 4725 in all the Protein	0.11455	GSBRNA2T00149277001,GSBRNA2T00072003001,GSBRNA2T00019966001,GSBRNA2T00012555001,GSBRNA2T00004308001,GSBRNA2T00044653001,GSBRNA2T00006132001,GSBRNA2T00064408001
GO:0090304	nucleic acid metabolic process	22 of 86 in the list	940 of 4725 in all the Protein	0.117408	GSBRNA2T00086282001,GSBRNA2T00007688001,GSBRNA2T00091611001,GSBRNA2T00015282001,GSBRNA2T00017352001,GSBRNA2T00019008001,GSBRNA2T00011037001,GSBRNA2T00023355001,GSBRNA2T00020057001,GSBRNA2T00005430001,GSBRNA2T00027665001,GSBRNA2T00048565001,GSBRNA2T00013975001,GSBRNA2T00149334001,GSBRNA2T00001968001,GSBRNA2T00045497001,GSBRNA2T00019966001,GSBRNA2T00001368001,GSBRNA2T00121694001,GSBRNA2T00050545001…
GO:0022414	reproductive process	18 of 86 in the list	743 of 4725 in all the Protein	0.119283	GSBRNA2T00086282001,GSBRNA2T00007688001,GSBRNA2T00072003001,GSBRNA2T00101570001,GSBRNA2T00019008001,GSBRNA2T00071488001,GSBRNA2T00023355001,GSBRNA2T00027665001,GSBRNA2T00061574001,GSBRNA2T00075319001,GSBRNA2T00067498001,GSBRNA2T00009470001,GSBRNA2T00052350001,GSBRNA2T00078293001,GSBRNA2T00050545001,GSBRNA2T00086663001,GSBRNA2T00035842001,GSBRNA2T00044653001
GO:1901576	organic substance biosynthetic process	44 of 86 in the list	2095 of 4725 in all the Protein	0.119992	GSBRNA2T00086282001,GSBRNA2T00005574001,GSBRNA2T00101764001,GSBRNA2T00063312001,GSBRNA2T00003267001,GSBRNA2T00076110001,GSBRNA2T00004308001,GSBRNA2T00100627001,GSBRNA2T00155010001,GSBRNA2T00023355001,GSBRNA2T00007324001,GSBRNA2T00011037001,GSBRNA2T00075319001,GSBRNA2T00013975001,GSBRNA2T00051062001,GSBRNA2T00149334001,GSBRNA2T00045497001,GSBRNA2T00001368001,GSBRNA2T00019966001,GSBRNA2T00099271001…
GO:0043086	negative regulation of catalytic activity	3 of 86 in the list	67 of 4725 in all the Protein	0.121913	GSBRNA2T00103296001,GSBRNA2T00102545001,GSBRNA2T00138083001
GO:0009737	response to abscisic acid stimulus	7 of 86 in the list	234 of 4725 in all the Protein	0.132201	GSBRNA2T00152632001,GSBRNA2T00007324001,GSBRNA2T00093035001,GSBRNA2T00109776001,GSBRNA2T00063312001,GSBRNA2T00155010001,GSBRNA2T00052350001
GO:0009269	response to desiccation	2 of 86 in the list	35 of 4725 in all the Protein	0.132617	GSBRNA2T00101570001,GSBRNA2T00063312001
GO:0048316	seed development	8 of 86 in the list	279 of 4725 in all the Protein	0.133319	GSBRNA2T00101570001,GSBRNA2T00050545001,GSBRNA2T00086663001,GSBRNA2T00086282001,GSBRNA2T00035842001,GSBRNA2T00044653001,GSBRNA2T00009470001,GSBRNA2T00072003001
GO:0009733	response to auxin stimulus	4 of 86 in the list	109 of 4725 in all the Protein	0.136124	GSBRNA2T00023355001,GSBRNA2T00035842001,GSBRNA2T00109776001,GSBRNA2T00155010001
GO:0006007	glucose catabolic process	14 of 86 in the list	562 of 4725 in all the Protein	0.136825	GSBRNA2T00013308001,GSBRNA2T00027665001,GSBRNA2T00086282001,GSBRNA2T00149334001,GSBRNA2T00072003001,GSBRNA2T00052350001,GSBRNA2T00143342001,GSBRNA2T00014445001,GSBRNA2T00050545001,GSBRNA2T00113651001,GSBRNA2T00003346001,GSBRNA2T00100627001,GSBRNA2T00071488001,GSBRNA2T00013296001
GO:0019320	hexose catabolic process	14 of 86 in the list	562 of 4725 in all the Protein	0.136825	GSBRNA2T00013308001,GSBRNA2T00027665001,GSBRNA2T00086282001,GSBRNA2T00149334001,GSBRNA2T00072003001,GSBRNA2T00052350001,GSBRNA2T00143342001,GSBRNA2T00014445001,GSBRNA2T00050545001,GSBRNA2T00113651001,GSBRNA2T00003346001,GSBRNA2T00100627001,GSBRNA2T00071488001,GSBRNA2T00013296001
GO:0046365	monosaccharide catabolic process	14 of 86 in the list	562 of 4725 in all the Protein	0.136825	GSBRNA2T00013308001,GSBRNA2T00027665001,GSBRNA2T00086282001,GSBRNA2T00149334001,GSBRNA2T00072003001,GSBRNA2T00052350001,GSBRNA2T00143342001,GSBRNA2T00014445001,GSBRNA2T00050545001,GSBRNA2T00113651001,GSBRNA2T00003346001,GSBRNA2T00100627001,GSBRNA2T00071488001,GSBRNA2T00013296001
GO:0007623	circadian rhythm	2 of 86 in the list	36 of 4725 in all the Protein	0.138831	GSBRNA2T00007324001,GSBRNA2T00027665001
GO:0048511	rhythmic process	2 of 86 in the list	36 of 4725 in all the Protein	0.138831	GSBRNA2T00007324001,GSBRNA2T00027665001
GO:0071554	cell wall organization or biogenesis	11 of 86 in the list	422 of 4725 in all the Protein	0.141702	GSBRNA2T00075319001,GSBRNA2T00149277001,GSBRNA2T00005574001,GSBRNA2T00072003001,GSBRNA2T00076110001,GSBRNA2T00012555001,GSBRNA2T00019966001,GSBRNA2T00004308001,GSBRNA2T00044653001,GSBRNA2T00006132001,GSBRNA2T00064408001
GO:0044092	negative regulation of molecular function	3 of 86 in the list	72 of 4725 in all the Protein	0.142555	GSBRNA2T00103296001,GSBRNA2T00102545001,GSBRNA2T00138083001
GO:0019684	photosynthesis, light reaction	6 of 86 in the list	195 of 4725 in all the Protein	0.142925	GSBRNA2T00152632001,GSBRNA2T00007324001,GSBRNA2T00050545001,GSBRNA2T00149035001,GSBRNA2T00086282001,GSBRNA2T00149334001
GO:0009827	plant-type cell wall modification	3 of 86 in the list	73 of 4725 in all the Protein	0.146818	GSBRNA2T00012555001,GSBRNA2T00044653001,GSBRNA2T00064408001
GO:0010154	fruit development	8 of 86 in the list	286 of 4725 in all the Protein	0.147358	GSBRNA2T00101570001,GSBRNA2T00050545001,GSBRNA2T00086663001,GSBRNA2T00086282001,GSBRNA2T00035842001,GSBRNA2T00044653001,GSBRNA2T00009470001,GSBRNA2T00072003001
GO:0009735	response to cytokinin stimulus	2 of 86 in the list	38 of 4725 in all the Protein	0.151443	GSBRNA2T00005574001,GSBRNA2T00035842001
GO:0009926	auxin polar transport	2 of 86 in the list	39 of 4725 in all the Protein	0.157833	GSBRNA2T00006132001,GSBRNA2T00010424001
GO:0009651	response to salt stress	15 of 86 in the list	627 of 4725 in all the Protein	0.16028	GSBRNA2T00130905001,GSBRNA2T00027665001,GSBRNA2T00005574001,GSBRNA2T00063312001,GSBRNA2T00008244001,GSBRNA2T00072003001,GSBRNA2T00003267001,GSBRNA2T00052350001,GSBRNA2T00076110001,GSBRNA2T00143342001,GSBRNA2T00014445001,GSBRNA2T00100627001,GSBRNA2T00071488001,GSBRNA2T00155010001,GSBRNA2T00010424001
GO:0006818	hydrogen transport	2 of 86 in the list	40 of 4725 in all the Protein	0.164274	GSBRNA2T00072003001,GSBRNA2T00010424001
GO:0015992	proton transport	2 of 86 in the list	40 of 4725 in all the Protein	0.164274	GSBRNA2T00072003001,GSBRNA2T00010424001
GO:0044724	single-organism carbohydrate catabolic process	14 of 86 in the list	584 of 4725 in all the Protein	0.16979	GSBRNA2T00013308001,GSBRNA2T00027665001,GSBRNA2T00086282001,GSBRNA2T00149334001,GSBRNA2T00072003001,GSBRNA2T00052350001,GSBRNA2T00143342001,GSBRNA2T00014445001,GSBRNA2T00050545001,GSBRNA2T00113651001,GSBRNA2T00003346001,GSBRNA2T00100627001,GSBRNA2T00071488001,GSBRNA2T00013296001
GO:0009914	hormone transport	2 of 86 in the list	41 of 4725 in all the Protein	0.170761	GSBRNA2T00006132001,GSBRNA2T00010424001
GO:0060918	auxin transport	2 of 86 in the list	41 of 4725 in all the Protein	0.170761	GSBRNA2T00006132001,GSBRNA2T00010424001
GO:0006098	pentose-phosphate shunt	6 of 86 in the list	206 of 4725 in all the Protein	0.171173	GSBRNA2T00143342001,GSBRNA2T00050545001,GSBRNA2T00086282001,GSBRNA2T00003346001,GSBRNA2T00013296001,GSBRNA2T00149334001
GO:0006740	NADPH regeneration	6 of 86 in the list	206 of 4725 in all the Protein	0.171173	GSBRNA2T00143342001,GSBRNA2T00050545001,GSBRNA2T00086282001,GSBRNA2T00003346001,GSBRNA2T00013296001,GSBRNA2T00149334001
GO:0006739	NADP metabolic process	6 of 86 in the list	208 of 4725 in all the Protein	0.17655	GSBRNA2T00143342001,GSBRNA2T00050545001,GSBRNA2T00086282001,GSBRNA2T00003346001,GSBRNA2T00013296001,GSBRNA2T00149334001
GO:0007033	vacuole organization	2 of 86 in the list	42 of 4725 in all the Protein	0.177292	GSBRNA2T00005574001,GSBRNA2T00072003001
GO:0006612	protein targeting to membrane	5 of 86 in the list	164 of 4725 in all the Protein	0.177546	GSBRNA2T00031517001,GSBRNA2T00078293001,GSBRNA2T00149035001,GSBRNA2T00109776001,GSBRNA2T00089433001
GO:0019362	pyridine nucleotide metabolic process	6 of 86 in the list	209 of 4725 in all the Protein	0.179265	GSBRNA2T00143342001,GSBRNA2T00050545001,GSBRNA2T00086282001,GSBRNA2T00003346001,GSBRNA2T00013296001,GSBRNA2T00149334001
GO:0046496	nicotinamide nucleotide metabolic process	6 of 86 in the list	209 of 4725 in all the Protein	0.179265	GSBRNA2T00143342001,GSBRNA2T00050545001,GSBRNA2T00086282001,GSBRNA2T00003346001,GSBRNA2T00013296001,GSBRNA2T00149334001
GO:0006094	gluconeogenesis	7 of 86 in the list	255 of 4725 in all the Protein	0.180563	GSBRNA2T00031517001,GSBRNA2T00014445001,GSBRNA2T00027665001,GSBRNA2T00005574001,GSBRNA2T00071488001,GSBRNA2T00100627001,GSBRNA2T00003267001
GO:0009058	biosynthetic process	45 of 86 in the list	2220 of 4725 in all the Protein	0.185958	GSBRNA2T00086282001,GSBRNA2T00005574001,GSBRNA2T00101764001,GSBRNA2T00063312001,GSBRNA2T00003267001,GSBRNA2T00076110001,GSBRNA2T00004308001,GSBRNA2T00100627001,GSBRNA2T00155010001,GSBRNA2T00023355001,GSBRNA2T00007324001,GSBRNA2T00011037001,GSBRNA2T00075319001,GSBRNA2T00013975001,GSBRNA2T00051062001,GSBRNA2T00149334001,GSBRNA2T00045497001,GSBRNA2T00001368001,GSBRNA2T00019966001,GSBRNA2T00099271001…
GO:0019319	hexose biosynthetic process	7 of 86 in the list	258 of 4725 in all the Protein	0.188034	GSBRNA2T00031517001,GSBRNA2T00014445001,GSBRNA2T00027665001,GSBRNA2T00005574001,GSBRNA2T00071488001,GSBRNA2T00100627001,GSBRNA2T00003267001
GO:0051707	response to other organism	16 of 86 in the list	698 of 4725 in all the Protein	0.192853	GSBRNA2T00013308001,GSBRNA2T00150190001,GSBRNA2T00008244001,GSBRNA2T00072003001,GSBRNA2T00152632001,GSBRNA2T00016857001,GSBRNA2T00003346001,GSBRNA2T00071488001,GSBRNA2T00155010001,GSBRNA2T00007324001,GSBRNA2T00149035001,GSBRNA2T00027665001,GSBRNA2T00049203001,GSBRNA2T00109776001,GSBRNA2T00078293001,GSBRNA2T00113651001
GO:0006970	response to osmotic stress	15 of 86 in the list	648 of 4725 in all the Protein	0.19304	GSBRNA2T00130905001,GSBRNA2T00027665001,GSBRNA2T00005574001,GSBRNA2T00063312001,GSBRNA2T00008244001,GSBRNA2T00072003001,GSBRNA2T00003267001,GSBRNA2T00052350001,GSBRNA2T00076110001,GSBRNA2T00143342001,GSBRNA2T00014445001,GSBRNA2T00100627001,GSBRNA2T00071488001,GSBRNA2T00155010001,GSBRNA2T00010424001
GO:0097305	response to alcohol	7 of 86 in the list	260 of 4725 in all the Protein	0.193086	GSBRNA2T00152632001,GSBRNA2T00007324001,GSBRNA2T00093035001,GSBRNA2T00109776001,GSBRNA2T00063312001,GSBRNA2T00155010001,GSBRNA2T00052350001
GO:0048467	gynoecium development	3 of 86 in the list	84 of 4725 in all the Protein	0.196198	GSBRNA2T00023355001,GSBRNA2T00050545001,GSBRNA2T00075319001
GO:0072524	pyridine-containing compound metabolic process	6 of 86 in the list	216 of 4725 in all the Protein	0.19874	GSBRNA2T00143342001,GSBRNA2T00050545001,GSBRNA2T00086282001,GSBRNA2T00003346001,GSBRNA2T00013296001,GSBRNA2T00149334001
GO:0016070	RNA metabolic process	17 of 86 in the list	755 of 4725 in all the Protein	0.203162	GSBRNA2T00086282001,GSBRNA2T00091611001,GSBRNA2T00015282001,GSBRNA2T00017352001,GSBRNA2T00011037001,GSBRNA2T00023355001,GSBRNA2T00027665001,GSBRNA2T00020057001,GSBRNA2T00013975001,GSBRNA2T00149334001,GSBRNA2T00001968001,GSBRNA2T00045497001,GSBRNA2T00019966001,GSBRNA2T00001368001,GSBRNA2T00121694001,GSBRNA2T00050545001,GSBRNA2T00132762001
GO:0022607	cellular component assembly	11 of 86 in the list	457 of 4725 in all the Protein	0.205678	GSBRNA2T00031517001,GSBRNA2T00005430001,GSBRNA2T00048565001,GSBRNA2T00086282001,GSBRNA2T00008244001,GSBRNA2T00149334001,GSBRNA2T00007688001,GSBRNA2T00003267001,GSBRNA2T00052350001,GSBRNA2T00050545001,GSBRNA2T00035842001
GO:0046364	monosaccharide biosynthetic process	7 of 86 in the list	265 of 4725 in all the Protein	0.205959	GSBRNA2T00031517001,GSBRNA2T00014445001,GSBRNA2T00027665001,GSBRNA2T00005574001,GSBRNA2T00071488001,GSBRNA2T00100627001,GSBRNA2T00003267001
GO:0009607	response to biotic stimulus	16 of 86 in the list	707 of 4725 in all the Protein	0.207353	GSBRNA2T00013308001,GSBRNA2T00150190001,GSBRNA2T00008244001,GSBRNA2T00072003001,GSBRNA2T00152632001,GSBRNA2T00016857001,GSBRNA2T00003346001,GSBRNA2T00071488001,GSBRNA2T00155010001,GSBRNA2T00007324001,GSBRNA2T00149035001,GSBRNA2T00027665001,GSBRNA2T00049203001,GSBRNA2T00109776001,GSBRNA2T00078293001,GSBRNA2T00113651001
GO:0048767	root hair elongation	4 of 86 in the list	131 of 4725 in all the Protein	0.214927	GSBRNA2T00031517001,GSBRNA2T00075319001,GSBRNA2T00005574001,GSBRNA2T00035842001
GO:0003006	developmental process involved in reproduction	16 of 86 in the list	713 of 4725 in all the Protein	0.217306	GSBRNA2T00086282001,GSBRNA2T00007688001,GSBRNA2T00072003001,GSBRNA2T00101570001,GSBRNA2T00019008001,GSBRNA2T00071488001,GSBRNA2T00023355001,GSBRNA2T00027665001,GSBRNA2T00061574001,GSBRNA2T00075319001,GSBRNA2T00052350001,GSBRNA2T00009470001,GSBRNA2T00050545001,GSBRNA2T00086663001,GSBRNA2T00035842001,GSBRNA2T00044653001
GO:0016052	carbohydrate catabolic process	14 of 86 in the list	613 of 4725 in all the Protein	0.219004	GSBRNA2T00013308001,GSBRNA2T00027665001,GSBRNA2T00086282001,GSBRNA2T00149334001,GSBRNA2T00072003001,GSBRNA2T00052350001,GSBRNA2T00143342001,GSBRNA2T00014445001,GSBRNA2T00050545001,GSBRNA2T00113651001,GSBRNA2T00003346001,GSBRNA2T00100627001,GSBRNA2T00071488001,GSBRNA2T00013296001
GO:0010207	photosystem II assembly	3 of 86 in the list	89 of 4725 in all the Protein	0.219872	GSBRNA2T00050545001,GSBRNA2T00086282001,GSBRNA2T00149334001
GO:0046686	response to cadmium ion	15 of 86 in the list	665 of 4725 in all the Protein	0.221827	GSBRNA2T00013308001,GSBRNA2T00027665001,GSBRNA2T00061574001,GSBRNA2T00005574001,GSBRNA2T00101764001,GSBRNA2T00063312001,GSBRNA2T00072003001,GSBRNA2T00003267001,GSBRNA2T00052350001,GSBRNA2T00076110001,GSBRNA2T00014445001,GSBRNA2T00113651001,GSBRNA2T00100627001,GSBRNA2T00071488001,GSBRNA2T00104739001
GO:0050832	defense response to fungus	5 of 86 in the list	178 of 4725 in all the Protein	0.22249	GSBRNA2T00027665001,GSBRNA2T00149035001,GSBRNA2T00109776001,GSBRNA2T00113651001,GSBRNA2T00008244001
GO:0005975	carbohydrate metabolic process	26 of 86 in the list	1236 of 4725 in all the Protein	0.226004	GSBRNA2T00013308001,GSBRNA2T00150190001,GSBRNA2T00086282001,GSBRNA2T00005574001,GSBRNA2T00063511001,GSBRNA2T00008244001,GSBRNA2T00072003001,GSBRNA2T00003267001,GSBRNA2T00143342001,GSBRNA2T00003346001,GSBRNA2T00071488001,GSBRNA2T00100627001,GSBRNA2T00031517001,GSBRNA2T00010581001,GSBRNA2T00039981001,GSBRNA2T00027665001,GSBRNA2T00075319001,GSBRNA2T00153794001,GSBRNA2T00149334001,GSBRNA2T00052350001…
GO:0006414	translational elongation	2 of 86 in the list	50 of 4725 in all the Protein	0.230666	GSBRNA2T00015282001,GSBRNA2T00050545001
GO:0032502	developmental process	30 of 86 in the list	1451 of 4725 in all the Protein	0.230955	GSBRNA2T00086282001,GSBRNA2T00005574001,GSBRNA2T00008244001,GSBRNA2T00007688001,GSBRNA2T00072003001,GSBRNA2T00003267001,GSBRNA2T00076110001,GSBRNA2T00101570001,GSBRNA2T00016857001,GSBRNA2T00019008001,GSBRNA2T00006132001,GSBRNA2T00071488001,GSBRNA2T00064408001,GSBRNA2T00031517001,GSBRNA2T00023355001,GSBRNA2T00027665001,GSBRNA2T00075319001,GSBRNA2T00061574001,GSBRNA2T00149334001,GSBRNA2T00009470001…
GO:0043090	amino acid import	2 of 86 in the list	51 of 4725 in all the Protein	0.237432	GSBRNA2T00031517001,GSBRNA2T00089433001
GO:0009719	response to endogenous stimulus	13 of 86 in the list	575 of 4725 in all the Protein	0.242195	GSBRNA2T00023355001,GSBRNA2T00007324001,GSBRNA2T00093035001,GSBRNA2T00027665001,GSBRNA2T00149035001,GSBRNA2T00061574001,GSBRNA2T00005574001,GSBRNA2T00109776001,GSBRNA2T00063312001,GSBRNA2T00052350001,GSBRNA2T00152632001,GSBRNA2T00035842001,GSBRNA2T00155010001
GO:0009725	response to hormone stimulus	12 of 86 in the list	526 of 4725 in all the Protein	0.244886	GSBRNA2T00023355001,GSBRNA2T00007324001,GSBRNA2T00093035001,GSBRNA2T00149035001,GSBRNA2T00061574001,GSBRNA2T00005574001,GSBRNA2T00109776001,GSBRNA2T00063312001,GSBRNA2T00052350001,GSBRNA2T00152632001,GSBRNA2T00035842001,GSBRNA2T00155010001
GO:0043623	cellular protein complex assembly	8 of 86 in the list	328 of 4725 in all the Protein	0.245243	GSBRNA2T00031517001,GSBRNA2T00050545001,GSBRNA2T00086282001,GSBRNA2T00035842001,GSBRNA2T00008244001,GSBRNA2T00149334001,GSBRNA2T00003267001,GSBRNA2T00052350001
GO:0044767	single-organism developmental process	22 of 86 in the list	1040 of 4725 in all the Protein	0.245732	GSBRNA2T00086282001,GSBRNA2T00005574001,GSBRNA2T00008244001,GSBRNA2T00072003001,GSBRNA2T00101570001,GSBRNA2T00016857001,GSBRNA2T00019008001,GSBRNA2T00006132001,GSBRNA2T00064408001,GSBRNA2T00031517001,GSBRNA2T00023355001,GSBRNA2T00075319001,GSBRNA2T00149334001,GSBRNA2T00009470001,GSBRNA2T00012555001,GSBRNA2T00019966001,GSBRNA2T00001368001,GSBRNA2T00050545001,GSBRNA2T00086663001,GSBRNA2T00035842001…
GO:0010228	vegetative to reproductive phase transition of meristem	5 of 86 in the list	185 of 4725 in all the Protein	0.246189	GSBRNA2T00050545001,GSBRNA2T00027665001,GSBRNA2T00061574001,GSBRNA2T00071488001,GSBRNA2T00052350001
GO:0043933	macromolecular complex subunit organization	11 of 86 in the list	478 of 4725 in all the Protein	0.249363	GSBRNA2T00031517001,GSBRNA2T00005430001,GSBRNA2T00048565001,GSBRNA2T00086282001,GSBRNA2T00008244001,GSBRNA2T00149334001,GSBRNA2T00007688001,GSBRNA2T00003267001,GSBRNA2T00052350001,GSBRNA2T00050545001,GSBRNA2T00035842001
GO:0006184	GTP catabolic process	2 of 86 in the list	53 of 4725 in all the Protein	0.250995	GSBRNA2T00050545001,GSBRNA2T00003267001
GO:0043473	pigmentation	2 of 86 in the list	53 of 4725 in all the Protein	0.250995	GSBRNA2T00075319001,GSBRNA2T00005574001
GO:0043476	pigment accumulation	2 of 86 in the list	53 of 4725 in all the Protein	0.250995	GSBRNA2T00075319001,GSBRNA2T00005574001
GO:0043478	pigment accumulation in response to UV light	2 of 86 in the list	53 of 4725 in all the Protein	0.250995	GSBRNA2T00075319001,GSBRNA2T00005574001
GO:0043479	pigment accumulation in tissues in response to UV light	2 of 86 in the list	53 of 4725 in all the Protein	0.250995	GSBRNA2T00075319001,GSBRNA2T00005574001
GO:0043480	pigment accumulation in tissues	2 of 86 in the list	53 of 4725 in all the Protein	0.250995	GSBRNA2T00075319001,GSBRNA2T00005574001
GO:0043481	anthocyanin accumulation in tissues in response to UV light	2 of 86 in the list	53 of 4725 in all the Protein	0.250995	GSBRNA2T00075319001,GSBRNA2T00005574001
GO:1901069	guanosine-containing compound catabolic process	2 of 86 in the list	53 of 4725 in all the Protein	0.250995	GSBRNA2T00050545001,GSBRNA2T00003267001
GO:0006816	calcium ion transport	3 of 86 in the list	96 of 4725 in all the Protein	0.253924	GSBRNA2T00005574001,GSBRNA2T00063312001,GSBRNA2T00072003001
GO:0010817	regulation of hormone levels	6 of 86 in the list	235 of 4725 in all the Protein	0.255225	GSBRNA2T00027665001,GSBRNA2T00075319001,GSBRNA2T00005574001,GSBRNA2T00006132001,GSBRNA2T00155010001,GSBRNA2T00010424001
GO:0007275	multicellular organismal development	28 of 86 in the list	1363 of 4725 in all the Protein	0.255952	GSBRNA2T00086282001,GSBRNA2T00005574001,GSBRNA2T00008244001,GSBRNA2T00007688001,GSBRNA2T00072003001,GSBRNA2T00003267001,GSBRNA2T00076110001,GSBRNA2T00101570001,GSBRNA2T00016857001,GSBRNA2T00019008001,GSBRNA2T00006132001,GSBRNA2T00071488001,GSBRNA2T00031517001,GSBRNA2T00023355001,GSBRNA2T00027665001,GSBRNA2T00061574001,GSBRNA2T00075319001,GSBRNA2T00149334001,GSBRNA2T00009470001,GSBRNA2T00052350001…
GO:0006364	rRNA processing	5 of 86 in the list	189 of 4725 in all the Protein	0.26003	GSBRNA2T00001368001,GSBRNA2T00015282001,GSBRNA2T00050545001,GSBRNA2T00086282001,GSBRNA2T00149334001
GO:0033993	response to lipid	7 of 86 in the list	285 of 4725 in all the Protein	0.260503	GSBRNA2T00152632001,GSBRNA2T00007324001,GSBRNA2T00093035001,GSBRNA2T00109776001,GSBRNA2T00063312001,GSBRNA2T00155010001,GSBRNA2T00052350001
GO:0051704	multi-organism process	18 of 86 in the list	842 of 4725 in all the Protein	0.26225	GSBRNA2T00013308001,GSBRNA2T00150190001,GSBRNA2T00008244001,GSBRNA2T00007688001,GSBRNA2T00072003001,GSBRNA2T00152632001,GSBRNA2T00016857001,GSBRNA2T00003346001,GSBRNA2T00071488001,GSBRNA2T00155010001,GSBRNA2T00007324001,GSBRNA2T00149035001,GSBRNA2T00027665001,GSBRNA2T00049203001,GSBRNA2T00109776001,GSBRNA2T00067498001,GSBRNA2T00078293001,GSBRNA2T00113651001
GO:0009620	response to fungus	6 of 86 in the list	238 of 4725 in all the Protein	0.264549	GSBRNA2T00027665001,GSBRNA2T00149035001,GSBRNA2T00109776001,GSBRNA2T00113651001,GSBRNA2T00155010001,GSBRNA2T00008244001
GO:0051093	negative regulation of developmental process	2 of 86 in the list	55 of 4725 in all the Protein	0.264582	GSBRNA2T00075319001,GSBRNA2T00113651001
GO:0044249	cellular biosynthetic process	40 of 86 in the list	2017 of 4725 in all the Protein	0.268814	GSBRNA2T00086282001,GSBRNA2T00005574001,GSBRNA2T00101764001,GSBRNA2T00063312001,GSBRNA2T00004308001,GSBRNA2T00155010001,GSBRNA2T00023355001,GSBRNA2T00007324001,GSBRNA2T00011037001,GSBRNA2T00075319001,GSBRNA2T00013975001,GSBRNA2T00051062001,GSBRNA2T00149334001,GSBRNA2T00045497001,GSBRNA2T00001368001,GSBRNA2T00019966001,GSBRNA2T00099271001,GSBRNA2T00050545001,GSBRNA2T00132762001,GSBRNA2T00013308001…
GO:0016072	rRNA metabolic process	5 of 86 in the list	193 of 4725 in all the Protein	0.27406	GSBRNA2T00001368001,GSBRNA2T00015282001,GSBRNA2T00050545001,GSBRNA2T00086282001,GSBRNA2T00149334001
GO:0042742	defense response to bacterium	7 of 86 in the list	290 of 4725 in all the Protein	0.274787	GSBRNA2T00152632001,GSBRNA2T00007324001,GSBRNA2T00149035001,GSBRNA2T00113651001,GSBRNA2T00003346001,GSBRNA2T00071488001,GSBRNA2T00072003001
GO:0006091	generation of precursor metabolites and energy	13 of 86 in the list	592 of 4725 in all the Protein	0.276341	GSBRNA2T00013308001,GSBRNA2T00007324001,GSBRNA2T00027665001,GSBRNA2T00149035001,GSBRNA2T00086282001,GSBRNA2T00149334001,GSBRNA2T00072003001,GSBRNA2T00052350001,GSBRNA2T00152632001,GSBRNA2T00014445001,GSBRNA2T00050545001,GSBRNA2T00100627001,GSBRNA2T00071488001
GO:0044707	single-multicellular organism process	29 of 86 in the list	1431 of 4725 in all the Protein	0.277291	GSBRNA2T00086282001,GSBRNA2T00005574001,GSBRNA2T00008244001,GSBRNA2T00007688001,GSBRNA2T00072003001,GSBRNA2T00003267001,GSBRNA2T00076110001,GSBRNA2T00101570001,GSBRNA2T00016857001,GSBRNA2T00019008001,GSBRNA2T00006132001,GSBRNA2T00071488001,GSBRNA2T00031517001,GSBRNA2T00023355001,GSBRNA2T00027665001,GSBRNA2T00061574001,GSBRNA2T00075319001,GSBRNA2T00067498001,GSBRNA2T00149334001,GSBRNA2T00009470001…
GO:0046039	GTP metabolic process	2 of 86 in the list	57 of 4725 in all the Protein	0.278175	GSBRNA2T00050545001,GSBRNA2T00003267001
GO:0032501	multicellular organismal process	29 of 86 in the list	1437 of 4725 in all the Protein	0.286121	GSBRNA2T00086282001,GSBRNA2T00005574001,GSBRNA2T00008244001,GSBRNA2T00007688001,GSBRNA2T00072003001,GSBRNA2T00003267001,GSBRNA2T00076110001,GSBRNA2T00101570001,GSBRNA2T00016857001,GSBRNA2T00019008001,GSBRNA2T00006132001,GSBRNA2T00071488001,GSBRNA2T00031517001,GSBRNA2T00023355001,GSBRNA2T00027665001,GSBRNA2T00061574001,GSBRNA2T00075319001,GSBRNA2T00067498001,GSBRNA2T00149334001,GSBRNA2T00009470001…
GO:0009814	defense response, incompatible interaction	7 of 86 in the list	294 of 4725 in all the Protein	0.286367	GSBRNA2T00152632001,GSBRNA2T00013308001,GSBRNA2T00007324001,GSBRNA2T00016857001,GSBRNA2T00149035001,GSBRNA2T00109776001,GSBRNA2T00071488001
GO:0006139	nucleobase-containing compound metabolic process	27 of 86 in the list	1332 of 4725 in all the Protein	0.288655	GSBRNA2T00086282001,GSBRNA2T00007688001,GSBRNA2T00072003001,GSBRNA2T00091611001,GSBRNA2T00003267001,GSBRNA2T00143342001,GSBRNA2T00015282001,GSBRNA2T00017352001,GSBRNA2T00019008001,GSBRNA2T00003346001,GSBRNA2T00011037001,GSBRNA2T00023355001,GSBRNA2T00020057001,GSBRNA2T00005430001,GSBRNA2T00027665001,GSBRNA2T00013975001,GSBRNA2T00048565001,GSBRNA2T00149334001,GSBRNA2T00001968001,GSBRNA2T00045497001…
GO:0034470	ncRNA processing	5 of 86 in the list	198 of 4725 in all the Protein	0.291825	GSBRNA2T00001368001,GSBRNA2T00015282001,GSBRNA2T00050545001,GSBRNA2T00086282001,GSBRNA2T00149334001
GO:0006259	DNA metabolic process	6 of 86 in the list	247 of 4725 in all the Protein	0.293039	GSBRNA2T00027665001,GSBRNA2T00005430001,GSBRNA2T00019008001,GSBRNA2T00048565001,GSBRNA2T00035842001,GSBRNA2T00007688001
GO:0016043	cellular component organization	33 of 86 in the list	1658 of 4725 in all the Protein	0.295575	GSBRNA2T00149277001,GSBRNA2T00086282001,GSBRNA2T00005574001,GSBRNA2T00063312001,GSBRNA2T00008244001,GSBRNA2T00003267001,GSBRNA2T00076110001,GSBRNA2T00004308001,GSBRNA2T00019008001,GSBRNA2T00064408001,GSBRNA2T00075319001,GSBRNA2T00061574001,GSBRNA2T00149334001,GSBRNA2T00078293001,GSBRNA2T00019966001,GSBRNA2T00050545001,GSBRNA2T00044653001,GSBRNA2T00091611001,GSBRNA2T00072003001,GSBRNA2T00007688001…
GO:0015698	inorganic anion transport	3 of 86 in the list	106 of 4725 in all the Protein	0.303726	GSBRNA2T00031517001,GSBRNA2T00020776001,GSBRNA2T00089433001
GO:0006325	chromatin organization	6 of 86 in the list	251 of 4725 in all the Protein	0.305915	GSBRNA2T00005430001,GSBRNA2T00019008001,GSBRNA2T00048565001,GSBRNA2T00063312001,GSBRNA2T00007688001,GSBRNA2T00091611001
GO:0006944	cellular membrane fusion	3 of 86 in the list	107 of 4725 in all the Protein	0.308748	GSBRNA2T00031517001,GSBRNA2T00149035001,GSBRNA2T00089433001
GO:0061025	membrane fusion	3 of 86 in the list	107 of 4725 in all the Protein	0.308748	GSBRNA2T00031517001,GSBRNA2T00149035001,GSBRNA2T00089433001
GO:0010038	response to metal ion	15 of 86 in the list	712 of 4725 in all the Protein	0.310272	GSBRNA2T00013308001,GSBRNA2T00027665001,GSBRNA2T00061574001,GSBRNA2T00005574001,GSBRNA2T00101764001,GSBRNA2T00063312001,GSBRNA2T00072003001,GSBRNA2T00003267001,GSBRNA2T00052350001,GSBRNA2T00076110001,GSBRNA2T00014445001,GSBRNA2T00113651001,GSBRNA2T00100627001,GSBRNA2T00071488001,GSBRNA2T00104739001
GO:0009617	response to bacterium	8 of 86 in the list	353 of 4725 in all the Protein	0.312014	GSBRNA2T00007324001,GSBRNA2T00149035001,GSBRNA2T00150190001,GSBRNA2T00072003001,GSBRNA2T00152632001,GSBRNA2T00113651001,GSBRNA2T00071488001,GSBRNA2T00003346001
GO:0006626	protein targeting to mitochondrion	2 of 86 in the list	62 of 4725 in all the Protein	0.312067	GSBRNA2T00041279001,GSBRNA2T00038437001
GO:0070585	protein localization to mitochondrion	2 of 86 in the list	62 of 4725 in all the Protein	0.312067	GSBRNA2T00041279001,GSBRNA2T00038437001
GO:0072655	establishment of protein localization to mitochondrion	2 of 86 in the list	62 of 4725 in all the Protein	0.312067	GSBRNA2T00041279001,GSBRNA2T00038437001
GO:1901068	guanosine-containing compound metabolic process	2 of 86 in the list	62 of 4725 in all the Protein	0.312067	GSBRNA2T00050545001,GSBRNA2T00003267001
GO:0006733	oxidoreduction coenzyme metabolic process	6 of 86 in the list	255 of 4725 in all the Protein	0.318898	GSBRNA2T00143342001,GSBRNA2T00050545001,GSBRNA2T00086282001,GSBRNA2T00003346001,GSBRNA2T00013296001,GSBRNA2T00149334001
GO:0010363	regulation of plant-type hypersensitive response	4 of 86 in the list	159 of 4725 in all the Protein	0.328297	GSBRNA2T00031517001,GSBRNA2T00149035001,GSBRNA2T00109776001,GSBRNA2T00089433001
GO:0009867	jasmonic acid mediated signaling pathway	3 of 86 in the list	111 of 4725 in all the Protein	0.328861	GSBRNA2T00149035001,GSBRNA2T00109776001,GSBRNA2T00155010001
GO:0048638	regulation of developmental growth	3 of 86 in the list	111 of 4725 in all the Protein	0.328861	GSBRNA2T00075319001,GSBRNA2T00035842001,GSBRNA2T00003267001
GO:0071395	cellular response to jasmonic acid stimulus	3 of 86 in the list	111 of 4725 in all the Protein	0.328861	GSBRNA2T00149035001,GSBRNA2T00109776001,GSBRNA2T00155010001
GO:0006461	protein complex assembly	8 of 86 in the list	360 of 4725 in all the Protein	0.331441	GSBRNA2T00031517001,GSBRNA2T00050545001,GSBRNA2T00086282001,GSBRNA2T00035842001,GSBRNA2T00008244001,GSBRNA2T00149334001,GSBRNA2T00003267001,GSBRNA2T00052350001
GO:0009738	abscisic acid mediated signaling pathway	2 of 86 in the list	65 of 4725 in all the Protein	0.332263	GSBRNA2T00109776001,GSBRNA2T00155010001
GO:0006952	defense response	14 of 86 in the list	671 of 4725 in all the Protein	0.333208	GSBRNA2T00013308001,GSBRNA2T00007324001,GSBRNA2T00049203001,GSBRNA2T00027665001,GSBRNA2T00149035001,GSBRNA2T00150190001,GSBRNA2T00109776001,GSBRNA2T00008244001,GSBRNA2T00072003001,GSBRNA2T00152632001,GSBRNA2T00016857001,GSBRNA2T00113651001,GSBRNA2T00003346001,GSBRNA2T00071488001
GO:0060560	developmental growth involved in morphogenesis	6 of 86 in the list	260 of 4725 in all the Protein	0.335253	GSBRNA2T00012555001,GSBRNA2T00031517001,GSBRNA2T00075319001,GSBRNA2T00005574001,GSBRNA2T00035842001,GSBRNA2T00064408001
GO:0080135	regulation of cellular response to stress	4 of 86 in the list	161 of 4725 in all the Protein	0.336653	GSBRNA2T00031517001,GSBRNA2T00149035001,GSBRNA2T00109776001,GSBRNA2T00089433001
GO:0070271	protein complex biogenesis	8 of 86 in the list	363 of 4725 in all the Protein	0.339837	GSBRNA2T00031517001,GSBRNA2T00050545001,GSBRNA2T00086282001,GSBRNA2T00035842001,GSBRNA2T00008244001,GSBRNA2T00149334001,GSBRNA2T00003267001,GSBRNA2T00052350001
GO:0010015	root morphogenesis	5 of 86 in the list	214 of 4725 in all the Protein	0.349866	GSBRNA2T00031517001,GSBRNA2T00075319001,GSBRNA2T00005574001,GSBRNA2T00035842001,GSBRNA2T00006132001
GO:0045087	innate immune response	8 of 86 in the list	367 of 4725 in all the Protein	0.351087	GSBRNA2T00152632001,GSBRNA2T00013308001,GSBRNA2T00007324001,GSBRNA2T00016857001,GSBRNA2T00027665001,GSBRNA2T00149035001,GSBRNA2T00109776001,GSBRNA2T00071488001
GO:0048589	developmental growth	6 of 86 in the list	266 of 4725 in all the Protein	0.355021	GSBRNA2T00012555001,GSBRNA2T00031517001,GSBRNA2T00075319001,GSBRNA2T00005574001,GSBRNA2T00035842001,GSBRNA2T00064408001
GO:0031348	negative regulation of defense response	3 of 86 in the list	117 of 4725 in all the Protein	0.359019	GSBRNA2T00149035001,GSBRNA2T00109776001,GSBRNA2T00008244001
GO:1901658	glycosyl compound catabolic process	3 of 86 in the list	117 of 4725 in all the Protein	0.359019	GSBRNA2T00050545001,GSBRNA2T00003346001,GSBRNA2T00003267001
GO:0006955	immune response	8 of 86 in the list	371 of 4725 in all the Protein	0.362391	GSBRNA2T00152632001,GSBRNA2T00013308001,GSBRNA2T00007324001,GSBRNA2T00016857001,GSBRNA2T00027665001,GSBRNA2T00149035001,GSBRNA2T00109776001,GSBRNA2T00071488001
GO:0009697	salicylic acid biosynthetic process	3 of 86 in the list	118 of 4725 in all the Protein	0.364033	GSBRNA2T00152632001,GSBRNA2T00007324001,GSBRNA2T00149035001
GO:0008544	epidermis development	5 of 86 in the list	218 of 4725 in all the Protein	0.364542	GSBRNA2T00031517001,GSBRNA2T00019966001,GSBRNA2T00075319001,GSBRNA2T00005574001,GSBRNA2T00035842001
GO:0009908	flower development	5 of 86 in the list	218 of 4725 in all the Protein	0.364542	GSBRNA2T00023355001,GSBRNA2T00050545001,GSBRNA2T00075319001,GSBRNA2T00019008001,GSBRNA2T00035842001
GO:0009913	epidermal cell differentiation	5 of 86 in the list	218 of 4725 in all the Protein	0.364542	GSBRNA2T00031517001,GSBRNA2T00019966001,GSBRNA2T00075319001,GSBRNA2T00005574001,GSBRNA2T00035842001
GO:0006839	mitochondrial transport	2 of 86 in the list	70 of 4725 in all the Protein	0.365542	GSBRNA2T00041279001,GSBRNA2T00038437001
GO:0007005	mitochondrion organization	2 of 86 in the list	70 of 4725 in all the Protein	0.365542	GSBRNA2T00041279001,GSBRNA2T00038437001
GO:0048469	cell maturation	4 of 86 in the list	168 of 4725 in all the Protein	0.365964	GSBRNA2T00031517001,GSBRNA2T00075319001,GSBRNA2T00005574001,GSBRNA2T00035842001
GO:0048764	trichoblast maturation	4 of 86 in the list	168 of 4725 in all the Protein	0.365964	GSBRNA2T00031517001,GSBRNA2T00075319001,GSBRNA2T00005574001,GSBRNA2T00035842001
GO:0048765	root hair cell differentiation	4 of 86 in the list	168 of 4725 in all the Protein	0.365964	GSBRNA2T00031517001,GSBRNA2T00075319001,GSBRNA2T00005574001,GSBRNA2T00035842001
GO:0071704	organic substance metabolic process	67 of 86 in the list	3577 of 4725 in all the Protein	0.368801	GSBRNA2T00063312001,GSBRNA2T00076110001,GSBRNA2T00143342001,GSBRNA2T00004308001,GSBRNA2T00100627001,GSBRNA2T00007324001,GSBRNA2T00011037001,GSBRNA2T00153794001,GSBRNA2T00149334001,GSBRNA2T00045497001,GSBRNA2T00019966001,GSBRNA2T00099271001,GSBRNA2T00113651001,GSBRNA2T00039005001,GSBRNA2T00013296001,GSBRNA2T00013308001,GSBRNA2T00063511001,GSBRNA2T00015282001,GSBRNA2T00071488001,GSBRNA2T00010581001…
GO:0071215	cellular response to abscisic acid stimulus	2 of 86 in the list	71 of 4725 in all the Protein	0.372128	GSBRNA2T00109776001,GSBRNA2T00155010001
GO:0009750	response to fructose stimulus	3 of 86 in the list	120 of 4725 in all the Protein	0.374045	GSBRNA2T00013308001,GSBRNA2T00005574001,GSBRNA2T00101764001
GO:0021700	developmental maturation	4 of 86 in the list	170 of 4725 in all the Protein	0.37434	GSBRNA2T00031517001,GSBRNA2T00075319001,GSBRNA2T00005574001,GSBRNA2T00035842001
GO:0006950	response to stress	35 of 86 in the list	1823 of 4725 in all the Protein	0.381233	GSBRNA2T00005574001,GSBRNA2T00063312001,GSBRNA2T00008244001,GSBRNA2T00003267001,GSBRNA2T00076110001,GSBRNA2T00143342001,GSBRNA2T00016857001,GSBRNA2T00100627001,GSBRNA2T00155010001,GSBRNA2T00007324001,GSBRNA2T00011037001,GSBRNA2T00049203001,GSBRNA2T00061574001,GSBRNA2T00078293001,GSBRNA2T00113651001,GSBRNA2T00010424001,GSBRNA2T00013308001,GSBRNA2T00150190001,GSBRNA2T00072003001,GSBRNA2T00101570001…
GO:0010054	trichoblast differentiation	4 of 86 in the list	172 of 4725 in all the Protein	0.38271	GSBRNA2T00031517001,GSBRNA2T00075319001,GSBRNA2T00005574001,GSBRNA2T00035842001
GO:0006096	glycolysis	7 of 86 in the list	328 of 4725 in all the Protein	0.388467	GSBRNA2T00013308001,GSBRNA2T00014445001,GSBRNA2T00027665001,GSBRNA2T00071488001,GSBRNA2T00100627001,GSBRNA2T00072003001,GSBRNA2T00052350001
GO:0030001	metal ion transport	5 of 86 in the list	225 of 4725 in all the Protein	0.390267	GSBRNA2T00005574001,GSBRNA2T00063312001,GSBRNA2T00072003001,GSBRNA2T00010424001,GSBRNA2T00089433001
GO:0010498	proteasomal protein catabolic process	4 of 86 in the list	174 of 4725 in all the Protein	0.391071	GSBRNA2T00031517001,GSBRNA2T00005574001,GSBRNA2T00035842001,GSBRNA2T00003267001
GO:0010941	regulation of cell death	4 of 86 in the list	174 of 4725 in all the Protein	0.391071	GSBRNA2T00031517001,GSBRNA2T00149035001,GSBRNA2T00109776001,GSBRNA2T00089433001
GO:0043067	regulation of programmed cell death	4 of 86 in the list	174 of 4725 in all the Protein	0.391071	GSBRNA2T00031517001,GSBRNA2T00149035001,GSBRNA2T00109776001,GSBRNA2T00089433001
GO:0031347	regulation of defense response	5 of 86 in the list	226 of 4725 in all the Protein	0.393941	GSBRNA2T00031517001,GSBRNA2T00149035001,GSBRNA2T00109776001,GSBRNA2T00008244001,GSBRNA2T00089433001
GO:0009696	salicylic acid metabolic process	3 of 86 in the list	124 of 4725 in all the Protein	0.393981	GSBRNA2T00152632001,GSBRNA2T00007324001,GSBRNA2T00149035001
GO:0009642	response to light intensity	4 of 86 in the list	175 of 4725 in all the Protein	0.395247	GSBRNA2T00011037001,GSBRNA2T00005574001,GSBRNA2T00035842001,GSBRNA2T00109776001
GO:0006979	response to oxidative stress	8 of 86 in the list	383 of 4725 in all the Protein	0.396529	GSBRNA2T00013308001,GSBRNA2T00011037001,GSBRNA2T00146509001,GSBRNA2T00061574001,GSBRNA2T00005574001,GSBRNA2T00109776001,GSBRNA2T00063312001,GSBRNA2T00155010001
GO:0007030	Golgi organization	5 of 86 in the list	227 of 4725 in all the Protein	0.397614	GSBRNA2T00027665001,GSBRNA2T00005574001,GSBRNA2T00063312001,GSBRNA2T00072003001,GSBRNA2T00052350001
GO:0080167	response to karrikin	2 of 86 in the list	75 of 4725 in all the Protein	0.398194	GSBRNA2T00149277001,GSBRNA2T00113651001
GO:0007389	pattern specification process	3 of 86 in the list	125 of 4725 in all the Protein	0.398942	GSBRNA2T00001368001,GSBRNA2T00019008001,GSBRNA2T00006132001
GO:0040008	regulation of growth	3 of 86 in the list	125 of 4725 in all the Protein	0.398942	GSBRNA2T00075319001,GSBRNA2T00035842001,GSBRNA2T00003267001
GO:0006833	water transport	4 of 86 in the list	177 of 4725 in all the Protein	0.403586	GSBRNA2T00027665001,GSBRNA2T00005574001,GSBRNA2T00072003001,GSBRNA2T00052350001
GO:0042044	fluid transport	4 of 86 in the list	177 of 4725 in all the Protein	0.403586	GSBRNA2T00027665001,GSBRNA2T00005574001,GSBRNA2T00072003001,GSBRNA2T00052350001
GO:0070727	cellular macromolecule localization	11 of 86 in the list	545 of 4725 in all the Protein	0.405863	GSBRNA2T00031517001,GSBRNA2T00149035001,GSBRNA2T00067498001,GSBRNA2T00109776001,GSBRNA2T00038437001,GSBRNA2T00089433001,GSBRNA2T00076110001,GSBRNA2T00078293001,GSBRNA2T00016857001,GSBRNA2T00041279001,GSBRNA2T00071488001
GO:0010053	root epidermal cell differentiation	4 of 86 in the list	178 of 4725 in all the Protein	0.407749	GSBRNA2T00031517001,GSBRNA2T00075319001,GSBRNA2T00005574001,GSBRNA2T00035842001
GO:0006888	ER to Golgi vesicle-mediated transport	2 of 86 in the list	77 of 4725 in all the Protein	0.411045	GSBRNA2T00031517001,GSBRNA2T00089433001
GO:0022622	root system development	6 of 86 in the list	283 of 4725 in all the Protein	0.411419	GSBRNA2T00031517001,GSBRNA2T00016857001,GSBRNA2T00075319001,GSBRNA2T00005574001,GSBRNA2T00035842001,GSBRNA2T00006132001
GO:0048364	root development	6 of 86 in the list	283 of 4725 in all the Protein	0.411419	GSBRNA2T00031517001,GSBRNA2T00016857001,GSBRNA2T00075319001,GSBRNA2T00005574001,GSBRNA2T00035842001,GSBRNA2T00006132001
GO:0080134	regulation of response to stress	5 of 86 in the list	231 of 4725 in all the Protein	0.412288	GSBRNA2T00031517001,GSBRNA2T00149035001,GSBRNA2T00109776001,GSBRNA2T00008244001,GSBRNA2T00089433001
GO:0051276	chromosome organization	6 of 86 in the list	284 of 4725 in all the Protein	0.414737	GSBRNA2T00005430001,GSBRNA2T00019008001,GSBRNA2T00048565001,GSBRNA2T00063312001,GSBRNA2T00007688001,GSBRNA2T00091611001
GO:0009144	purine nucleoside triphosphate metabolic process	3 of 86 in the list	129 of 4725 in all the Protein	0.418679	GSBRNA2T00050545001,GSBRNA2T00072003001,GSBRNA2T00003267001
GO:0009199	ribonucleoside triphosphate metabolic process	3 of 86 in the list	129 of 4725 in all the Protein	0.418679	GSBRNA2T00050545001,GSBRNA2T00072003001,GSBRNA2T00003267001
GO:0009205	purine ribonucleoside triphosphate metabolic process	3 of 86 in the list	129 of 4725 in all the Protein	0.418679	GSBRNA2T00050545001,GSBRNA2T00072003001,GSBRNA2T00003267001
GO:1901136	carbohydrate derivative catabolic process	3 of 86 in the list	129 of 4725 in all the Protein	0.418679	GSBRNA2T00050545001,GSBRNA2T00003346001,GSBRNA2T00003267001
GO:0040007	growth	7 of 86 in the list	338 of 4725 in all the Protein	0.419059	GSBRNA2T00012555001,GSBRNA2T00031517001,GSBRNA2T00075319001,GSBRNA2T00005574001,GSBRNA2T00035842001,GSBRNA2T00006132001,GSBRNA2T00064408001
GO:0009657	plastid organization	5 of 86 in the list	234 of 4725 in all the Protein	0.423267	GSBRNA2T00050545001,GSBRNA2T00027665001,GSBRNA2T00146509001,GSBRNA2T00086282001,GSBRNA2T00149334001
GO:0009141	nucleoside triphosphate metabolic process	3 of 86 in the list	130 of 4725 in all the Protein	0.423582	GSBRNA2T00050545001,GSBRNA2T00072003001,GSBRNA2T00003267001
GO:0010218	response to far red light	2 of 86 in the list	79 of 4725 in all the Protein	0.423764	GSBRNA2T00005574001,GSBRNA2T00149334001
GO:0006972	hyperosmotic response	4 of 86 in the list	182 of 4725 in all the Protein	0.424348	GSBRNA2T00027665001,GSBRNA2T00155010001,GSBRNA2T00072003001,GSBRNA2T00052350001
GO:0043412	macromolecule modification	18 of 86 in the list	929 of 4725 in all the Protein	0.425505	GSBRNA2T00013308001,GSBRNA2T00091611001,GSBRNA2T00015282001,GSBRNA2T00017352001,GSBRNA2T00016857001,GSBRNA2T00019008001,GSBRNA2T00011037001,GSBRNA2T00023355001,GSBRNA2T00020057001,GSBRNA2T00027665001,GSBRNA2T00013975001,GSBRNA2T00067498001,GSBRNA2T00001968001,GSBRNA2T00045497001,GSBRNA2T00019966001,GSBRNA2T00001368001,GSBRNA2T00121694001,GSBRNA2T00132762001
GO:0016144	S-glycoside biosynthetic process	3 of 86 in the list	131 of 4725 in all the Protein	0.428473	GSBRNA2T00014445001,GSBRNA2T00003346001,GSBRNA2T00019429001
GO:0017038	protein import	3 of 86 in the list	131 of 4725 in all the Protein	0.428473	GSBRNA2T00041279001,GSBRNA2T00038437001,GSBRNA2T00089433001
GO:0019758	glycosinolate biosynthetic process	3 of 86 in the list	131 of 4725 in all the Protein	0.428473	GSBRNA2T00014445001,GSBRNA2T00003346001,GSBRNA2T00019429001
GO:0019761	glucosinolate biosynthetic process	3 of 86 in the list	131 of 4725 in all the Protein	0.428473	GSBRNA2T00014445001,GSBRNA2T00003346001,GSBRNA2T00019429001
GO:0009755	hormone-mediated signaling pathway	5 of 86 in the list	236 of 4725 in all the Protein	0.43057	GSBRNA2T00023355001,GSBRNA2T00149035001,GSBRNA2T00061574001,GSBRNA2T00109776001,GSBRNA2T00155010001
GO:0006996	organelle organization	21 of 86 in the list	1094 of 4725 in all the Protein	0.431169	GSBRNA2T00086282001,GSBRNA2T00005574001,GSBRNA2T00063312001,GSBRNA2T00008244001,GSBRNA2T00007688001,GSBRNA2T00072003001,GSBRNA2T00091611001,GSBRNA2T00003267001,GSBRNA2T00019008001,GSBRNA2T00031517001,GSBRNA2T00005430001,GSBRNA2T00027665001,GSBRNA2T00146509001,GSBRNA2T00061574001,GSBRNA2T00048565001,GSBRNA2T00038437001,GSBRNA2T00149334001,GSBRNA2T00052350001,GSBRNA2T00089433001,GSBRNA2T00050545001…
GO:0045454	cell redox homeostasis	2 of 86 in the list	81 of 4725 in all the Protein	0.436345	GSBRNA2T00013308001,GSBRNA2T00094320001
GO:0045088	regulation of innate immune response	4 of 86 in the list	185 of 4725 in all the Protein	0.436729	GSBRNA2T00031517001,GSBRNA2T00149035001,GSBRNA2T00109776001,GSBRNA2T00089433001
GO:0050776	regulation of immune response	4 of 86 in the list	185 of 4725 in all the Protein	0.436729	GSBRNA2T00031517001,GSBRNA2T00149035001,GSBRNA2T00109776001,GSBRNA2T00089433001
GO:0009791	post-embryonic development	15 of 86 in the list	773 of 4725 in all the Protein	0.437224	GSBRNA2T00023355001,GSBRNA2T00027665001,GSBRNA2T00075319001,GSBRNA2T00061574001,GSBRNA2T00086282001,GSBRNA2T00009470001,GSBRNA2T00072003001,GSBRNA2T00052350001,GSBRNA2T00101570001,GSBRNA2T00050545001,GSBRNA2T00086663001,GSBRNA2T00019008001,GSBRNA2T00044653001,GSBRNA2T00035842001,GSBRNA2T00071488001
GO:0009826	unidimensional cell growth	4 of 86 in the list	186 of 4725 in all the Protein	0.440841	GSBRNA2T00012555001,GSBRNA2T00075319001,GSBRNA2T00005574001,GSBRNA2T00064408001
GO:0032268	regulation of cellular protein metabolic process	3 of 86 in the list	134 of 4725 in all the Protein	0.443058	GSBRNA2T00050545001,GSBRNA2T00075319001,GSBRNA2T00149334001
GO:0046483	heterocycle metabolic process	30 of 86 in the list	1590 of 4725 in all the Protein	0.443985	GSBRNA2T00086282001,GSBRNA2T00007688001,GSBRNA2T00072003001,GSBRNA2T00091611001,GSBRNA2T00003267001,GSBRNA2T00143342001,GSBRNA2T00015282001,GSBRNA2T00017352001,GSBRNA2T00019008001,GSBRNA2T00003346001,GSBRNA2T00155010001,GSBRNA2T00023355001,GSBRNA2T00011037001,GSBRNA2T00020057001,GSBRNA2T00005430001,GSBRNA2T00149035001,GSBRNA2T00027665001,GSBRNA2T00013975001,GSBRNA2T00048565001,GSBRNA2T00109776001…
GO:0044550	secondary metabolite biosynthetic process	5 of 86 in the list	240 of 4725 in all the Protein	0.445123	GSBRNA2T00014445001,GSBRNA2T00027665001,GSBRNA2T00149035001,GSBRNA2T00003346001,GSBRNA2T00019429001
GO:0044703	multi-organism reproductive process	3 of 86 in the list	135 of 4725 in all the Protein	0.44789	GSBRNA2T00078293001,GSBRNA2T00067498001,GSBRNA2T00007688001
GO:0048585	negative regulation of response to stimulus	3 of 86 in the list	135 of 4725 in all the Protein	0.44789	GSBRNA2T00149035001,GSBRNA2T00109776001,GSBRNA2T00008244001
GO:0000911	cytokinesis by cell plate formation	2 of 86 in the list	83 of 4725 in all the Protein	0.448779	GSBRNA2T00019966001,GSBRNA2T00138083001
GO:0010114	response to red light	2 of 86 in the list	83 of 4725 in all the Protein	0.448779	GSBRNA2T00005574001,GSBRNA2T00149334001
GO:0002682	regulation of immune system process	4 of 86 in the list	188 of 4725 in all the Protein	0.449041	GSBRNA2T00031517001,GSBRNA2T00149035001,GSBRNA2T00109776001,GSBRNA2T00089433001
GO:0050790	regulation of catalytic activity	4 of 86 in the list	188 of 4725 in all the Protein	0.449041	GSBRNA2T00050545001,GSBRNA2T00103296001,GSBRNA2T00102545001,GSBRNA2T00138083001
GO:0033205	cell cycle cytokinesis	2 of 86 in the list	84 of 4725 in all the Protein	0.454939	GSBRNA2T00019966001,GSBRNA2T00138083001
GO:0006812	cation transport	6 of 86 in the list	297 of 4725 in all the Protein	0.457671	GSBRNA2T00031517001,GSBRNA2T00005574001,GSBRNA2T00063312001,GSBRNA2T00072003001,GSBRNA2T00010424001,GSBRNA2T00089433001
GO:0048523	negative regulation of cellular process	6 of 86 in the list	297 of 4725 in all the Protein	0.457671	GSBRNA2T00031517001,GSBRNA2T00149035001,GSBRNA2T00075319001,GSBRNA2T00019008001,GSBRNA2T00109776001,GSBRNA2T00089433001
GO:0006605	protein targeting	9 of 86 in the list	461 of 4725 in all the Protein	0.464938	GSBRNA2T00031517001,GSBRNA2T00149035001,GSBRNA2T00109776001,GSBRNA2T00038437001,GSBRNA2T00089433001,GSBRNA2T00078293001,GSBRNA2T00016857001,GSBRNA2T00041279001,GSBRNA2T00071488001
GO:0009408	response to heat	4 of 86 in the list	193 of 4725 in all the Protein	0.469379	GSBRNA2T00035842001,GSBRNA2T00109776001,GSBRNA2T00113651001,GSBRNA2T00063312001
GO:0009259	ribonucleotide metabolic process	5 of 86 in the list	247 of 4725 in all the Protein	0.470385	GSBRNA2T00050545001,GSBRNA2T00132762001,GSBRNA2T00072003001,GSBRNA2T00091611001,GSBRNA2T00003267001
GO:0019693	ribose phosphate metabolic process	5 of 86 in the list	247 of 4725 in all the Protein	0.470385	GSBRNA2T00050545001,GSBRNA2T00132762001,GSBRNA2T00072003001,GSBRNA2T00091611001,GSBRNA2T00003267001
GO:0051246	regulation of protein metabolic process	3 of 86 in the list	141 of 4725 in all the Protein	0.476525	GSBRNA2T00050545001,GSBRNA2T00075319001,GSBRNA2T00149334001
GO:1901659	glycosyl compound biosynthetic process	4 of 86 in the list	195 of 4725 in all the Protein	0.477444	GSBRNA2T00014445001,GSBRNA2T00003346001,GSBRNA2T00019429001,GSBRNA2T00072003001
GO:0072594	establishment of protein localization to organelle	5 of 86 in the list	249 of 4725 in all the Protein	0.477544	GSBRNA2T00016857001,GSBRNA2T00041279001,GSBRNA2T00038437001,GSBRNA2T00071488001,GSBRNA2T00089433001
GO:0032870	cellular response to hormone stimulus	5 of 86 in the list	250 of 4725 in all the Protein	0.481112	GSBRNA2T00023355001,GSBRNA2T00149035001,GSBRNA2T00061574001,GSBRNA2T00109776001,GSBRNA2T00155010001
GO:0071495	cellular response to endogenous stimulus	5 of 86 in the list	250 of 4725 in all the Protein	0.481112	GSBRNA2T00023355001,GSBRNA2T00149035001,GSBRNA2T00061574001,GSBRNA2T00109776001,GSBRNA2T00155010001
GO:0009746	response to hexose stimulus	3 of 86 in the list	142 of 4725 in all the Protein	0.481235	GSBRNA2T00013308001,GSBRNA2T00005574001,GSBRNA2T00101764001
GO:0034284	response to monosaccharide stimulus	3 of 86 in the list	142 of 4725 in all the Protein	0.481235	GSBRNA2T00013308001,GSBRNA2T00005574001,GSBRNA2T00101764001
GO:0006066	alcohol metabolic process	4 of 86 in the list	196 of 4725 in all the Protein	0.481459	GSBRNA2T00027665001,GSBRNA2T00063312001,GSBRNA2T00008244001,GSBRNA2T00076110001
GO:0048366	leaf development	4 of 86 in the list	196 of 4725 in all the Protein	0.481459	GSBRNA2T00019966001,GSBRNA2T00035842001,GSBRNA2T00149334001,GSBRNA2T00010424001
GO:1901615	organic hydroxy compound metabolic process	4 of 86 in the list	196 of 4725 in all the Protein	0.481459	GSBRNA2T00027665001,GSBRNA2T00063312001,GSBRNA2T00008244001,GSBRNA2T00076110001
GO:0006732	coenzyme metabolic process	7 of 86 in the list	360 of 4725 in all the Protein	0.485844	GSBRNA2T00143342001,GSBRNA2T00050545001,GSBRNA2T00086282001,GSBRNA2T00109776001,GSBRNA2T00003346001,GSBRNA2T00013296001,GSBRNA2T00149334001
GO:0019252	starch biosynthetic process	3 of 86 in the list	143 of 4725 in all the Protein	0.485925	GSBRNA2T00050545001,GSBRNA2T00003346001,GSBRNA2T00052350001
GO:0032989	cellular component morphogenesis	6 of 86 in the list	306 of 4725 in all the Protein	0.487014	GSBRNA2T00012555001,GSBRNA2T00019966001,GSBRNA2T00075319001,GSBRNA2T00005574001,GSBRNA2T00008244001,GSBRNA2T00064408001
GO:0002376	immune system process	8 of 86 in the list	416 of 4725 in all the Protein	0.490335	GSBRNA2T00152632001,GSBRNA2T00013308001,GSBRNA2T00007324001,GSBRNA2T00016857001,GSBRNA2T00027665001,GSBRNA2T00149035001,GSBRNA2T00109776001,GSBRNA2T00071488001
GO:0048438	floral whorl development	3 of 86 in the list	144 of 4725 in all the Protein	0.490595	GSBRNA2T00023355001,GSBRNA2T00050545001,GSBRNA2T00075319001
GO:0048646	anatomical structure formation involved in morphogenesis	3 of 86 in the list	144 of 4725 in all the Protein	0.490595	GSBRNA2T00012555001,GSBRNA2T00019008001,GSBRNA2T00008244001
GO:0009749	response to glucose stimulus	2 of 86 in the list	90 of 4725 in all the Protein	0.49107	GSBRNA2T00013308001,GSBRNA2T00101764001
GO:0097306	cellular response to alcohol	2 of 86 in the list	90 of 4725 in all the Protein	0.49107	GSBRNA2T00109776001,GSBRNA2T00155010001
GO:0006725	cellular aromatic compound metabolic process	31 of 86 in the list	1674 of 4725 in all the Protein	0.492878	GSBRNA2T00086282001,GSBRNA2T00007688001,GSBRNA2T00072003001,GSBRNA2T00091611001,GSBRNA2T00003267001,GSBRNA2T00152632001,GSBRNA2T00143342001,GSBRNA2T00015282001,GSBRNA2T00017352001,GSBRNA2T00019008001,GSBRNA2T00003346001,GSBRNA2T00155010001,GSBRNA2T00023355001,GSBRNA2T00007324001,GSBRNA2T00011037001,GSBRNA2T00020057001,GSBRNA2T00005430001,GSBRNA2T00149035001,GSBRNA2T00027665001,GSBRNA2T00013975001…
GO:0070838	divalent metal ion transport	3 of 86 in the list	145 of 4725 in all the Protein	0.495246	GSBRNA2T00005574001,GSBRNA2T00063312001,GSBRNA2T00072003001
GO:0072511	divalent inorganic cation transport	3 of 86 in the list	145 of 4725 in all the Protein	0.495246	GSBRNA2T00005574001,GSBRNA2T00063312001,GSBRNA2T00072003001
GO:1901360	organic cyclic compound metabolic process	33 of 86 in the list	1785 of 4725 in all the Protein	0.495471	GSBRNA2T00086282001,GSBRNA2T00063312001,GSBRNA2T00003267001,GSBRNA2T00143342001,GSBRNA2T00019008001,GSBRNA2T00155010001,GSBRNA2T00023355001,GSBRNA2T00007324001,GSBRNA2T00011037001,GSBRNA2T00013975001,GSBRNA2T00149334001,GSBRNA2T00045497001,GSBRNA2T00001368001,GSBRNA2T00019966001,GSBRNA2T00050545001,GSBRNA2T00132762001,GSBRNA2T00013296001,GSBRNA2T00091611001,GSBRNA2T00072003001,GSBRNA2T00007688001…
GO:0034660	ncRNA metabolic process	5 of 86 in the list	256 of 4725 in all the Protein	0.502355	GSBRNA2T00001368001,GSBRNA2T00015282001,GSBRNA2T00050545001,GSBRNA2T00086282001,GSBRNA2T00149334001
GO:0000910	cytokinesis	2 of 86 in the list	92 of 4725 in all the Protein	0.502783	GSBRNA2T00019966001,GSBRNA2T00138083001
GO:0042537	benzene-containing compound metabolic process	3 of 86 in the list	147 of 4725 in all the Protein	0.504485	GSBRNA2T00152632001,GSBRNA2T00007324001,GSBRNA2T00149035001
GO:0048569	post-embryonic organ development	4 of 86 in the list	202 of 4725 in all the Protein	0.505303	GSBRNA2T00001368001,GSBRNA2T00050545001,GSBRNA2T00019008001,GSBRNA2T00035842001
GO:0006195	purine nucleotide catabolic process	2 of 86 in the list	93 of 4725 in all the Protein	0.508575	GSBRNA2T00050545001,GSBRNA2T00003267001
GO:0009143	nucleoside triphosphate catabolic process	2 of 86 in the list	93 of 4725 in all the Protein	0.508575	GSBRNA2T00050545001,GSBRNA2T00003267001
GO:0009146	purine nucleoside triphosphate catabolic process	2 of 86 in the list	93 of 4725 in all the Protein	0.508575	GSBRNA2T00050545001,GSBRNA2T00003267001
GO:0009154	purine ribonucleotide catabolic process	2 of 86 in the list	93 of 4725 in all the Protein	0.508575	GSBRNA2T00050545001,GSBRNA2T00003267001
GO:0009166	nucleotide catabolic process	2 of 86 in the list	93 of 4725 in all the Protein	0.508575	GSBRNA2T00050545001,GSBRNA2T00003267001
GO:0009203	ribonucleoside triphosphate catabolic process	2 of 86 in the list	93 of 4725 in all the Protein	0.508575	GSBRNA2T00050545001,GSBRNA2T00003267001
GO:0009207	purine ribonucleoside triphosphate catabolic process	2 of 86 in the list	93 of 4725 in all the Protein	0.508575	GSBRNA2T00050545001,GSBRNA2T00003267001
GO:0009261	ribonucleotide catabolic process	2 of 86 in the list	93 of 4725 in all the Protein	0.508575	GSBRNA2T00050545001,GSBRNA2T00003267001
GO:0046130	purine ribonucleoside catabolic process	2 of 86 in the list	93 of 4725 in all the Protein	0.508575	GSBRNA2T00050545001,GSBRNA2T00003267001
GO:1901292	nucleoside phosphate catabolic process	2 of 86 in the list	93 of 4725 in all the Protein	0.508575	GSBRNA2T00050545001,GSBRNA2T00003267001
GO:0000302	response to reactive oxygen species	5 of 86 in the list	259 of 4725 in all the Protein	0.51286	GSBRNA2T00013308001,GSBRNA2T00061574001,GSBRNA2T00005574001,GSBRNA2T00109776001,GSBRNA2T00155010001
GO:0046128	purine ribonucleoside metabolic process	3 of 86 in the list	149 of 4725 in all the Protein	0.513639	GSBRNA2T00050545001,GSBRNA2T00072003001,GSBRNA2T00003267001
GO:0006152	purine nucleoside catabolic process	2 of 86 in the list	94 of 4725 in all the Protein	0.514325	GSBRNA2T00050545001,GSBRNA2T00003267001
GO:0009164	nucleoside catabolic process	2 of 86 in the list	94 of 4725 in all the Protein	0.514325	GSBRNA2T00050545001,GSBRNA2T00003267001
GO:0042454	ribonucleoside catabolic process	2 of 86 in the list	94 of 4725 in all the Protein	0.514325	GSBRNA2T00050545001,GSBRNA2T00003267001
GO:0072523	purine-containing compound catabolic process	2 of 86 in the list	94 of 4725 in all the Protein	0.514325	GSBRNA2T00050545001,GSBRNA2T00003267001
GO:0034613	cellular protein localization	10 of 86 in the list	535 of 4725 in all the Protein	0.51531	GSBRNA2T00031517001,GSBRNA2T00149035001,GSBRNA2T00067498001,GSBRNA2T00109776001,GSBRNA2T00038437001,GSBRNA2T00089433001,GSBRNA2T00078293001,GSBRNA2T00016857001,GSBRNA2T00041279001,GSBRNA2T00071488001
GO:0065009	regulation of molecular function	4 of 86 in the list	205 of 4725 in all the Protein	0.517052	GSBRNA2T00050545001,GSBRNA2T00103296001,GSBRNA2T00102545001,GSBRNA2T00138083001
GO:0009150	purine ribonucleotide metabolic process	3 of 86 in the list	150 of 4725 in all the Protein	0.518184	GSBRNA2T00050545001,GSBRNA2T00072003001,GSBRNA2T00003267001
GO:0042278	purine nucleoside metabolic process	3 of 86 in the list	150 of 4725 in all the Protein	0.518184	GSBRNA2T00050545001,GSBRNA2T00072003001,GSBRNA2T00003267001
GO:0044723	single-organism carbohydrate metabolic process	19 of 86 in the list	1031 of 4725 in all the Protein	0.518293	GSBRNA2T00013308001,GSBRNA2T00150190001,GSBRNA2T00086282001,GSBRNA2T00005574001,GSBRNA2T00072003001,GSBRNA2T00003267001,GSBRNA2T00143342001,GSBRNA2T00003346001,GSBRNA2T00100627001,GSBRNA2T00071488001,GSBRNA2T00031517001,GSBRNA2T00027665001,GSBRNA2T00075319001,GSBRNA2T00149334001,GSBRNA2T00052350001,GSBRNA2T00014445001,GSBRNA2T00050545001,GSBRNA2T00113651001,GSBRNA2T00013296001
GO:1901700	response to oxygen-containing compound	18 of 86 in the list	978 of 4725 in all the Protein	0.52205	GSBRNA2T00013308001,GSBRNA2T00005574001,GSBRNA2T00101764001,GSBRNA2T00063312001,GSBRNA2T00008244001,GSBRNA2T00152632001,GSBRNA2T00101570001,GSBRNA2T00155010001,GSBRNA2T00007324001,GSBRNA2T00093035001,GSBRNA2T00005430001,GSBRNA2T00149035001,GSBRNA2T00027665001,GSBRNA2T00061574001,GSBRNA2T00109776001,GSBRNA2T00052350001,GSBRNA2T00020776001,GSBRNA2T00010424001
GO:0046165	alcohol biosynthetic process	3 of 86 in the list	151 of 4725 in all the Protein	0.522707	GSBRNA2T00027665001,GSBRNA2T00063312001,GSBRNA2T00076110001
GO:1901617	organic hydroxy compound biosynthetic process	3 of 86 in the list	151 of 4725 in all the Protein	0.522707	GSBRNA2T00027665001,GSBRNA2T00063312001,GSBRNA2T00076110001
GO:0016051	carbohydrate biosynthetic process	11 of 86 in the list	594 of 4725 in all the Protein	0.524884	GSBRNA2T00031517001,GSBRNA2T00027665001,GSBRNA2T00075319001,GSBRNA2T00005574001,GSBRNA2T00003267001,GSBRNA2T00052350001,GSBRNA2T00014445001,GSBRNA2T00050545001,GSBRNA2T00003346001,GSBRNA2T00100627001,GSBRNA2T00071488001
GO:0016049	cell growth	6 of 86 in the list	318 of 4725 in all the Protein	0.525388	GSBRNA2T00012555001,GSBRNA2T00031517001,GSBRNA2T00075319001,GSBRNA2T00005574001,GSBRNA2T00035842001,GSBRNA2T00064408001
GO:0046434	organophosphate catabolic process	2 of 86 in the list	96 of 4725 in all the Protein	0.525692	GSBRNA2T00050545001,GSBRNA2T00003267001
GO:0048827	phyllome development	4 of 86 in the list	208 of 4725 in all the Protein	0.528676	GSBRNA2T00019966001,GSBRNA2T00035842001,GSBRNA2T00149334001,GSBRNA2T00010424001
GO:0009888	tissue development	7 of 86 in the list	375 of 4725 in all the Protein	0.530274	GSBRNA2T00031517001,GSBRNA2T00019966001,GSBRNA2T00075319001,GSBRNA2T00019008001,GSBRNA2T00005574001,GSBRNA2T00035842001,GSBRNA2T00003267001
GO:0032787	monocarboxylic acid metabolic process	12 of 86 in the list	652 of 4725 in all the Protein	0.531457	GSBRNA2T00007324001,GSBRNA2T00149035001,GSBRNA2T00075319001,GSBRNA2T00086282001,GSBRNA2T00153794001,GSBRNA2T00008244001,GSBRNA2T00152632001,GSBRNA2T00035842001,GSBRNA2T00003346001,GSBRNA2T00155010001,GSBRNA2T00104739001,GSBRNA2T00020776001
GO:0009644	response to high light intensity	3 of 86 in the list	153 of 4725 in all the Protein	0.531684	GSBRNA2T00011037001,GSBRNA2T00005574001,GSBRNA2T00109776001
GO:1901657	glycosyl compound metabolic process	6 of 86 in the list	321 of 4725 in all the Protein	0.534816	GSBRNA2T00014445001,GSBRNA2T00050545001,GSBRNA2T00003346001,GSBRNA2T00019429001,GSBRNA2T00072003001,GSBRNA2T00003267001
GO:0048869	cellular developmental process	10 of 86 in the list	543 of 4725 in all the Protein	0.535188	GSBRNA2T00031517001,GSBRNA2T00075319001,GSBRNA2T00061574001,GSBRNA2T00005574001,GSBRNA2T00008244001,GSBRNA2T00149334001,GSBRNA2T00012555001,GSBRNA2T00019966001,GSBRNA2T00035842001,GSBRNA2T00064408001
GO:0009615	response to virus	2 of 86 in the list	98 of 4725 in all the Protein	0.536883	GSBRNA2T00078293001,GSBRNA2T00113651001
GO:0009832	plant-type cell wall biogenesis	2 of 86 in the list	98 of 4725 in all the Protein	0.536883	GSBRNA2T00006132001,GSBRNA2T00072003001
GO:0048588	developmental cell growth	4 of 86 in the list	212 of 4725 in all the Protein	0.543968	GSBRNA2T00031517001,GSBRNA2T00075319001,GSBRNA2T00005574001,GSBRNA2T00035842001
GO:0016143	S-glycoside metabolic process	3 of 86 in the list	156 of 4725 in all the Protein	0.544977	GSBRNA2T00014445001,GSBRNA2T00003346001,GSBRNA2T00019429001
GO:0019757	glycosinolate metabolic process	3 of 86 in the list	156 of 4725 in all the Protein	0.544977	GSBRNA2T00014445001,GSBRNA2T00003346001,GSBRNA2T00019429001
GO:0019760	glucosinolate metabolic process	3 of 86 in the list	156 of 4725 in all the Protein	0.544977	GSBRNA2T00014445001,GSBRNA2T00003346001,GSBRNA2T00019429001
GO:0033036	macromolecule localization	12 of 86 in the list	658 of 4725 in all the Protein	0.545119	GSBRNA2T00031517001,GSBRNA2T00027665001,GSBRNA2T00149035001,GSBRNA2T00067498001,GSBRNA2T00109776001,GSBRNA2T00038437001,GSBRNA2T00089433001,GSBRNA2T00076110001,GSBRNA2T00078293001,GSBRNA2T00016857001,GSBRNA2T00041279001,GSBRNA2T00071488001
GO:0006351	transcription, DNA-dependent	2 of 86 in the list	100 of 4725 in all the Protein	0.547895	GSBRNA2T00050545001,GSBRNA2T00086282001
GO:0032774	RNA biosynthetic process	2 of 86 in the list	100 of 4725 in all the Protein	0.547895	GSBRNA2T00050545001,GSBRNA2T00086282001
GO:0009611	response to wounding	3 of 86 in the list	158 of 4725 in all the Protein	0.55372	GSBRNA2T00078293001,GSBRNA2T00049203001,GSBRNA2T00155010001
GO:0009119	ribonucleoside metabolic process	3 of 86 in the list	159 of 4725 in all the Protein	0.558055	GSBRNA2T00050545001,GSBRNA2T00072003001,GSBRNA2T00003267001
GO:0071822	protein complex subunit organization	8 of 86 in the list	441 of 4725 in all the Protein	0.559053	GSBRNA2T00031517001,GSBRNA2T00050545001,GSBRNA2T00086282001,GSBRNA2T00035842001,GSBRNA2T00008244001,GSBRNA2T00149334001,GSBRNA2T00003267001,GSBRNA2T00052350001
GO:0034976	response to endoplasmic reticulum stress	4 of 86 in the list	217 of 4725 in all the Protein	0.562734	GSBRNA2T00013308001,GSBRNA2T00016857001,GSBRNA2T00149035001,GSBRNA2T00109776001
GO:0000165	MAPK cascade	2 of 86 in the list	103 of 4725 in all the Protein	0.564073	GSBRNA2T00149035001,GSBRNA2T00109776001
GO:0065008	regulation of biological quality	10 of 86 in the list	556 of 4725 in all the Protein	0.566923	GSBRNA2T00013308001,GSBRNA2T00027665001,GSBRNA2T00075319001,GSBRNA2T00005574001,GSBRNA2T00063312001,GSBRNA2T00008244001,GSBRNA2T00094320001,GSBRNA2T00006132001,GSBRNA2T00155010001,GSBRNA2T00010424001
GO:0048513	organ development	12 of 86 in the list	668 of 4725 in all the Protein	0.56761	GSBRNA2T00031517001,GSBRNA2T00075319001,GSBRNA2T00005574001,GSBRNA2T00149334001,GSBRNA2T00003267001,GSBRNA2T00001368001,GSBRNA2T00019966001,GSBRNA2T00050545001,GSBRNA2T00016857001,GSBRNA2T00019008001,GSBRNA2T00035842001,GSBRNA2T00006132001
GO:0007243	intracellular protein kinase cascade	2 of 86 in the list	104 of 4725 in all the Protein	0.569374	GSBRNA2T00149035001,GSBRNA2T00109776001
GO:0009862	systemic acquired resistance, salicylic acid mediated signaling pathway	2 of 86 in the list	104 of 4725 in all the Protein	0.569374	GSBRNA2T00149035001,GSBRNA2T00109776001
GO:0009965	leaf morphogenesis	2 of 86 in the list	104 of 4725 in all the Protein	0.569374	GSBRNA2T00019966001,GSBRNA2T00149334001
GO:0031399	regulation of protein modification process	2 of 86 in the list	104 of 4725 in all the Protein	0.569374	GSBRNA2T00050545001,GSBRNA2T00075319001
GO:0043269	regulation of ion transport	2 of 86 in the list	104 of 4725 in all the Protein	0.569374	GSBRNA2T00031517001,GSBRNA2T00089433001
GO:0009260	ribonucleotide biosynthetic process	3 of 86 in the list	163 of 4725 in all the Protein	0.575148	GSBRNA2T00132762001,GSBRNA2T00072003001,GSBRNA2T00091611001
GO:0046390	ribose phosphate biosynthetic process	3 of 86 in the list	163 of 4725 in all the Protein	0.575148	GSBRNA2T00132762001,GSBRNA2T00072003001,GSBRNA2T00091611001
GO:0080129	proteasome core complex assembly	3 of 86 in the list	163 of 4725 in all the Protein	0.575148	GSBRNA2T00031517001,GSBRNA2T00035842001,GSBRNA2T00052350001
GO:0000902	cell morphogenesis	5 of 86 in the list	280 of 4725 in all the Protein	0.583706	GSBRNA2T00012555001,GSBRNA2T00019966001,GSBRNA2T00075319001,GSBRNA2T00005574001,GSBRNA2T00064408001
GO:0050793	regulation of developmental process	6 of 86 in the list	337 of 4725 in all the Protein	0.583759	GSBRNA2T00075319001,GSBRNA2T00019008001,GSBRNA2T00035842001,GSBRNA2T00113651001,GSBRNA2T00091611001,GSBRNA2T00003267001
GO:0009116	nucleoside metabolic process	3 of 86 in the list	166 of 4725 in all the Protein	0.587701	GSBRNA2T00050545001,GSBRNA2T00072003001,GSBRNA2T00003267001
GO:0006694	steroid biosynthetic process	2 of 86 in the list	108 of 4725 in all the Protein	0.590121	GSBRNA2T00027665001,GSBRNA2T00063312001
GO:0034968	histone lysine methylation	2 of 86 in the list	108 of 4725 in all the Protein	0.590121	GSBRNA2T00019008001,GSBRNA2T00091611001
GO:0008104	protein localization	10 of 86 in the list	566 of 4725 in all the Protein	0.590768	GSBRNA2T00031517001,GSBRNA2T00149035001,GSBRNA2T00067498001,GSBRNA2T00109776001,GSBRNA2T00038437001,GSBRNA2T00089433001,GSBRNA2T00078293001,GSBRNA2T00016857001,GSBRNA2T00041279001,GSBRNA2T00071488001
GO:0009250	glucan biosynthetic process	4 of 86 in the list	227 of 4725 in all the Protein	0.59901	GSBRNA2T00050545001,GSBRNA2T00005574001,GSBRNA2T00003346001,GSBRNA2T00052350001
GO:0048583	regulation of response to stimulus	5 of 86 in the list	286 of 4725 in all the Protein	0.602955	GSBRNA2T00031517001,GSBRNA2T00149035001,GSBRNA2T00109776001,GSBRNA2T00008244001,GSBRNA2T00089433001
GO:0019637	organophosphate metabolic process	13 of 86 in the list	742 of 4725 in all the Protein	0.606335	GSBRNA2T00086282001,GSBRNA2T00109776001,GSBRNA2T00149334001,GSBRNA2T00072003001,GSBRNA2T00091611001,GSBRNA2T00003267001,GSBRNA2T00076110001,GSBRNA2T00143342001,GSBRNA2T00099271001,GSBRNA2T00050545001,GSBRNA2T00132762001,GSBRNA2T00003346001,GSBRNA2T00013296001
GO:0009627	systemic acquired resistance	4 of 86 in the list	230 of 4725 in all the Protein	0.609548	GSBRNA2T00013308001,GSBRNA2T00016857001,GSBRNA2T00149035001,GSBRNA2T00109776001
GO:0071705	nitrogen compound transport	4 of 86 in the list	230 of 4725 in all the Protein	0.609548	GSBRNA2T00031517001,GSBRNA2T00027665001,GSBRNA2T00020776001,GSBRNA2T00089433001
GO:0009699	phenylpropanoid biosynthetic process	2 of 86 in the list	112 of 4725 in all the Protein	0.610129	GSBRNA2T00027665001,GSBRNA2T00149035001
GO:0016482	cytoplasmic transport	7 of 86 in the list	404 of 4725 in all the Protein	0.611759	GSBRNA2T00031517001,GSBRNA2T00016857001,GSBRNA2T00027665001,GSBRNA2T00041279001,GSBRNA2T00038437001,GSBRNA2T00071488001,GSBRNA2T00089433001
GO:0009753	response to jasmonic acid stimulus	3 of 86 in the list	172 of 4725 in all the Protein	0.612104	GSBRNA2T00149035001,GSBRNA2T00109776001,GSBRNA2T00155010001
GO:0034641	cellular nitrogen compound metabolic process	28 of 86 in the list	1582 of 4725 in all the Protein	0.612905	GSBRNA2T00086282001,GSBRNA2T00007688001,GSBRNA2T00072003001,GSBRNA2T00091611001,GSBRNA2T00003267001,GSBRNA2T00143342001,GSBRNA2T00015282001,GSBRNA2T00017352001,GSBRNA2T00019008001,GSBRNA2T00003346001,GSBRNA2T00155010001,GSBRNA2T00023355001,GSBRNA2T00011037001,GSBRNA2T00020057001,GSBRNA2T00005430001,GSBRNA2T00027665001,GSBRNA2T00013975001,GSBRNA2T00048565001,GSBRNA2T00149334001,GSBRNA2T00001968001…
GO:0009218	pyrimidine ribonucleotide metabolic process	2 of 86 in the list	113 of 4725 in all the Protein	0.615016	GSBRNA2T00132762001,GSBRNA2T00091611001
GO:0009220	pyrimidine ribonucleotide biosynthetic process	2 of 86 in the list	113 of 4725 in all the Protein	0.615016	GSBRNA2T00132762001,GSBRNA2T00091611001
GO:0010073	meristem maintenance	2 of 86 in the list	113 of 4725 in all the Protein	0.615016	GSBRNA2T00019008001,GSBRNA2T00003267001
GO:0006753	nucleoside phosphate metabolic process	10 of 86 in the list	577 of 4725 in all the Protein	0.616339	GSBRNA2T00086282001,GSBRNA2T00149334001,GSBRNA2T00072003001,GSBRNA2T00091611001,GSBRNA2T00003267001,GSBRNA2T00143342001,GSBRNA2T00050545001,GSBRNA2T00132762001,GSBRNA2T00003346001,GSBRNA2T00013296001
GO:0009117	nucleotide metabolic process	10 of 86 in the list	577 of 4725 in all the Protein	0.616339	GSBRNA2T00086282001,GSBRNA2T00149334001,GSBRNA2T00072003001,GSBRNA2T00091611001,GSBRNA2T00003267001,GSBRNA2T00143342001,GSBRNA2T00050545001,GSBRNA2T00132762001,GSBRNA2T00003346001,GSBRNA2T00013296001
GO:0042592	homeostatic process	4 of 86 in the list	232 of 4725 in all the Protein	0.616482	GSBRNA2T00013308001,GSBRNA2T00094320001,GSBRNA2T00063312001,GSBRNA2T00008244001
GO:0006811	ion transport	7 of 86 in the list	406 of 4725 in all the Protein	0.617113	GSBRNA2T00031517001,GSBRNA2T00005574001,GSBRNA2T00063312001,GSBRNA2T00020776001,GSBRNA2T00072003001,GSBRNA2T00010424001,GSBRNA2T00089433001
GO:0005982	starch metabolic process	3 of 86 in the list	174 of 4725 in all the Protein	0.620025	GSBRNA2T00050545001,GSBRNA2T00003346001,GSBRNA2T00052350001
GO:0006220	pyrimidine nucleotide metabolic process	2 of 86 in the list	115 of 4725 in all the Protein	0.624651	GSBRNA2T00132762001,GSBRNA2T00091611001
GO:0006221	pyrimidine nucleotide biosynthetic process	2 of 86 in the list	115 of 4725 in all the Protein	0.624651	GSBRNA2T00132762001,GSBRNA2T00091611001
GO:0009555	pollen development	2 of 86 in the list	115 of 4725 in all the Protein	0.624651	GSBRNA2T00008244001,GSBRNA2T00076110001
GO:0042221	response to chemical stimulus	30 of 86 in the list	1701 of 4725 in all the Protein	0.62611	GSBRNA2T00013308001,GSBRNA2T00150190001,GSBRNA2T00005574001,GSBRNA2T00101764001,GSBRNA2T00063312001,GSBRNA2T00008244001,GSBRNA2T00072003001,GSBRNA2T00003267001,GSBRNA2T00076110001,GSBRNA2T00152632001,GSBRNA2T00101570001,GSBRNA2T00100627001,GSBRNA2T00071488001,GSBRNA2T00155010001,GSBRNA2T00104739001,GSBRNA2T00031517001,GSBRNA2T00023355001,GSBRNA2T00007324001,GSBRNA2T00093035001,GSBRNA2T00005430001…
GO:0048519	negative regulation of biological process	8 of 86 in the list	467 of 4725 in all the Protein	0.626321	GSBRNA2T00031517001,GSBRNA2T00149035001,GSBRNA2T00075319001,GSBRNA2T00019008001,GSBRNA2T00109776001,GSBRNA2T00113651001,GSBRNA2T00008244001,GSBRNA2T00089433001
GO:0006865	amino acid transport	2 of 86 in the list	116 of 4725 in all the Protein	0.629399	GSBRNA2T00031517001,GSBRNA2T00089433001
GO:0071396	cellular response to lipid	2 of 86 in the list	116 of 4725 in all the Protein	0.629399	GSBRNA2T00109776001,GSBRNA2T00155010001
GO:0048367	shoot system development	5 of 86 in the list	295 of 4725 in all the Protein	0.630897	GSBRNA2T00019966001,GSBRNA2T00075319001,GSBRNA2T00035842001,GSBRNA2T00149334001,GSBRNA2T00010424001
GO:0046148	pigment biosynthetic process	3 of 86 in the list	178 of 4725 in all the Protein	0.635545	GSBRNA2T00027665001,GSBRNA2T00149035001,GSBRNA2T00149334001
GO:0006886	intracellular protein transport	9 of 86 in the list	529 of 4725 in all the Protein	0.63737	GSBRNA2T00031517001,GSBRNA2T00149035001,GSBRNA2T00109776001,GSBRNA2T00038437001,GSBRNA2T00089433001,GSBRNA2T00078293001,GSBRNA2T00016857001,GSBRNA2T00041279001,GSBRNA2T00071488001
GO:0008202	steroid metabolic process	2 of 86 in the list	118 of 4725 in all the Protein	0.638758	GSBRNA2T00027665001,GSBRNA2T00063312001
GO:0006807	nitrogen compound metabolic process	32 of 86 in the list	1820 of 4725 in all the Protein	0.639111	GSBRNA2T00086282001,GSBRNA2T00101764001,GSBRNA2T00063312001,GSBRNA2T00003267001,GSBRNA2T00143342001,GSBRNA2T00019008001,GSBRNA2T00155010001,GSBRNA2T00023355001,GSBRNA2T00011037001,GSBRNA2T00075319001,GSBRNA2T00013975001,GSBRNA2T00149334001,GSBRNA2T00045497001,GSBRNA2T00001368001,GSBRNA2T00019966001,GSBRNA2T00050545001,GSBRNA2T00132762001,GSBRNA2T00013296001,GSBRNA2T00091611001,GSBRNA2T00072003001…
GO:0051641	cellular localization	14 of 86 in the list	815 of 4725 in all the Protein	0.639644	GSBRNA2T00031517001,GSBRNA2T00027665001,GSBRNA2T00149035001,GSBRNA2T00067498001,GSBRNA2T00005574001,GSBRNA2T00109776001,GSBRNA2T00038437001,GSBRNA2T00089433001,GSBRNA2T00076110001,GSBRNA2T00078293001,GSBRNA2T00050545001,GSBRNA2T00016857001,GSBRNA2T00041279001,GSBRNA2T00071488001
GO:0048468	cell development	5 of 86 in the list	299 of 4725 in all the Protein	0.642939	GSBRNA2T00031517001,GSBRNA2T00019966001,GSBRNA2T00075319001,GSBRNA2T00005574001,GSBRNA2T00035842001
GO:0006913	nucleocytoplasmic transport	2 of 86 in the list	119 of 4725 in all the Protein	0.643368	GSBRNA2T00027665001,GSBRNA2T00089433001
GO:0015711	organic anion transport	2 of 86 in the list	119 of 4725 in all the Protein	0.643368	GSBRNA2T00031517001,GSBRNA2T00089433001
GO:0015849	organic acid transport	2 of 86 in the list	119 of 4725 in all the Protein	0.643368	GSBRNA2T00031517001,GSBRNA2T00089433001
GO:0046942	carboxylic acid transport	2 of 86 in the list	119 of 4725 in all the Protein	0.643368	GSBRNA2T00031517001,GSBRNA2T00089433001
GO:0051169	nuclear transport	2 of 86 in the list	119 of 4725 in all the Protein	0.643368	GSBRNA2T00027665001,GSBRNA2T00089433001
GO:0055086	nucleobase-containing small molecule metabolic process	10 of 86 in the list	591 of 4725 in all the Protein	0.647764	GSBRNA2T00086282001,GSBRNA2T00149334001,GSBRNA2T00072003001,GSBRNA2T00091611001,GSBRNA2T00003267001,GSBRNA2T00143342001,GSBRNA2T00050545001,GSBRNA2T00132762001,GSBRNA2T00003346001,GSBRNA2T00013296001
GO:0019220	regulation of phosphate metabolic process	2 of 86 in the list	120 of 4725 in all the Protein	0.647933	GSBRNA2T00050545001,GSBRNA2T00075319001
GO:0051174	regulation of phosphorus metabolic process	2 of 86 in the list	120 of 4725 in all the Protein	0.647933	GSBRNA2T00050545001,GSBRNA2T00075319001
GO:0051049	regulation of transport	2 of 86 in the list	121 of 4725 in all the Protein	0.652452	GSBRNA2T00031517001,GSBRNA2T00089433001
GO:0009668	plastid membrane organization	2 of 86 in the list	122 of 4725 in all the Protein	0.656926	GSBRNA2T00050545001,GSBRNA2T00146509001
GO:0010027	thylakoid membrane organization	2 of 86 in the list	122 of 4725 in all the Protein	0.656926	GSBRNA2T00050545001,GSBRNA2T00146509001
GO:0009411	response to UV	2 of 86 in the list	123 of 4725 in all the Protein	0.661354	GSBRNA2T00075319001,GSBRNA2T00005574001
GO:0006090	pyruvate metabolic process	3 of 86 in the list	185 of 4725 in all the Protein	0.661654	GSBRNA2T00086282001,GSBRNA2T00003346001,GSBRNA2T00104739001
GO:0019725	cellular homeostasis	3 of 86 in the list	185 of 4725 in all the Protein	0.661654	GSBRNA2T00013308001,GSBRNA2T00094320001,GSBRNA2T00063312001
GO:0006479	protein methylation	2 of 86 in the list	124 of 4725 in all the Protein	0.665737	GSBRNA2T00019008001,GSBRNA2T00091611001
GO:0008213	protein alkylation	2 of 86 in the list	124 of 4725 in all the Protein	0.665737	GSBRNA2T00019008001,GSBRNA2T00091611001
GO:0016571	histone methylation	2 of 86 in the list	124 of 4725 in all the Protein	0.665737	GSBRNA2T00019008001,GSBRNA2T00091611001
GO:0072528	pyrimidine-containing compound biosynthetic process	2 of 86 in the list	124 of 4725 in all the Protein	0.665737	GSBRNA2T00132762001,GSBRNA2T00091611001
GO:0006081	cellular aldehyde metabolic process	4 of 86 in the list	247 of 4725 in all the Protein	0.666056	GSBRNA2T00086282001,GSBRNA2T00153794001,GSBRNA2T00003346001,GSBRNA2T00020776001
GO:0051186	cofactor metabolic process	7 of 86 in the list	426 of 4725 in all the Protein	0.66847	GSBRNA2T00143342001,GSBRNA2T00050545001,GSBRNA2T00086282001,GSBRNA2T00109776001,GSBRNA2T00003346001,GSBRNA2T00013296001,GSBRNA2T00149334001
GO:0009887	organ morphogenesis	3 of 86 in the list	187 of 4725 in all the Protein	0.668866	GSBRNA2T00019966001,GSBRNA2T00019008001,GSBRNA2T00149334001
GO:0006721	terpenoid metabolic process	2 of 86 in the list	125 of 4725 in all the Protein	0.670076	GSBRNA2T00027665001,GSBRNA2T00008244001
GO:0043248	proteasome assembly	3 of 86 in the list	188 of 4725 in all the Protein	0.672431	GSBRNA2T00031517001,GSBRNA2T00035842001,GSBRNA2T00052350001
GO:0051788	response to misfolded protein	3 of 86 in the list	188 of 4725 in all the Protein	0.672431	GSBRNA2T00031517001,GSBRNA2T00035842001,GSBRNA2T00052350001
GO:0006508	proteolysis	9 of 86 in the list	545 of 4725 in all the Protein	0.67362	GSBRNA2T00031517001,GSBRNA2T00129686001,GSBRNA2T00019938001,GSBRNA2T00149277001,GSBRNA2T00005574001,GSBRNA2T00035842001,GSBRNA2T00138083001,GSBRNA2T00003267001,GSBRNA2T00052350001
GO:0009863	salicylic acid mediated signaling pathway	2 of 86 in the list	126 of 4725 in all the Protein	0.674369	GSBRNA2T00149035001,GSBRNA2T00109776001
GO:0071446	cellular response to salicylic acid stimulus	2 of 86 in the list	126 of 4725 in all the Protein	0.674369	GSBRNA2T00149035001,GSBRNA2T00109776001
GO:0051301	cell division	2 of 86 in the list	127 of 4725 in all the Protein	0.678617	GSBRNA2T00019966001,GSBRNA2T00138083001
GO:0009653	anatomical structure morphogenesis	11 of 86 in the list	664 of 4725 in all the Protein	0.680145	GSBRNA2T00031517001,GSBRNA2T00075319001,GSBRNA2T00005574001,GSBRNA2T00008244001,GSBRNA2T00149334001,GSBRNA2T00012555001,GSBRNA2T00019966001,GSBRNA2T00019008001,GSBRNA2T00035842001,GSBRNA2T00006132001,GSBRNA2T00064408001
GO:0006820	anion transport	3 of 86 in the list	191 of 4725 in all the Protein	0.68296	GSBRNA2T00031517001,GSBRNA2T00020776001,GSBRNA2T00089433001
GO:0044238	primary metabolic process	60 of 86 in the list	3377 of 4725 in all the Protein	0.686573	GSBRNA2T00129686001,GSBRNA2T00149277001,GSBRNA2T00086282001,GSBRNA2T00005574001,GSBRNA2T00101764001,GSBRNA2T00063312001,GSBRNA2T00008244001,GSBRNA2T00003267001,GSBRNA2T00143342001,GSBRNA2T00016857001,GSBRNA2T00004308001,GSBRNA2T00019008001,GSBRNA2T00100627001,GSBRNA2T00155010001,GSBRNA2T00023355001,GSBRNA2T00011037001,GSBRNA2T00039981001,GSBRNA2T00075319001,GSBRNA2T00013975001,GSBRNA2T00067498001…
GO:0009856	pollination	2 of 86 in the list	129 of 4725 in all the Protein	0.686981	GSBRNA2T00067498001,GSBRNA2T00007688001
GO:0044706	multi-multicellular organism process	2 of 86 in the list	129 of 4725 in all the Protein	0.686981	GSBRNA2T00067498001,GSBRNA2T00007688001
GO:0048878	chemical homeostasis	2 of 86 in the list	129 of 4725 in all the Protein	0.686981	GSBRNA2T00063312001,GSBRNA2T00008244001
GO:0072527	pyrimidine-containing compound metabolic process	2 of 86 in the list	130 of 4725 in all the Protein	0.691097	GSBRNA2T00132762001,GSBRNA2T00091611001
GO:0006163	purine nucleotide metabolic process	3 of 86 in the list	195 of 4725 in all the Protein	0.696612	GSBRNA2T00050545001,GSBRNA2T00072003001,GSBRNA2T00003267001
GO:0035966	response to topologically incorrect protein	4 of 86 in the list	257 of 4725 in all the Protein	0.696649	GSBRNA2T00031517001,GSBRNA2T00035842001,GSBRNA2T00109776001,GSBRNA2T00052350001
GO:0072330	monocarboxylic acid biosynthetic process	5 of 86 in the list	318 of 4725 in all the Protein	0.696819	GSBRNA2T00152632001,GSBRNA2T00007324001,GSBRNA2T00149035001,GSBRNA2T00075319001,GSBRNA2T00155010001
GO:0090407	organophosphate biosynthetic process	8 of 86 in the list	497 of 4725 in all the Protein	0.696864	GSBRNA2T00099271001,GSBRNA2T00132762001,GSBRNA2T00086282001,GSBRNA2T00109776001,GSBRNA2T00003346001,GSBRNA2T00072003001,GSBRNA2T00091611001,GSBRNA2T00076110001
GO:0033365	protein localization to organelle	5 of 86 in the list	319 of 4725 in all the Protein	0.699499	GSBRNA2T00016857001,GSBRNA2T00041279001,GSBRNA2T00038437001,GSBRNA2T00071488001,GSBRNA2T00089433001
GO:0015031	protein transport	9 of 86 in the list	559 of 4725 in all the Protein	0.703589	GSBRNA2T00031517001,GSBRNA2T00149035001,GSBRNA2T00109776001,GSBRNA2T00038437001,GSBRNA2T00089433001,GSBRNA2T00078293001,GSBRNA2T00016857001,GSBRNA2T00041279001,GSBRNA2T00071488001
GO:0045184	establishment of protein localization	9 of 86 in the list	559 of 4725 in all the Protein	0.703589	GSBRNA2T00031517001,GSBRNA2T00149035001,GSBRNA2T00109776001,GSBRNA2T00038437001,GSBRNA2T00089433001,GSBRNA2T00078293001,GSBRNA2T00016857001,GSBRNA2T00041279001,GSBRNA2T00071488001
GO:0030154	cell differentiation	7 of 86 in the list	443 of 4725 in all the Protein	0.70877	GSBRNA2T00031517001,GSBRNA2T00019966001,GSBRNA2T00075319001,GSBRNA2T00061574001,GSBRNA2T00005574001,GSBRNA2T00035842001,GSBRNA2T00149334001
GO:0051603	proteolysis involved in cellular protein catabolic process	5 of 86 in the list	325 of 4725 in all the Protein	0.715243	GSBRNA2T00031517001,GSBRNA2T00005574001,GSBRNA2T00035842001,GSBRNA2T00003267001,GSBRNA2T00052350001
GO:0042542	response to hydrogen peroxide	3 of 86 in the list	201 of 4725 in all the Protein	0.716267	GSBRNA2T00013308001,GSBRNA2T00061574001,GSBRNA2T00109776001
GO:0010200	response to chitin	2 of 86 in the list	137 of 4725 in all the Protein	0.718689	GSBRNA2T00027665001,GSBRNA2T00149035001
GO:0008654	phospholipid biosynthetic process	3 of 86 in the list	202 of 4725 in all the Protein	0.719448	GSBRNA2T00099271001,GSBRNA2T00086282001,GSBRNA2T00003346001
GO:0042440	pigment metabolic process	3 of 86 in the list	202 of 4725 in all the Protein	0.719448	GSBRNA2T00027665001,GSBRNA2T00149035001,GSBRNA2T00149334001
GO:0072521	purine-containing compound metabolic process	3 of 86 in the list	203 of 4725 in all the Protein	0.722601	GSBRNA2T00050545001,GSBRNA2T00072003001,GSBRNA2T00003267001
GO:0000271	polysaccharide biosynthetic process	5 of 86 in the list	328 of 4725 in all the Protein	0.7229	GSBRNA2T00050545001,GSBRNA2T00075319001,GSBRNA2T00005574001,GSBRNA2T00003346001,GSBRNA2T00052350001
GO:0048229	gametophyte development	3 of 86 in the list	204 of 4725 in all the Protein	0.725727	GSBRNA2T00061574001,GSBRNA2T00008244001,GSBRNA2T00076110001
GO:0048580	regulation of post-embryonic development	3 of 86 in the list	204 of 4725 in all the Protein	0.725727	GSBRNA2T00019008001,GSBRNA2T00113651001,GSBRNA2T00091611001
GO:0010243	response to organic nitrogen	2 of 86 in the list	141 of 4725 in all the Protein	0.73352	GSBRNA2T00027665001,GSBRNA2T00149035001
GO:0006720	isoprenoid metabolic process	4 of 86 in the list	271 of 4725 in all the Protein	0.736112	GSBRNA2T00027665001,GSBRNA2T00086282001,GSBRNA2T00003346001,GSBRNA2T00008244001
GO:0009751	response to salicylic acid stimulus	2 of 86 in the list	142 of 4725 in all the Protein	0.737124	GSBRNA2T00149035001,GSBRNA2T00109776001
GO:0009932	cell tip growth	2 of 86 in the list	142 of 4725 in all the Protein	0.737124	GSBRNA2T00075319001,GSBRNA2T00005574001
GO:0009909	regulation of flower development	2 of 86 in the list	143 of 4725 in all the Protein	0.740687	GSBRNA2T00019008001,GSBRNA2T00091611001
GO:0045893	positive regulation of transcription, DNA-dependent	2 of 86 in the list	143 of 4725 in all the Protein	0.740687	GSBRNA2T00050545001,GSBRNA2T00149334001
GO:0010628	positive regulation of gene expression	2 of 86 in the list	144 of 4725 in all the Protein	0.74421	GSBRNA2T00050545001,GSBRNA2T00149334001
GO:0051254	positive regulation of RNA metabolic process	2 of 86 in the list	144 of 4725 in all the Protein	0.74421	GSBRNA2T00050545001,GSBRNA2T00149334001
GO:0010608	posttranscriptional regulation of gene expression	2 of 86 in the list	146 of 4725 in all the Protein	0.751134	GSBRNA2T00019008001,GSBRNA2T00149334001
GO:0045935	positive regulation of nucleobase-containing compound metabolic process	2 of 86 in the list	146 of 4725 in all the Protein	0.751134	GSBRNA2T00050545001,GSBRNA2T00149334001
GO:0051173	positive regulation of nitrogen compound metabolic process	2 of 86 in the list	146 of 4725 in all the Protein	0.751134	GSBRNA2T00050545001,GSBRNA2T00149334001
GO:0000904	cell morphogenesis involved in differentiation	2 of 86 in the list	147 of 4725 in all the Protein	0.754536	GSBRNA2T00019966001,GSBRNA2T00005574001
GO:0044255	cellular lipid metabolic process	8 of 86 in the list	525 of 4725 in all the Protein	0.754818	GSBRNA2T00099271001,GSBRNA2T00027665001,GSBRNA2T00075319001,GSBRNA2T00086282001,GSBRNA2T00035842001,GSBRNA2T00153794001,GSBRNA2T00003346001,GSBRNA2T00008244001
GO:0044237	cellular metabolic process	60 of 86 in the list	3424 of 4725 in all the Protein	0.756853	GSBRNA2T00086282001,GSBRNA2T00005574001,GSBRNA2T00101764001,GSBRNA2T00063312001,GSBRNA2T00008244001,GSBRNA2T00003267001,GSBRNA2T00076110001,GSBRNA2T00143342001,GSBRNA2T00016857001,GSBRNA2T00004308001,GSBRNA2T00019008001,GSBRNA2T00100627001,GSBRNA2T00155010001,GSBRNA2T00104739001,GSBRNA2T00023355001,GSBRNA2T00007324001,GSBRNA2T00011037001,GSBRNA2T00075319001,GSBRNA2T00013975001,GSBRNA2T00061574001…
GO:1901137	carbohydrate derivative biosynthetic process	7 of 86 in the list	467 of 4725 in all the Protein	0.760079	GSBRNA2T00013308001,GSBRNA2T00014445001,GSBRNA2T00132762001,GSBRNA2T00003346001,GSBRNA2T00019429001,GSBRNA2T00072003001,GSBRNA2T00091611001
GO:2000241	regulation of reproductive process	2 of 86 in the list	150 of 4725 in all the Protein	0.764506	GSBRNA2T00019008001,GSBRNA2T00091611001
GO:0043170	macromolecule metabolic process	42 of 86 in the list	2464 of 4725 in all the Protein	0.767194	GSBRNA2T00129686001,GSBRNA2T00149277001,GSBRNA2T00086282001,GSBRNA2T00005574001,GSBRNA2T00003267001,GSBRNA2T00016857001,GSBRNA2T00004308001,GSBRNA2T00019008001,GSBRNA2T00023355001,GSBRNA2T00011037001,GSBRNA2T00075319001,GSBRNA2T00013975001,GSBRNA2T00067498001,GSBRNA2T00051062001,GSBRNA2T00149334001,GSBRNA2T00045497001,GSBRNA2T00001368001,GSBRNA2T00019966001,GSBRNA2T00050545001,GSBRNA2T00132762001…
GO:0010557	positive regulation of macromolecule biosynthetic process	2 of 86 in the list	151 of 4725 in all the Protein	0.767751	GSBRNA2T00050545001,GSBRNA2T00149334001
GO:0044257	cellular protein catabolic process	5 of 86 in the list	347 of 4725 in all the Protein	0.768055	GSBRNA2T00031517001,GSBRNA2T00005574001,GSBRNA2T00035842001,GSBRNA2T00003267001,GSBRNA2T00052350001
GO:0048193	Golgi vesicle transport	3 of 86 in the list	219 of 4725 in all the Protein	0.769425	GSBRNA2T00031517001,GSBRNA2T00005574001,GSBRNA2T00089433001
GO:0032879	regulation of localization	2 of 86 in the list	152 of 4725 in all the Protein	0.770959	GSBRNA2T00031517001,GSBRNA2T00089433001
GO:0042446	hormone biosynthetic process	2 of 86 in the list	152 of 4725 in all the Protein	0.770959	GSBRNA2T00027665001,GSBRNA2T00155010001
GO:0033692	cellular polysaccharide biosynthetic process	4 of 86 in the list	285 of 4725 in all the Protein	0.771672	GSBRNA2T00050545001,GSBRNA2T00005574001,GSBRNA2T00003346001,GSBRNA2T00052350001
GO:0006457	protein folding	3 of 86 in the list	220 of 4725 in all the Protein	0.772129	GSBRNA2T00016857001,GSBRNA2T00109776001,GSBRNA2T00071488001
GO:0006644	phospholipid metabolic process	3 of 86 in the list	220 of 4725 in all the Protein	0.772129	GSBRNA2T00099271001,GSBRNA2T00086282001,GSBRNA2T00003346001
GO:0009987	cellular process	72 of 86 in the list	4057 of 4725 in all the Protein	0.772896	GSBRNA2T00063312001,GSBRNA2T00076110001,GSBRNA2T00143342001,GSBRNA2T00004308001,GSBRNA2T00100627001,GSBRNA2T00064408001,GSBRNA2T00007324001,GSBRNA2T00011037001,GSBRNA2T00061574001,GSBRNA2T00153794001,GSBRNA2T00149334001,GSBRNA2T00045497001,GSBRNA2T00019966001,GSBRNA2T00099271001,GSBRNA2T00113651001,GSBRNA2T00044653001,GSBRNA2T00013296001,GSBRNA2T00013308001,GSBRNA2T00015282001,GSBRNA2T00094320001…
GO:0009698	phenylpropanoid metabolic process	2 of 86 in the list	153 of 4725 in all the Protein	0.774128	GSBRNA2T00027665001,GSBRNA2T00149035001
GO:0034655	nucleobase-containing compound catabolic process	2 of 86 in the list	154 of 4725 in all the Protein	0.777259	GSBRNA2T00050545001,GSBRNA2T00003267001
GO:0042546	cell wall biogenesis	2 of 86 in the list	154 of 4725 in all the Protein	0.777259	GSBRNA2T00006132001,GSBRNA2T00072003001
GO:0046907	intracellular transport	11 of 86 in the list	720 of 4725 in all the Protein	0.781064	GSBRNA2T00031517001,GSBRNA2T00027665001,GSBRNA2T00149035001,GSBRNA2T00005574001,GSBRNA2T00109776001,GSBRNA2T00038437001,GSBRNA2T00089433001,GSBRNA2T00078293001,GSBRNA2T00016857001,GSBRNA2T00041279001,GSBRNA2T00071488001
GO:0016570	histone modification	2 of 86 in the list	156 of 4725 in all the Protein	0.78341	GSBRNA2T00019008001,GSBRNA2T00091611001
GO:0030163	protein catabolic process	5 of 86 in the list	357 of 4725 in all the Protein	0.789529	GSBRNA2T00031517001,GSBRNA2T00005574001,GSBRNA2T00035842001,GSBRNA2T00003267001,GSBRNA2T00052350001
GO:0034654	nucleobase-containing compound biosynthetic process	5 of 86 in the list	357 of 4725 in all the Protein	0.789529	GSBRNA2T00050545001,GSBRNA2T00132762001,GSBRNA2T00086282001,GSBRNA2T00072003001,GSBRNA2T00091611001
GO:0008152	metabolic process	69 of 86 in the list	3917 of 4725 in all the Protein	0.793447	GSBRNA2T00063312001,GSBRNA2T00076110001,GSBRNA2T00143342001,GSBRNA2T00004308001,GSBRNA2T00100627001,GSBRNA2T00007324001,GSBRNA2T00011037001,GSBRNA2T00061574001,GSBRNA2T00153794001,GSBRNA2T00149334001,GSBRNA2T00045497001,GSBRNA2T00019966001,GSBRNA2T00099271001,GSBRNA2T00113651001,GSBRNA2T00039005001,GSBRNA2T00013296001,GSBRNA2T00013308001,GSBRNA2T00063511001,GSBRNA2T00015282001,GSBRNA2T00071488001…
GO:0051649	establishment of localization in cell	12 of 86 in the list	788 of 4725 in all the Protein	0.793925	GSBRNA2T00031517001,GSBRNA2T00027665001,GSBRNA2T00149035001,GSBRNA2T00005574001,GSBRNA2T00109776001,GSBRNA2T00038437001,GSBRNA2T00089433001,GSBRNA2T00078293001,GSBRNA2T00050545001,GSBRNA2T00016857001,GSBRNA2T00041279001,GSBRNA2T00071488001
GO:0010033	response to organic substance	17 of 86 in the list	1084 of 4725 in all the Protein	0.796486	GSBRNA2T00013308001,GSBRNA2T00005574001,GSBRNA2T00101764001,GSBRNA2T00063312001,GSBRNA2T00152632001,GSBRNA2T00155010001,GSBRNA2T00031517001,GSBRNA2T00007324001,GSBRNA2T00023355001,GSBRNA2T00149035001,GSBRNA2T00027665001,GSBRNA2T00093035001,GSBRNA2T00061574001,GSBRNA2T00109776001,GSBRNA2T00052350001,GSBRNA2T00035842001,GSBRNA2T00020776001
GO:0034637	cellular carbohydrate biosynthetic process	4 of 86 in the list	296 of 4725 in all the Protein	0.796945	GSBRNA2T00050545001,GSBRNA2T00005574001,GSBRNA2T00003346001,GSBRNA2T00052350001
GO:1901362	organic cyclic compound biosynthetic process	13 of 86 in the list	850 of 4725 in all the Protein	0.797664	GSBRNA2T00007324001,GSBRNA2T00027665001,GSBRNA2T00149035001,GSBRNA2T00086282001,GSBRNA2T00109776001,GSBRNA2T00063312001,GSBRNA2T00149334001,GSBRNA2T00072003001,GSBRNA2T00091611001,GSBRNA2T00152632001,GSBRNA2T00050545001,GSBRNA2T00132762001,GSBRNA2T00155010001
GO:2000026	regulation of multicellular organismal development	4 of 86 in the list	297 of 4725 in all the Protein	0.79913	GSBRNA2T00019008001,GSBRNA2T00113651001,GSBRNA2T00091611001,GSBRNA2T00003267001
GO:0044260	cellular macromolecule metabolic process	37 of 86 in the list	2217 of 4725 in all the Protein	0.799283	GSBRNA2T00086282001,GSBRNA2T00005574001,GSBRNA2T00003267001,GSBRNA2T00016857001,GSBRNA2T00004308001,GSBRNA2T00019008001,GSBRNA2T00023355001,GSBRNA2T00011037001,GSBRNA2T00013975001,GSBRNA2T00067498001,GSBRNA2T00051062001,GSBRNA2T00149334001,GSBRNA2T00045497001,GSBRNA2T00001368001,GSBRNA2T00019966001,GSBRNA2T00050545001,GSBRNA2T00132762001,GSBRNA2T00013308001,GSBRNA2T00000878001,GSBRNA2T00091611001…
GO:1901575	organic substance catabolic process	20 of 86 in the list	1262 of 4725 in all the Protein	0.801878	GSBRNA2T00013308001,GSBRNA2T00086282001,GSBRNA2T00005574001,GSBRNA2T00072003001,GSBRNA2T00003267001,GSBRNA2T00143342001,GSBRNA2T00003346001,GSBRNA2T00100627001,GSBRNA2T00071488001,GSBRNA2T00155010001,GSBRNA2T00031517001,GSBRNA2T00027665001,GSBRNA2T00149334001,GSBRNA2T00052350001,GSBRNA2T00014445001,GSBRNA2T00050545001,GSBRNA2T00035842001,GSBRNA2T00113651001,GSBRNA2T00013296001,GSBRNA2T00020776001
GO:0051239	regulation of multicellular organismal process	4 of 86 in the list	299 of 4725 in all the Protein	0.803442	GSBRNA2T00019008001,GSBRNA2T00113651001,GSBRNA2T00091611001,GSBRNA2T00003267001
GO:0010604	positive regulation of macromolecule metabolic process	2 of 86 in the list	163 of 4725 in all the Protein	0.803794	GSBRNA2T00050545001,GSBRNA2T00149334001
GO:0016192	vesicle-mediated transport	4 of 86 in the list	300 of 4725 in all the Protein	0.805571	GSBRNA2T00031517001,GSBRNA2T00078293001,GSBRNA2T00005574001,GSBRNA2T00089433001
GO:0048507	meristem development	2 of 86 in the list	166 of 4725 in all the Protein	0.812003	GSBRNA2T00019008001,GSBRNA2T00003267001
GO:0006790	sulfur compound metabolic process	6 of 86 in the list	433 of 4725 in all the Protein	0.813251	GSBRNA2T00014445001,GSBRNA2T00075319001,GSBRNA2T00061574001,GSBRNA2T00003346001,GSBRNA2T00063312001,GSBRNA2T00019429001
GO:0019438	aromatic compound biosynthetic process	11 of 86 in the list	742 of 4725 in all the Protein	0.814101	GSBRNA2T00007324001,GSBRNA2T00027665001,GSBRNA2T00149035001,GSBRNA2T00086282001,GSBRNA2T00149334001,GSBRNA2T00072003001,GSBRNA2T00091611001,GSBRNA2T00152632001,GSBRNA2T00050545001,GSBRNA2T00132762001,GSBRNA2T00155010001
GO:0008610	lipid biosynthetic process	6 of 86 in the list	435 of 4725 in all the Protein	0.816755	GSBRNA2T00099271001,GSBRNA2T00027665001,GSBRNA2T00075319001,GSBRNA2T00086282001,GSBRNA2T00003346001,GSBRNA2T00063312001
GO:0048437	floral organ development	2 of 86 in the list	168 of 4725 in all the Protein	0.817308	GSBRNA2T00050545001,GSBRNA2T00019008001
GO:0006511	ubiquitin-dependent protein catabolic process	3 of 86 in the list	239 of 4725 in all the Protein	0.81882	GSBRNA2T00031517001,GSBRNA2T00035842001,GSBRNA2T00052350001
GO:0009744	response to sucrose stimulus	2 of 86 in the list	169 of 4725 in all the Protein	0.81991	GSBRNA2T00013308001,GSBRNA2T00101764001
GO:0034285	response to disaccharide stimulus	2 of 86 in the list	169 of 4725 in all the Protein	0.81991	GSBRNA2T00013308001,GSBRNA2T00101764001
GO:0042445	hormone metabolic process	2 of 86 in the list	169 of 4725 in all the Protein	0.81991	GSBRNA2T00027665001,GSBRNA2T00155010001
GO:0009416	response to light stimulus	8 of 86 in the list	564 of 4725 in all the Protein	0.822222	GSBRNA2T00013308001,GSBRNA2T00011037001,GSBRNA2T00075319001,GSBRNA2T00061574001,GSBRNA2T00005574001,GSBRNA2T00109776001,GSBRNA2T00149334001,GSBRNA2T00035842001
GO:0019748	secondary metabolic process	6 of 86 in the list	439 of 4725 in all the Protein	0.823611	GSBRNA2T00014445001,GSBRNA2T00027665001,GSBRNA2T00149035001,GSBRNA2T00035842001,GSBRNA2T00003346001,GSBRNA2T00019429001
GO:0044272	sulfur compound biosynthetic process	5 of 86 in the list	378 of 4725 in all the Protein	0.829664	GSBRNA2T00014445001,GSBRNA2T00075319001,GSBRNA2T00003346001,GSBRNA2T00063312001,GSBRNA2T00019429001
GO:0019941	modification-dependent protein catabolic process	3 of 86 in the list	244 of 4725 in all the Protein	0.829693	GSBRNA2T00031517001,GSBRNA2T00035842001,GSBRNA2T00052350001
GO:0043632	modification-dependent macromolecule catabolic process	3 of 86 in the list	244 of 4725 in all the Protein	0.829693	GSBRNA2T00031517001,GSBRNA2T00035842001,GSBRNA2T00052350001
GO:0006631	fatty acid metabolic process	3 of 86 in the list	247 of 4725 in all the Protein	0.835949	GSBRNA2T00075319001,GSBRNA2T00035842001,GSBRNA2T00153794001
GO:0065007	biological regulation	29 of 86 in the list	1806 of 4725 in all the Protein	0.836113	GSBRNA2T00013308001,GSBRNA2T00102545001,GSBRNA2T00150190001,GSBRNA2T00005574001,GSBRNA2T00138083001,GSBRNA2T00063312001,GSBRNA2T00008244001,GSBRNA2T00091611001,GSBRNA2T00003267001,GSBRNA2T00019008001,GSBRNA2T00094320001,GSBRNA2T00006132001,GSBRNA2T00071488001,GSBRNA2T00155010001,GSBRNA2T00031517001,GSBRNA2T00023355001,GSBRNA2T00149035001,GSBRNA2T00027665001,GSBRNA2T00075319001,GSBRNA2T00061574001…
GO:0051179	localization	21 of 86 in the list	1350 of 4725 in all the Protein	0.836568	GSBRNA2T00005574001,GSBRNA2T00063312001,GSBRNA2T00072003001,GSBRNA2T00076110001,GSBRNA2T00143342001,GSBRNA2T00016857001,GSBRNA2T00006132001,GSBRNA2T00071488001,GSBRNA2T00031517001,GSBRNA2T00149035001,GSBRNA2T00027665001,GSBRNA2T00109776001,GSBRNA2T00067498001,GSBRNA2T00038437001,GSBRNA2T00052350001,GSBRNA2T00089433001,GSBRNA2T00078293001,GSBRNA2T00050545001,GSBRNA2T00041279001,GSBRNA2T00020776001…
GO:0006073	cellular glucan metabolic process	4 of 86 in the list	316 of 4725 in all the Protein	0.837193	GSBRNA2T00050545001,GSBRNA2T00005574001,GSBRNA2T00003346001,GSBRNA2T00052350001
GO:0019439	aromatic compound catabolic process	3 of 86 in the list	248 of 4725 in all the Protein	0.83799	GSBRNA2T00050545001,GSBRNA2T00155010001,GSBRNA2T00003267001
GO:0044765	single-organism transport	17 of 86 in the list	1119 of 4725 in all the Protein	0.838916	GSBRNA2T00005574001,GSBRNA2T00063312001,GSBRNA2T00072003001,GSBRNA2T00016857001,GSBRNA2T00006132001,GSBRNA2T00071488001,GSBRNA2T00031517001,GSBRNA2T00149035001,GSBRNA2T00027665001,GSBRNA2T00109776001,GSBRNA2T00038437001,GSBRNA2T00052350001,GSBRNA2T00089433001,GSBRNA2T00078293001,GSBRNA2T00041279001,GSBRNA2T00020776001,GSBRNA2T00010424001
GO:0019288	isopentenyl diphosphate biosynthetic process, mevalonate-independent pathway	2 of 86 in the list	177 of 4725 in all the Protein	0.839574	GSBRNA2T00086282001,GSBRNA2T00003346001
GO:0019682	glyceraldehyde-3-phosphate metabolic process	2 of 86 in the list	177 of 4725 in all the Protein	0.839574	GSBRNA2T00086282001,GSBRNA2T00003346001
GO:0009605	response to external stimulus	4 of 86 in the list	318 of 4725 in all the Protein	0.840833	GSBRNA2T00075319001,GSBRNA2T00005574001,GSBRNA2T00109776001,GSBRNA2T00076110001
GO:0044042	glucan metabolic process	4 of 86 in the list	318 of 4725 in all the Protein	0.840833	GSBRNA2T00050545001,GSBRNA2T00005574001,GSBRNA2T00003346001,GSBRNA2T00052350001
GO:0046700	heterocycle catabolic process	3 of 86 in the list	251 of 4725 in all the Protein	0.843987	GSBRNA2T00050545001,GSBRNA2T00155010001,GSBRNA2T00003267001
GO:0044270	cellular nitrogen compound catabolic process	3 of 86 in the list	253 of 4725 in all the Protein	0.847879	GSBRNA2T00050545001,GSBRNA2T00155010001,GSBRNA2T00003267001
GO:0009314	response to radiation	8 of 86 in the list	582 of 4725 in all the Protein	0.848223	GSBRNA2T00013308001,GSBRNA2T00011037001,GSBRNA2T00075319001,GSBRNA2T00061574001,GSBRNA2T00005574001,GSBRNA2T00109776001,GSBRNA2T00149334001,GSBRNA2T00035842001
GO:0009240	isopentenyl diphosphate biosynthetic process	2 of 86 in the list	182 of 4725 in all the Protein	0.85087	GSBRNA2T00086282001,GSBRNA2T00003346001
GO:0016569	covalent chromatin modification	2 of 86 in the list	182 of 4725 in all the Protein	0.85087	GSBRNA2T00019008001,GSBRNA2T00091611001
GO:0046490	isopentenyl diphosphate metabolic process	2 of 86 in the list	182 of 4725 in all the Protein	0.85087	GSBRNA2T00086282001,GSBRNA2T00003346001
GO:0071702	organic substance transport	10 of 86 in the list	709 of 4725 in all the Protein	0.851336	GSBRNA2T00031517001,GSBRNA2T00027665001,GSBRNA2T00149035001,GSBRNA2T00109776001,GSBRNA2T00038437001,GSBRNA2T00089433001,GSBRNA2T00078293001,GSBRNA2T00016857001,GSBRNA2T00041279001,GSBRNA2T00071488001
GO:0009165	nucleotide biosynthetic process	3 of 86 in the list	257 of 4725 in all the Protein	0.855415	GSBRNA2T00132762001,GSBRNA2T00072003001,GSBRNA2T00091611001
GO:1901293	nucleoside phosphate biosynthetic process	3 of 86 in the list	257 of 4725 in all the Protein	0.855415	GSBRNA2T00132762001,GSBRNA2T00072003001,GSBRNA2T00091611001
GO:0051188	cofactor biosynthetic process	2 of 86 in the list	185 of 4725 in all the Protein	0.8573	GSBRNA2T00109776001,GSBRNA2T00149334001
GO:1901361	organic cyclic compound catabolic process	3 of 86 in the list	259 of 4725 in all the Protein	0.859061	GSBRNA2T00050545001,GSBRNA2T00155010001,GSBRNA2T00003267001
GO:0009891	positive regulation of biosynthetic process	2 of 86 in the list	186 of 4725 in all the Protein	0.859387	GSBRNA2T00050545001,GSBRNA2T00149334001
GO:0031328	positive regulation of cellular biosynthetic process	2 of 86 in the list	186 of 4725 in all the Protein	0.859387	GSBRNA2T00050545001,GSBRNA2T00149334001
GO:0022402	cell cycle process	3 of 86 in the list	260 of 4725 in all the Protein	0.860854	GSBRNA2T00019966001,GSBRNA2T00035842001,GSBRNA2T00138083001
GO:0010016	shoot system morphogenesis	2 of 86 in the list	188 of 4725 in all the Protein	0.863479	GSBRNA2T00019966001,GSBRNA2T00149334001
GO:0008299	isoprenoid biosynthetic process	3 of 86 in the list	263 of 4725 in all the Protein	0.866116	GSBRNA2T00027665001,GSBRNA2T00086282001,GSBRNA2T00003346001
GO:0031324	negative regulation of cellular metabolic process	2 of 86 in the list	190 of 4725 in all the Protein	0.867464	GSBRNA2T00075319001,GSBRNA2T00019008001
GO:0007010	cytoskeleton organization	3 of 86 in the list	264 of 4725 in all the Protein	0.867832	GSBRNA2T00031517001,GSBRNA2T00005574001,GSBRNA2T00003267001
GO:0016568	chromatin modification	2 of 86 in the list	191 of 4725 in all the Protein	0.869416	GSBRNA2T00019008001,GSBRNA2T00091611001
GO:0018130	heterocycle biosynthetic process	9 of 86 in the list	665 of 4725 in all the Protein	0.873131	GSBRNA2T00149035001,GSBRNA2T00086282001,GSBRNA2T00109776001,GSBRNA2T00149334001,GSBRNA2T00072003001,GSBRNA2T00091611001,GSBRNA2T00050545001,GSBRNA2T00132762001,GSBRNA2T00155010001
GO:0035556	intracellular signal transduction	2 of 86 in the list	193 of 4725 in all the Protein	0.873243	GSBRNA2T00149035001,GSBRNA2T00109776001
GO:0006629	lipid metabolic process	9 of 86 in the list	667 of 4725 in all the Protein	0.875386	GSBRNA2T00027665001,GSBRNA2T00075319001,GSBRNA2T00086282001,GSBRNA2T00153794001,GSBRNA2T00063312001,GSBRNA2T00008244001,GSBRNA2T00099271001,GSBRNA2T00035842001,GSBRNA2T00003346001
GO:0050896	response to stimulus	42 of 86 in the list	2571 of 4725 in all the Protein	0.876223	GSBRNA2T00149277001,GSBRNA2T00005574001,GSBRNA2T00101764001,GSBRNA2T00063312001,GSBRNA2T00008244001,GSBRNA2T00003267001,GSBRNA2T00076110001,GSBRNA2T00143342001,GSBRNA2T00016857001,GSBRNA2T00100627001,GSBRNA2T00155010001,GSBRNA2T00104739001,GSBRNA2T00023355001,GSBRNA2T00007324001,GSBRNA2T00011037001,GSBRNA2T00049203001,GSBRNA2T00075319001,GSBRNA2T00061574001,GSBRNA2T00149334001,GSBRNA2T00078293001…
GO:0007049	cell cycle	3 of 86 in the list	270 of 4725 in all the Protein	0.87773	GSBRNA2T00019966001,GSBRNA2T00035842001,GSBRNA2T00138083001
GO:0031325	positive regulation of cellular metabolic process	2 of 86 in the list	198 of 4725 in all the Protein	0.882369	GSBRNA2T00050545001,GSBRNA2T00149334001
GO:0044265	cellular macromolecule catabolic process	5 of 86 in the list	414 of 4725 in all the Protein	0.8841	GSBRNA2T00031517001,GSBRNA2T00005574001,GSBRNA2T00035842001,GSBRNA2T00003267001,GSBRNA2T00052350001
GO:0009853	photorespiration	2 of 86 in the list	199 of 4725 in all the Protein	0.88412	GSBRNA2T00031517001,GSBRNA2T00052350001
GO:0009893	positive regulation of metabolic process	2 of 86 in the list	199 of 4725 in all the Protein	0.88412	GSBRNA2T00050545001,GSBRNA2T00149334001
GO:0019344	cysteine biosynthetic process	2 of 86 in the list	199 of 4725 in all the Protein	0.88412	GSBRNA2T00075319001,GSBRNA2T00063312001
GO:0009743	response to carbohydrate stimulus	3 of 86 in the list	275 of 4725 in all the Protein	0.885478	GSBRNA2T00013308001,GSBRNA2T00005574001,GSBRNA2T00101764001
GO:0006534	cysteine metabolic process	2 of 86 in the list	201 of 4725 in all the Protein	0.887553	GSBRNA2T00075319001,GSBRNA2T00063312001
GO:0005976	polysaccharide metabolic process	5 of 86 in the list	418 of 4725 in all the Protein	0.889136	GSBRNA2T00050545001,GSBRNA2T00075319001,GSBRNA2T00005574001,GSBRNA2T00003346001,GSBRNA2T00052350001
GO:0050789	regulation of biological process	25 of 86 in the list	1640 of 4725 in all the Protein	0.890574	GSBRNA2T00013308001,GSBRNA2T00102545001,GSBRNA2T00150190001,GSBRNA2T00138083001,GSBRNA2T00008244001,GSBRNA2T00091611001,GSBRNA2T00003267001,GSBRNA2T00019008001,GSBRNA2T00094320001,GSBRNA2T00071488001,GSBRNA2T00155010001,GSBRNA2T00031517001,GSBRNA2T00023355001,GSBRNA2T00149035001,GSBRNA2T00027665001,GSBRNA2T00075319001,GSBRNA2T00061574001,GSBRNA2T00109776001,GSBRNA2T00149334001,GSBRNA2T00089433001…
GO:1901135	carbohydrate derivative metabolic process	10 of 86 in the list	746 of 4725 in all the Protein	0.892047	GSBRNA2T00013308001,GSBRNA2T00086282001,GSBRNA2T00019429001,GSBRNA2T00072003001,GSBRNA2T00091611001,GSBRNA2T00003267001,GSBRNA2T00014445001,GSBRNA2T00050545001,GSBRNA2T00132762001,GSBRNA2T00003346001
GO:0051234	establishment of localization	19 of 86 in the list	1295 of 4725 in all the Protein	0.894041	GSBRNA2T00005574001,GSBRNA2T00063312001,GSBRNA2T00072003001,GSBRNA2T00143342001,GSBRNA2T00016857001,GSBRNA2T00006132001,GSBRNA2T00071488001,GSBRNA2T00031517001,GSBRNA2T00149035001,GSBRNA2T00027665001,GSBRNA2T00109776001,GSBRNA2T00038437001,GSBRNA2T00052350001,GSBRNA2T00089433001,GSBRNA2T00078293001,GSBRNA2T00050545001,GSBRNA2T00041279001,GSBRNA2T00020776001,GSBRNA2T00010424001
GO:0043094	cellular metabolic compound salvage	2 of 86 in the list	207 of 4725 in all the Protein	0.897299	GSBRNA2T00031517001,GSBRNA2T00052350001
GO:0044262	cellular carbohydrate metabolic process	5 of 86 in the list	425 of 4725 in all the Protein	0.897508	GSBRNA2T00050545001,GSBRNA2T00005574001,GSBRNA2T00153794001,GSBRNA2T00003346001,GSBRNA2T00052350001
GO:1901698	response to nitrogen compound	3 of 86 in the list	285 of 4725 in all the Protein	0.899691	GSBRNA2T00027665001,GSBRNA2T00149035001,GSBRNA2T00020776001
GO:0006810	transport	18 of 86 in the list	1244 of 4725 in all the Protein	0.900511	GSBRNA2T00005574001,GSBRNA2T00063312001,GSBRNA2T00072003001,GSBRNA2T00143342001,GSBRNA2T00016857001,GSBRNA2T00006132001,GSBRNA2T00071488001,GSBRNA2T00031517001,GSBRNA2T00149035001,GSBRNA2T00027665001,GSBRNA2T00109776001,GSBRNA2T00038437001,GSBRNA2T00052350001,GSBRNA2T00089433001,GSBRNA2T00078293001,GSBRNA2T00041279001,GSBRNA2T00020776001,GSBRNA2T00010424001
GO:0009056	catabolic process	20 of 86 in the list	1363 of 4725 in all the Protein	0.900988	GSBRNA2T00013308001,GSBRNA2T00086282001,GSBRNA2T00005574001,GSBRNA2T00072003001,GSBRNA2T00003267001,GSBRNA2T00143342001,GSBRNA2T00003346001,GSBRNA2T00100627001,GSBRNA2T00071488001,GSBRNA2T00155010001,GSBRNA2T00031517001,GSBRNA2T00027665001,GSBRNA2T00149334001,GSBRNA2T00052350001,GSBRNA2T00014445001,GSBRNA2T00050545001,GSBRNA2T00035842001,GSBRNA2T00113651001,GSBRNA2T00013296001,GSBRNA2T00020776001
GO:0044763	single-organism cellular process	44 of 86 in the list	2717 of 4725 in all the Protein	0.904483	GSBRNA2T00149277001,GSBRNA2T00086282001,GSBRNA2T00005574001,GSBRNA2T00063312001,GSBRNA2T00008244001,GSBRNA2T00003267001,GSBRNA2T00076110001,GSBRNA2T00016857001,GSBRNA2T00004308001,GSBRNA2T00019008001,GSBRNA2T00155010001,GSBRNA2T00064408001,GSBRNA2T00023355001,GSBRNA2T00075319001,GSBRNA2T00061574001,GSBRNA2T00067498001,GSBRNA2T00149334001,GSBRNA2T00078293001,GSBRNA2T00019966001,GSBRNA2T00050545001…
GO:0048610	cellular process involved in reproduction	2 of 86 in the list	213 of 4725 in all the Protein	0.906264	GSBRNA2T00067498001,GSBRNA2T00007688001
GO:0071310	cellular response to organic substance	5 of 86 in the list	433 of 4725 in all the Protein	0.906413	GSBRNA2T00023355001,GSBRNA2T00149035001,GSBRNA2T00061574001,GSBRNA2T00109776001,GSBRNA2T00155010001
GO:0009070	serine family amino acid biosynthetic process	2 of 86 in the list	214 of 4725 in all the Protein	0.907687	GSBRNA2T00075319001,GSBRNA2T00063312001
GO:0009639	response to red or far red light	2 of 86 in the list	215 of 4725 in all the Protein	0.909089	GSBRNA2T00005574001,GSBRNA2T00149334001
GO:0071407	cellular response to organic cyclic compound	2 of 86 in the list	215 of 4725 in all the Protein	0.909089	GSBRNA2T00149035001,GSBRNA2T00109776001
GO:0006468	protein phosphorylation	2 of 86 in the list	216 of 4725 in all the Protein	0.910471	GSBRNA2T00027665001,GSBRNA2T00067498001
GO:0050794	regulation of cellular process	18 of 86 in the list	1260 of 4725 in all the Protein	0.912212	GSBRNA2T00031517001,GSBRNA2T00023355001,GSBRNA2T00013308001,GSBRNA2T00027665001,GSBRNA2T00149035001,GSBRNA2T00075319001,GSBRNA2T00061574001,GSBRNA2T00109776001,GSBRNA2T00008244001,GSBRNA2T00149334001,GSBRNA2T00089433001,GSBRNA2T00050545001,GSBRNA2T00019008001,GSBRNA2T00094320001,GSBRNA2T00035842001,GSBRNA2T00071488001,GSBRNA2T00155010001,GSBRNA2T00020776001
GO:0044264	cellular polysaccharide metabolic process	4 of 86 in the list	372 of 4725 in all the Protein	0.91634	GSBRNA2T00050545001,GSBRNA2T00005574001,GSBRNA2T00003346001,GSBRNA2T00052350001
GO:0006796	phosphate-containing compound metabolic process	15 of 86 in the list	1086 of 4725 in all the Protein	0.917051	GSBRNA2T00027665001,GSBRNA2T00067498001,GSBRNA2T00086282001,GSBRNA2T00109776001,GSBRNA2T00149334001,GSBRNA2T00072003001,GSBRNA2T00091611001,GSBRNA2T00003267001,GSBRNA2T00076110001,GSBRNA2T00143342001,GSBRNA2T00099271001,GSBRNA2T00050545001,GSBRNA2T00132762001,GSBRNA2T00003346001,GSBRNA2T00013296001
GO:0044699	single-organism process	51 of 86 in the list	3112 of 4725 in all the Protein	0.919236	GSBRNA2T00149277001,GSBRNA2T00086282001,GSBRNA2T00005574001,GSBRNA2T00063312001,GSBRNA2T00008244001,GSBRNA2T00003267001,GSBRNA2T00076110001,GSBRNA2T00016857001,GSBRNA2T00004308001,GSBRNA2T00019008001,GSBRNA2T00155010001,GSBRNA2T00064408001,GSBRNA2T00023355001,GSBRNA2T00075319001,GSBRNA2T00061574001,GSBRNA2T00067498001,GSBRNA2T00149334001,GSBRNA2T00001368001,GSBRNA2T00078293001,GSBRNA2T00019966001…
GO:0044711	single-organism biosynthetic process	12 of 86 in the list	904 of 4725 in all the Protein	0.919309	GSBRNA2T00007324001,GSBRNA2T00027665001,GSBRNA2T00149035001,GSBRNA2T00075319001,GSBRNA2T00101764001,GSBRNA2T00063312001,GSBRNA2T00019429001,GSBRNA2T00076110001,GSBRNA2T00152632001,GSBRNA2T00014445001,GSBRNA2T00003346001,GSBRNA2T00155010001
GO:1901701	cellular response to oxygen-containing compound	4 of 86 in the list	384 of 4725 in all the Protein	0.928057	GSBRNA2T00013308001,GSBRNA2T00149035001,GSBRNA2T00109776001,GSBRNA2T00155010001
GO:0048522	positive regulation of cellular process	3 of 86 in the list	313 of 4725 in all the Protein	0.931515	GSBRNA2T00050545001,GSBRNA2T00008244001,GSBRNA2T00149334001
GO:0006396	RNA processing	5 of 86 in the list	461 of 4725 in all the Protein	0.932556	GSBRNA2T00001368001,GSBRNA2T00015282001,GSBRNA2T00050545001,GSBRNA2T00086282001,GSBRNA2T00149334001
GO:0010605	negative regulation of macromolecule metabolic process	2 of 86 in the list	238 of 4725 in all the Protein	0.936372	GSBRNA2T00075319001,GSBRNA2T00019008001
GO:0044281	small molecule metabolic process	24 of 86 in the list	1656 of 4725 in all the Protein	0.937228	GSBRNA2T00086282001,GSBRNA2T00101764001,GSBRNA2T00063312001,GSBRNA2T00008244001,GSBRNA2T00072003001,GSBRNA2T00091611001,GSBRNA2T00003267001,GSBRNA2T00076110001,GSBRNA2T00152632001,GSBRNA2T00143342001,GSBRNA2T00003346001,GSBRNA2T00155010001,GSBRNA2T00104739001,GSBRNA2T00007324001,GSBRNA2T00149035001,GSBRNA2T00027665001,GSBRNA2T00075319001,GSBRNA2T00153794001,GSBRNA2T00149334001,GSBRNA2T00050545001…
GO:0033554	cellular response to stress	6 of 86 in the list	544 of 4725 in all the Protein	0.942021	GSBRNA2T00013308001,GSBRNA2T00016857001,GSBRNA2T00149035001,GSBRNA2T00109776001,GSBRNA2T00008244001,GSBRNA2T00076110001
GO:0055114	oxidation-reduction process	11 of 86 in the list	880 of 4725 in all the Protein	0.944188	GSBRNA2T00013308001,GSBRNA2T00027665001,GSBRNA2T00146509001,GSBRNA2T00086282001,GSBRNA2T00149334001,GSBRNA2T00143342001,GSBRNA2T00050545001,GSBRNA2T00035842001,GSBRNA2T00003346001,GSBRNA2T00013296001,GSBRNA2T00155010001
GO:0070887	cellular response to chemical stimulus	6 of 86 in the list	549 of 4725 in all the Protein	0.945284	GSBRNA2T00023355001,GSBRNA2T00013308001,GSBRNA2T00149035001,GSBRNA2T00061574001,GSBRNA2T00109776001,GSBRNA2T00155010001
GO:0006793	phosphorus metabolic process	15 of 86 in the list	1135 of 4725 in all the Protein	0.945937	GSBRNA2T00027665001,GSBRNA2T00067498001,GSBRNA2T00086282001,GSBRNA2T00109776001,GSBRNA2T00149334001,GSBRNA2T00072003001,GSBRNA2T00091611001,GSBRNA2T00003267001,GSBRNA2T00076110001,GSBRNA2T00143342001,GSBRNA2T00099271001,GSBRNA2T00050545001,GSBRNA2T00132762001,GSBRNA2T00003346001,GSBRNA2T00013296001
GO:1901564	organonitrogen compound metabolic process	15 of 86 in the list	1135 of 4725 in all the Protein	0.945937	GSBRNA2T00075319001,GSBRNA2T00086282001,GSBRNA2T00109776001,GSBRNA2T00101764001,GSBRNA2T00063312001,GSBRNA2T00149334001,GSBRNA2T00072003001,GSBRNA2T00091611001,GSBRNA2T00003267001,GSBRNA2T00143342001,GSBRNA2T00050545001,GSBRNA2T00132762001,GSBRNA2T00003346001,GSBRNA2T00013296001,GSBRNA2T00155010001
GO:0009057	macromolecule catabolic process	5 of 86 in the list	482 of 4725 in all the Protein	0.947733	GSBRNA2T00031517001,GSBRNA2T00005574001,GSBRNA2T00035842001,GSBRNA2T00003267001,GSBRNA2T00052350001
GO:0009069	serine family amino acid metabolic process	2 of 86 in the list	253 of 4725 in all the Protein	0.949815	GSBRNA2T00075319001,GSBRNA2T00063312001
GO:1901565	organonitrogen compound catabolic process	3 of 86 in the list	337 of 4725 in all the Protein	0.951185	GSBRNA2T00050545001,GSBRNA2T00155010001,GSBRNA2T00003267001
GO:1901566	organonitrogen compound biosynthetic process	9 of 86 in the list	766 of 4725 in all the Protein	0.952752	GSBRNA2T00075319001,GSBRNA2T00109776001,GSBRNA2T00101764001,GSBRNA2T00063312001,GSBRNA2T00149334001,GSBRNA2T00072003001,GSBRNA2T00091611001,GSBRNA2T00132762001,GSBRNA2T00155010001
GO:0009892	negative regulation of metabolic process	2 of 86 in the list	258 of 4725 in all the Protein	0.953667	GSBRNA2T00075319001,GSBRNA2T00019008001
GO:0006355	regulation of transcription, DNA-dependent	4 of 86 in the list	423 of 4725 in all the Protein	0.956727	GSBRNA2T00050545001,GSBRNA2T00019008001,GSBRNA2T00071488001,GSBRNA2T00149334001
GO:2001141	regulation of RNA biosynthetic process	4 of 86 in the list	423 of 4725 in all the Protein	0.956727	GSBRNA2T00050545001,GSBRNA2T00019008001,GSBRNA2T00071488001,GSBRNA2T00149334001
GO:0016054	organic acid catabolic process	2 of 86 in the list	264 of 4725 in all the Protein	0.957922	GSBRNA2T00035842001,GSBRNA2T00155010001
GO:0046395	carboxylic acid catabolic process	2 of 86 in the list	264 of 4725 in all the Protein	0.957922	GSBRNA2T00035842001,GSBRNA2T00155010001
GO:0000097	sulfur amino acid biosynthetic process	2 of 86 in the list	266 of 4725 in all the Protein	0.959256	GSBRNA2T00075319001,GSBRNA2T00063312001
GO:0051252	regulation of RNA metabolic process	4 of 86 in the list	428 of 4725 in all the Protein	0.959533	GSBRNA2T00050545001,GSBRNA2T00019008001,GSBRNA2T00071488001,GSBRNA2T00149334001
GO:0031323	regulation of cellular metabolic process	7 of 86 in the list	646 of 4725 in all the Protein	0.960191	GSBRNA2T00050545001,GSBRNA2T00149035001,GSBRNA2T00075319001,GSBRNA2T00019008001,GSBRNA2T00035842001,GSBRNA2T00071488001,GSBRNA2T00149334001
GO:0044282	small molecule catabolic process	2 of 86 in the list	268 of 4725 in all the Protein	0.96055	GSBRNA2T00035842001,GSBRNA2T00155010001
GO:0044712	single-organism catabolic process	2 of 86 in the list	268 of 4725 in all the Protein	0.96055	GSBRNA2T00035842001,GSBRNA2T00155010001
GO:0019752	carboxylic acid metabolic process	14 of 86 in the list	1107 of 4725 in all the Protein	0.960833	GSBRNA2T00007324001,GSBRNA2T00149035001,GSBRNA2T00075319001,GSBRNA2T00086282001,GSBRNA2T00153794001,GSBRNA2T00101764001,GSBRNA2T00063312001,GSBRNA2T00008244001,GSBRNA2T00152632001,GSBRNA2T00035842001,GSBRNA2T00003346001,GSBRNA2T00155010001,GSBRNA2T00020776001,GSBRNA2T00104739001
GO:0043436	oxoacid metabolic process	14 of 86 in the list	1108 of 4725 in all the Protein	0.961211	GSBRNA2T00007324001,GSBRNA2T00149035001,GSBRNA2T00075319001,GSBRNA2T00086282001,GSBRNA2T00153794001,GSBRNA2T00101764001,GSBRNA2T00063312001,GSBRNA2T00008244001,GSBRNA2T00152632001,GSBRNA2T00035842001,GSBRNA2T00003346001,GSBRNA2T00155010001,GSBRNA2T00020776001,GSBRNA2T00104739001
GO:0019222	regulation of metabolic process	10 of 86 in the list	851 of 4725 in all the Protein	0.961296	GSBRNA2T00149035001,GSBRNA2T00102545001,GSBRNA2T00075319001,GSBRNA2T00138083001,GSBRNA2T00149334001,GSBRNA2T00050545001,GSBRNA2T00103296001,GSBRNA2T00019008001,GSBRNA2T00035842001,GSBRNA2T00071488001
GO:0006082	organic acid metabolic process	14 of 86 in the list	1109 of 4725 in all the Protein	0.961586	GSBRNA2T00007324001,GSBRNA2T00149035001,GSBRNA2T00075319001,GSBRNA2T00086282001,GSBRNA2T00153794001,GSBRNA2T00101764001,GSBRNA2T00063312001,GSBRNA2T00008244001,GSBRNA2T00152632001,GSBRNA2T00035842001,GSBRNA2T00003346001,GSBRNA2T00155010001,GSBRNA2T00020776001,GSBRNA2T00104739001
GO:0048518	positive regulation of biological process	3 of 86 in the list	354 of 4725 in all the Protein	0.96182	GSBRNA2T00050545001,GSBRNA2T00008244001,GSBRNA2T00149334001
GO:0031326	regulation of cellular biosynthetic process	5 of 86 in the list	509 of 4725 in all the Protein	0.96275	GSBRNA2T00050545001,GSBRNA2T00019008001,GSBRNA2T00035842001,GSBRNA2T00071488001,GSBRNA2T00149334001
GO:1901607	alpha-amino acid biosynthetic process	3 of 86 in the list	356 of 4725 in all the Protein	0.962919	GSBRNA2T00075319001,GSBRNA2T00101764001,GSBRNA2T00063312001
GO:0009889	regulation of biosynthetic process	5 of 86 in the list	516 of 4725 in all the Protein	0.965947	GSBRNA2T00050545001,GSBRNA2T00019008001,GSBRNA2T00035842001,GSBRNA2T00071488001,GSBRNA2T00149334001
GO:0044271	cellular nitrogen compound biosynthetic process	7 of 86 in the list	670 of 4725 in all the Protein	0.969978	GSBRNA2T00050545001,GSBRNA2T00132762001,GSBRNA2T00086282001,GSBRNA2T00155010001,GSBRNA2T00149334001,GSBRNA2T00072003001,GSBRNA2T00091611001
GO:0014070	response to organic cyclic compound	2 of 86 in the list	289 of 4725 in all the Protein	0.971983	GSBRNA2T00149035001,GSBRNA2T00109776001
GO:0016053	organic acid biosynthetic process	7 of 86 in the list	676 of 4725 in all the Protein	0.97206	GSBRNA2T00152632001,GSBRNA2T00007324001,GSBRNA2T00149035001,GSBRNA2T00075319001,GSBRNA2T00101764001,GSBRNA2T00063312001,GSBRNA2T00155010001
GO:0046394	carboxylic acid biosynthetic process	7 of 86 in the list	676 of 4725 in all the Protein	0.97206	GSBRNA2T00152632001,GSBRNA2T00007324001,GSBRNA2T00149035001,GSBRNA2T00075319001,GSBRNA2T00101764001,GSBRNA2T00063312001,GSBRNA2T00155010001
GO:0007154	cell communication	7 of 86 in the list	679 of 4725 in all the Protein	0.973052	GSBRNA2T00023355001,GSBRNA2T00149035001,GSBRNA2T00061574001,GSBRNA2T00067498001,GSBRNA2T00109776001,GSBRNA2T00155010001,GSBRNA2T00076110001
GO:0080090	regulation of primary metabolic process	6 of 86 in the list	612 of 4725 in all the Protein	0.974528	GSBRNA2T00050545001,GSBRNA2T00075319001,GSBRNA2T00019008001,GSBRNA2T00035842001,GSBRNA2T00071488001,GSBRNA2T00149334001
GO:0019219	regulation of nucleobase-containing compound metabolic process	4 of 86 in the list	462 of 4725 in all the Protein	0.974622	GSBRNA2T00050545001,GSBRNA2T00019008001,GSBRNA2T00071488001,GSBRNA2T00149334001
GO:0000096	sulfur amino acid metabolic process	2 of 86 in the list	296 of 4725 in all the Protein	0.975036	GSBRNA2T00075319001,GSBRNA2T00063312001
GO:0007165	signal transduction	5 of 86 in the list	540 of 4725 in all the Protein	0.975112	GSBRNA2T00023355001,GSBRNA2T00149035001,GSBRNA2T00061574001,GSBRNA2T00109776001,GSBRNA2T00155010001
GO:0010556	regulation of macromolecule biosynthetic process	4 of 86 in the list	467 of 4725 in all the Protein	0.97634	GSBRNA2T00050545001,GSBRNA2T00019008001,GSBRNA2T00071488001,GSBRNA2T00149334001
GO:2000112	regulation of cellular macromolecule biosynthetic process	4 of 86 in the list	467 of 4725 in all the Protein	0.97634	GSBRNA2T00050545001,GSBRNA2T00019008001,GSBRNA2T00071488001,GSBRNA2T00149334001
GO:1901605	alpha-amino acid metabolic process	4 of 86 in the list	469 of 4725 in all the Protein	0.976997	GSBRNA2T00075319001,GSBRNA2T00101764001,GSBRNA2T00063312001,GSBRNA2T00155010001
GO:0044283	small molecule biosynthetic process	9 of 86 in the list	832 of 4725 in all the Protein	0.977236	GSBRNA2T00152632001,GSBRNA2T00007324001,GSBRNA2T00027665001,GSBRNA2T00149035001,GSBRNA2T00075319001,GSBRNA2T00101764001,GSBRNA2T00063312001,GSBRNA2T00155010001,GSBRNA2T00076110001
GO:0051171	regulation of nitrogen compound metabolic process	4 of 86 in the list	471 of 4725 in all the Protein	0.977637	GSBRNA2T00050545001,GSBRNA2T00019008001,GSBRNA2T00071488001,GSBRNA2T00149334001
GO:0023052	signaling	5 of 86 in the list	563 of 4725 in all the Protein	0.981721	GSBRNA2T00023355001,GSBRNA2T00149035001,GSBRNA2T00061574001,GSBRNA2T00109776001,GSBRNA2T00155010001
GO:0044700	single organism signaling	5 of 86 in the list	563 of 4725 in all the Protein	0.981721	GSBRNA2T00023355001,GSBRNA2T00149035001,GSBRNA2T00061574001,GSBRNA2T00109776001,GSBRNA2T00155010001
GO:0044248	cellular catabolic process	10 of 86 in the list	928 of 4725 in all the Protein	0.983545	GSBRNA2T00031517001,GSBRNA2T00013308001,GSBRNA2T00005574001,GSBRNA2T00003267001,GSBRNA2T00052350001,GSBRNA2T00050545001,GSBRNA2T00035842001,GSBRNA2T00003346001,GSBRNA2T00155010001,GSBRNA2T00020776001
GO:0060255	regulation of macromolecule metabolic process	5 of 86 in the list	593 of 4725 in all the Protein	0.987918	GSBRNA2T00050545001,GSBRNA2T00075319001,GSBRNA2T00019008001,GSBRNA2T00071488001,GSBRNA2T00149334001
GO:0010468	regulation of gene expression	4 of 86 in the list	522 of 4725 in all the Protein	0.989317	GSBRNA2T00050545001,GSBRNA2T00019008001,GSBRNA2T00071488001,GSBRNA2T00149334001
GO:0016310	phosphorylation	2 of 86 in the list	357 of 4725 in all the Protein	0.991086	GSBRNA2T00027665001,GSBRNA2T00067498001
GO:0008652	cellular amino acid biosynthetic process	3 of 86 in the list	450 of 4725 in all the Protein	0.991198	GSBRNA2T00075319001,GSBRNA2T00101764001,GSBRNA2T00063312001
GO:0044710	single-organism metabolic process	29 of 86 in the list	2174 of 4725 in all the Protein	0.992707	GSBRNA2T00013308001,GSBRNA2T00086282001,GSBRNA2T00101764001,GSBRNA2T00063312001,GSBRNA2T00008244001,GSBRNA2T00072003001,GSBRNA2T00091611001,GSBRNA2T00003267001,GSBRNA2T00076110001,GSBRNA2T00152632001,GSBRNA2T00143342001,GSBRNA2T00003346001,GSBRNA2T00155010001,GSBRNA2T00104739001,GSBRNA2T00007324001,GSBRNA2T00149035001,GSBRNA2T00027665001,GSBRNA2T00146509001,GSBRNA2T00075319001,GSBRNA2T00153794001…
GO:0006464	cellular protein modification process	6 of 86 in the list	759 of 4725 in all the Protein	0.996575	GSBRNA2T00013308001,GSBRNA2T00016857001,GSBRNA2T00027665001,GSBRNA2T00019008001,GSBRNA2T00067498001,GSBRNA2T00091611001
GO:0036211	protein modification process	6 of 86 in the list	759 of 4725 in all the Protein	0.996575	GSBRNA2T00013308001,GSBRNA2T00016857001,GSBRNA2T00027665001,GSBRNA2T00019008001,GSBRNA2T00067498001,GSBRNA2T00091611001
GO:0006520	cellular amino acid metabolic process	4 of 86 in the list	624 of 4725 in all the Protein	0.997796	GSBRNA2T00075319001,GSBRNA2T00101764001,GSBRNA2T00063312001,GSBRNA2T00155010001
GO:0051716	cellular response to stimulus	9 of 86 in the list	1038 of 4725 in all the Protein	0.998408	GSBRNA2T00023355001,GSBRNA2T00013308001,GSBRNA2T00149035001,GSBRNA2T00061574001,GSBRNA2T00109776001,GSBRNA2T00008244001,GSBRNA2T00076110001,GSBRNA2T00016857001,GSBRNA2T00155010001
