# Supplementary material for: Mechanism of Salt-Induced Self-Compatibility Dissected by Comparative Proteomic Analysis in Brassica napus L
Source: Int J Mol Sci. 2018 Jun 3;19(6):1652. doi: 10.3390/ijms19061652 (PMC6032146; doi:10.3390/ijms19061652)
Supplement: Supplementary file 1 [file ijms-19-01652-s001.zip › ijms-30527suppl/Supplementary Tables/Table S7.xlsx]

## Sheet: UP-VS-PC
#Pathway	Count (322)	Pathway ID	Proteins	KOs
Metabolic pathways	117	ko01100	GSBRNA2T00000695001;GSBRNA2T00002399001;GSBRNA2T00003346001;GSBRNA2T00004102001;GSBRNA2T00004139001;GSBRNA2T00004196001;GSBRNA2T00004302001;GSBRNA2T00004899001;GSBRNA2T00007278001;GSBRNA2T00007397001;GSBRNA2T00008132001;GSBRNA2T00009515001;GSBRNA2T00009862001;GSBRNA2T00011506001;GSBRNA2T00012167001;GSBRNA2T00012555001;GSBRNA2T00013027001;GSBRNA2T00013296001;GSBRNA2T00013308001;GSBRNA2T00014635001…	K01610+K03943+K00514+K10960+K01188+K01193+K02699+K00133+K03949+K01939+K03146+K03950+K01915+K13800+K00430+K01213+K01184+K00051+K18121+K00382+K01648+K01784+K02437+K02265+K09753+K00948+K07513+K01859+K00423+K01736+K02155+K02717+K02716+K01100+K01845+K00472+K01051+K10047+K08099+K02705+K00616+K00605+K00648+K12446+K00654+K12449+K01953+K01244+K00012+K15920+K01623+K00052+K02112+K05349+K01092+K00873+K02150+…
Biosynthesis of secondary metabolites	61	ko01110	GSBRNA2T00000695001;GSBRNA2T00003346001;GSBRNA2T00004196001;GSBRNA2T00009862001;GSBRNA2T00011506001;GSBRNA2T00013027001;GSBRNA2T00013308001;GSBRNA2T00014635001;GSBRNA2T00016543001;GSBRNA2T00017007001;GSBRNA2T00020939001;GSBRNA2T00022052001;GSBRNA2T00024113001;GSBRNA2T00024637001;GSBRNA2T00028132001;GSBRNA2T00028746001;GSBRNA2T00030591001;GSBRNA2T00034329001;GSBRNA2T00037717001;GSBRNA2T00041354001…	K01610+K00514+K10960+K01188+K00133+K00430+K00382+K01648+K02437+K09753+K00948+K07513+K01859+K01736+K16911+K03809+K01845+K10047+K08099+K00616+K00605+K01953+K01623+K00052+K05349+K00873+K00121+K00001+K00235+K01652+K13066+K00600+K10046+K00030+K00083+K05350+K01785+K01647+K17497+K00627+K03405+K00927+K09699+K01803+K01609+K05278+K01904+K05894
Ribosome	28	ko03010	GSBRNA2T00000292001;GSBRNA2T00000878001;GSBRNA2T00001368001;GSBRNA2T00001968001;GSBRNA2T00004308001;GSBRNA2T00005567001;GSBRNA2T00006720001;GSBRNA2T00011037001;GSBRNA2T00012237001;GSBRNA2T00013975001;GSBRNA2T00015282001;GSBRNA2T00017352001;GSBRNA2T00019966001;GSBRNA2T00020057001;GSBRNA2T00023355001;GSBRNA2T00045480001;GSBRNA2T00045497001;GSBRNA2T00051062001;GSBRNA2T00065649001;GSBRNA2T00076782001…	K02955+K02912+K02865+K02898+K02947+K02908+K02925+K02893+K02998+K02918+K02974+K02966+K02953+K02975+K02896+K02920+K02915+K02899+K02942+K02903+K02876+K02933+K02938+K02984+K02873+K02981
Carbon metabolism	25	ko01200	GSBRNA2T00000695001;GSBRNA2T00012555001;GSBRNA2T00013296001;GSBRNA2T00013308001;GSBRNA2T00022052001;GSBRNA2T00024844001;GSBRNA2T00034897001;GSBRNA2T00037141001;GSBRNA2T00044601001;GSBRNA2T00047346001;GSBRNA2T00056523001;GSBRNA2T00063885001;GSBRNA2T00064408001;GSBRNA2T00071764001;GSBRNA2T00073150001;GSBRNA2T00078134001;GSBRNA2T00084232001;GSBRNA2T00095750001;GSBRNA2T00101469001;GSBRNA2T00104739001…	K01610+K00051+K18121+K00382+K00948+K01100+K00616+K00605+K01623+K00873+K00121+K00235+K00600+K00030+K01647+K00627+K00927+K01455+K01803
Starch and sucrose metabolism	22	ko00500	GSBRNA2T00003346001;GSBRNA2T00004102001;GSBRNA2T00012167001;GSBRNA2T00013027001;GSBRNA2T00017007001;GSBRNA2T00021776001;GSBRNA2T00023871001;GSBRNA2T00035410001;GSBRNA2T00038942001;GSBRNA2T00039680001;GSBRNA2T00063183001;GSBRNA2T00063511001;GSBRNA2T00067498001;GSBRNA2T00074305001;GSBRNA2T00076110001;GSBRNA2T00097000001;GSBRNA2T00101403001;GSBRNA2T00106046001;GSBRNA2T00107093001;GSBRNA2T00123018001…	K01188+K01193+K01213+K01184+K01051+K00012+K15920+K05349+K00963+K05350+K01513
Biosynthesis of amino acids	17	ko01230	GSBRNA2T00004196001;GSBRNA2T00008132001;GSBRNA2T00022052001;GSBRNA2T00028132001;GSBRNA2T00044601001;GSBRNA2T00063885001;GSBRNA2T00064241001;GSBRNA2T00071764001;GSBRNA2T00078293001;GSBRNA2T00084232001;GSBRNA2T00095750001;GSBRNA2T00101469001;GSBRNA2T00101764001;GSBRNA2T00111496001;GSBRNA2T00126362001;GSBRNA2T00130011001;GSBRNA2T00146344001	K00133+K01915+K00948+K01736+K00616+K01623+K00052+K00873+K01652+K00600+K00030+K01647+K00927+K01803+K01609
Phenylpropanoid biosynthesis	17	ko00940	GSBRNA2T00003346001;GSBRNA2T00009862001;GSBRNA2T00011506001;GSBRNA2T00013027001;GSBRNA2T00017007001;GSBRNA2T00020939001;GSBRNA2T00028746001;GSBRNA2T00067498001;GSBRNA2T00074305001;GSBRNA2T00078941001;GSBRNA2T00097000001;GSBRNA2T00100296001;GSBRNA2T00101403001;GSBRNA2T00103208001;GSBRNA2T00119675001;GSBRNA2T00138880001;GSBRNA2T00153794001	K01188+K00430+K09753+K05349+K13066+K00083+K05350+K01904
Amino sugar and nucleotide sugar metabolism	14	ko00520	GSBRNA2T00015236001;GSBRNA2T00020531001;GSBRNA2T00025876001;GSBRNA2T00051642001;GSBRNA2T00052911001;GSBRNA2T00060236001;GSBRNA2T00063183001;GSBRNA2T00063511001;GSBRNA2T00076110001;GSBRNA2T00082981001;GSBRNA2T00085431001;GSBRNA2T00091532001;GSBRNA2T00101550001;GSBRNA2T00104818001	K01784+K12451+K00326+K12446+K12449+K01209+K00012+K15920+K00963+K01183+K10046+K17497+K12450
Oxidative phosphorylation	14	ko00190	GSBRNA2T00002399001;GSBRNA2T00004302001;GSBRNA2T00007397001;GSBRNA2T00010424001;GSBRNA2T00018157001;GSBRNA2T00031450001;GSBRNA2T00039880001;GSBRNA2T00066465001;GSBRNA2T00072003001;GSBRNA2T00078134001;GSBRNA2T00081789001;GSBRNA2T00119517001;GSBRNA2T00121082001;GSBRNA2T00129922001	K03943+K03949+K03950+K01507+K02265+K02155+K01535+K02112+K02150+K00235+K03965+K02267+K02109+K00411
Protein processing in endoplasmic reticulum	14	ko04141	GSBRNA2T00002813001;GSBRNA2T00007246001;GSBRNA2T00029985001;GSBRNA2T00060777001;GSBRNA2T00061044001;GSBRNA2T00065747001;GSBRNA2T00080945001;GSBRNA2T00089433001;GSBRNA2T00094676001;GSBRNA2T00094682001;GSBRNA2T00109776001;GSBRNA2T00113650001;GSBRNA2T00113651001;GSBRNA2T00150190001	K09584+K09486+K08288+K14006+K09580+K06689+K12669+K03283+K08054
Glyoxylate and dicarboxylate metabolism	13	ko00630	GSBRNA2T00008132001;GSBRNA2T00013296001;GSBRNA2T00013308001;GSBRNA2T00016543001;GSBRNA2T00034897001;GSBRNA2T00047346001;GSBRNA2T00056523001;GSBRNA2T00084232001;GSBRNA2T00101469001;GSBRNA2T00101764001;GSBRNA2T00121590001;GSBRNA2T00132364001;GSBRNA2T00156322001	K01915+K18121+K00382+K02437+K00605+K00600+K01647+K01455
Glycolysis / Gluconeogenesis	12	ko00010	GSBRNA2T00000695001;GSBRNA2T00013308001;GSBRNA2T00056523001;GSBRNA2T00063885001;GSBRNA2T00071764001;GSBRNA2T00073150001;GSBRNA2T00101422001;GSBRNA2T00104739001;GSBRNA2T00111496001;GSBRNA2T00126362001;GSBRNA2T00146344001;GSBRNA2T00156322001	K01610+K00382+K01623+K00873+K00121+K00001+K01785+K00627+K00927+K01803
Spliceosome	12	ko03040	GSBRNA2T00008564001;GSBRNA2T00009470001;GSBRNA2T00027665001;GSBRNA2T00044985001;GSBRNA2T00061990001;GSBRNA2T00089743001;GSBRNA2T00094676001;GSBRNA2T00098284001;GSBRNA2T00113650001;GSBRNA2T00113651001;GSBRNA2T00117102001;GSBRNA2T00150190001	K12885+K12623+K12837+K12821+K12852+K03283+K12812+K12733
Photosynthesis	11	ko00195	GSBRNA2T00004139001;GSBRNA2T00031734001;GSBRNA2T00035359001;GSBRNA2T00043082001;GSBRNA2T00046185001;GSBRNA2T00066465001;GSBRNA2T00072741001;GSBRNA2T00121082001;GSBRNA2T00123159001;GSBRNA2T00124689001;GSBRNA2T00131583001	K02699+K02717+K02716+K02705+K02112+K02693+K02109+K02703+K08901
Endocytosis	10	ko04144	GSBRNA2T00003349001;GSBRNA2T00013027001;GSBRNA2T00043197001;GSBRNA2T00078293001;GSBRNA2T00094188001;GSBRNA2T00094676001;GSBRNA2T00113650001;GSBRNA2T00113651001;GSBRNA2T00138083001;GSBRNA2T00150190001	K07937+K10396+K12472+K12486+K19476+K03283+K18443
Cyanoamino acid metabolism	10	ko00460	GSBRNA2T00003346001;GSBRNA2T00013027001;GSBRNA2T00017007001;GSBRNA2T00067498001;GSBRNA2T00074305001;GSBRNA2T00084232001;GSBRNA2T00097000001;GSBRNA2T00101403001;GSBRNA2T00121590001;GSBRNA2T00138880001	K01188+K05349+K00600+K05350+K01455
Pyruvate metabolism	10	ko00620	GSBRNA2T00000695001;GSBRNA2T00012555001;GSBRNA2T00013308001;GSBRNA2T00024844001;GSBRNA2T00056523001;GSBRNA2T00064408001;GSBRNA2T00071764001;GSBRNA2T00100627001;GSBRNA2T00104739001;GSBRNA2T00156322001	K01610+K00051+K00382+K00873+K01759+K00627
RNA transport	9	ko03013	GSBRNA2T00006494001;GSBRNA2T00008519001;GSBRNA2T00017624001;GSBRNA2T00029842001;GSBRNA2T00056119001;GSBRNA2T00098284001;GSBRNA2T00111798001;GSBRNA2T00149035001;GSBRNA2T00149180001	K14297+K14293+K03246+K03251+K12812+K03754+K03243+K03260
Citrate cycle (TCA cycle)	9	ko00020	GSBRNA2T00000695001;GSBRNA2T00013308001;GSBRNA2T00014635001;GSBRNA2T00056523001;GSBRNA2T00078134001;GSBRNA2T00095750001;GSBRNA2T00101469001;GSBRNA2T00104739001;GSBRNA2T00156322001	K01610+K00382+K01648+K00235+K00030+K01647+K00627
Carbon fixation in photosynthetic organisms	9	ko00710	GSBRNA2T00000695001;GSBRNA2T00012555001;GSBRNA2T00024844001;GSBRNA2T00037141001;GSBRNA2T00063885001;GSBRNA2T00064408001;GSBRNA2T00111496001;GSBRNA2T00126362001;GSBRNA2T00146344001	K01610+K00051+K01100+K01623+K00927+K01803
Proteasome	8	ko03050	GSBRNA2T00000985001;GSBRNA2T00002484001;GSBRNA2T00019972001;GSBRNA2T00024616001;GSBRNA2T00028746001;GSBRNA2T00035842001;GSBRNA2T00081118001;GSBRNA2T00155196001	K03037+K02730+K02732+K03061+K03064+K03031+K03066
Plant-pathogen interaction	8	ko04626	GSBRNA2T00017536001;GSBRNA2T00029553001;GSBRNA2T00071975001;GSBRNA2T00074305001;GSBRNA2T00076064001;GSBRNA2T00091119001;GSBRNA2T00102664001;GSBRNA2T00154904001	K13448+K13420+K13457
Phagosome	8	ko04145	GSBRNA2T00003267001;GSBRNA2T00007146001;GSBRNA2T00029841001;GSBRNA2T00031450001;GSBRNA2T00072003001;GSBRNA2T00094682001;GSBRNA2T00109776001;GSBRNA2T00135723001	K07375+K07374+K02155+K02150+K08054
Pentose and glucuronate interconversions	8	ko00040	GSBRNA2T00012167001;GSBRNA2T00038942001;GSBRNA2T00039680001;GSBRNA2T00063183001;GSBRNA2T00076110001;GSBRNA2T00106046001;GSBRNA2T00107093001;GSBRNA2T00150687001	K01213+K01184+K01051+K00012+K00963
Glycine, serine and threonine metabolism	8	ko00260	GSBRNA2T00004196001;GSBRNA2T00013308001;GSBRNA2T00016543001;GSBRNA2T00047346001;GSBRNA2T00056523001;GSBRNA2T00084232001;GSBRNA2T00132364001;GSBRNA2T00156322001	K00133+K00382+K02437+K00605+K00600
Galactose metabolism	7	ko00052	GSBRNA2T00004102001;GSBRNA2T00015236001;GSBRNA2T00021776001;GSBRNA2T00023871001;GSBRNA2T00035410001;GSBRNA2T00076110001;GSBRNA2T00101422001	K01193+K01784+K00963+K01785
Porphyrin and chlorophyll metabolism	6	ko00860	GSBRNA2T00003346001;GSBRNA2T00013027001;GSBRNA2T00037717001;GSBRNA2T00043008001;GSBRNA2T00062345001;GSBRNA2T00107809001	K10960+K01845+K08099+K03405
Carotenoid biosynthesis	6	ko00906	GSBRNA2T00003346001;GSBRNA2T00008244001;GSBRNA2T00013027001;GSBRNA2T00062345001;GSBRNA2T00073884001;GSBRNA2T00094059001	K00514+K15748
Purine metabolism	5	ko00230	GSBRNA2T00004899001;GSBRNA2T00022052001;GSBRNA2T00071764001;GSBRNA2T00085889001;GSBRNA2T00123018001	K01939+K00948+K00873+K03006+K01513
2-Oxocarboxylic acid metabolism	5	ko01210	GSBRNA2T00004196001;GSBRNA2T00064241001;GSBRNA2T00078293001;GSBRNA2T00095750001;GSBRNA2T00101469001	K00133+K00052+K01652+K00030+K01647
mRNA surveillance pathway	5	ko03015	GSBRNA2T00004196001;GSBRNA2T00006132001;GSBRNA2T00007560001;GSBRNA2T00067498001;GSBRNA2T00098284001	K14399+K03456+K04382+K12812
Ascorbate and aldarate metabolism	5	ko00053	GSBRNA2T00026282001;GSBRNA2T00041354001;GSBRNA2T00063183001;GSBRNA2T00091532001;GSBRNA2T00146509001	K00423+K10047+K00012+K10046+K00434
Nitrogen metabolism	5	ko00910	GSBRNA2T00008132001;GSBRNA2T00020776001;GSBRNA2T00041496001;GSBRNA2T00101764001;GSBRNA2T00121590001	K01915+K01673+K10534+K01455
Valine, leucine and isoleucine degradation	5	ko00280	GSBRNA2T00013308001;GSBRNA2T00024113001;GSBRNA2T00056523001;GSBRNA2T00111827001;GSBRNA2T00156322001	K00382+K07513+K09699
Propanoate metabolism	4	ko00640	GSBRNA2T00013308001;GSBRNA2T00056523001;GSBRNA2T00111827001;GSBRNA2T00156322001	K00382+K09699
Alanine, aspartate and glutamate metabolism	4	ko00250	GSBRNA2T00004899001;GSBRNA2T00008132001;GSBRNA2T00053128001;GSBRNA2T00101764001	K01939+K01915+K01953
Glutathione metabolism	4	ko00480	GSBRNA2T00091439001;GSBRNA2T00099236001;GSBRNA2T00146509001;GSBRNA2T00156098001	K00432+K00799+K00434
Pentose phosphate pathway	3	ko00030	GSBRNA2T00022052001;GSBRNA2T00044601001;GSBRNA2T00063885001	K00948+K00616+K01623
Inositol phosphate metabolism	3	ko00562	GSBRNA2T00041354001;GSBRNA2T00068225001;GSBRNA2T00126362001	K10047+K01092+K01803
Pantothenate and CoA biosynthesis	3	ko00770	GSBRNA2T00078293001;GSBRNA2T00123018001;GSBRNA2T00153863001	K01652+K01513+K00207
Terpenoid backbone biosynthesis	3	ko00900	GSBRNA2T00003346001;GSBRNA2T00013027001;GSBRNA2T00062345001	K10960
Other glycan degradation	3	ko00511	GSBRNA2T00003346001;GSBRNA2T00062345001;GSBRNA2T00080043001	K01206
Butanoate metabolism	3	ko00650	GSBRNA2T00013296001;GSBRNA2T00034897001;GSBRNA2T00078293001	K18121+K01652
Glycerolipid metabolism	3	ko00561	GSBRNA2T00003346001;GSBRNA2T00013027001;GSBRNA2T00062345001	K00679
Pyrimidine metabolism	3	ko00240	GSBRNA2T00009515001;GSBRNA2T00085889001;GSBRNA2T00153863001	K13800+K03006+K00207
Ubiquinone and other terpenoid-quinone biosynthesis	3	ko00130	GSBRNA2T00034329001;GSBRNA2T00075865001;GSBRNA2T00153794001	K03809+K01904
Fructose and mannose metabolism	3	ko00051	GSBRNA2T00063885001;GSBRNA2T00101550001;GSBRNA2T00126362001	K01623+K17497+K01803
RNA degradation	3	ko03018	GSBRNA2T00009470001;GSBRNA2T00047309001;GSBRNA2T00158347001	K12623+K04077
Flavonoid biosynthesis	2	ko00941	GSBRNA2T00024637001;GSBRNA2T00136007001	K01859+K05278
Peroxisome	2	ko04146	GSBRNA2T00024113001;GSBRNA2T00052070001	K07513+K11187
Mismatch repair	2	ko03430	GSBRNA2T00031690001;GSBRNA2T00153967001	K04802+K03111
alpha-Linolenic acid metabolism	2	ko00592	GSBRNA2T00024113001;GSBRNA2T00155010001	K07513+K05894
Arginine biosynthesis	2	ko00220	GSBRNA2T00008132001;GSBRNA2T00101764001	K01915
Cysteine and methionine metabolism	2	ko00270	GSBRNA2T00004196001;GSBRNA2T00061075001	K00133+K01244
Fatty acid degradation	2	ko00071	GSBRNA2T00024113001;GSBRNA2T00073150001	K07513+K00121+K00001
Phenylalanine, tyrosine and tryptophan biosynthesis	2	ko00400	GSBRNA2T00028132001;GSBRNA2T00130011001	K01736+K01609
DNA replication	2	ko03030	GSBRNA2T00031690001;GSBRNA2T00153967001	K04802+K03111
Phenylalanine metabolism	2	ko00360	GSBRNA2T00049203001;GSBRNA2T00153794001	K07253+K01904
Phosphatidylinositol signaling system	2	ko04070	GSBRNA2T00041354001;GSBRNA2T00068225001	K10047+K01092
Fatty acid metabolism	2	ko01212	GSBRNA2T00024113001;GSBRNA2T00050516001	K07513+K00648
One carbon pool by folate	2	ko00670	GSBRNA2T00047346001;GSBRNA2T00084232001	K00605+K00600
Valine, leucine and isoleucine biosynthesis	2	ko00290	GSBRNA2T00064241001;GSBRNA2T00078293001	K00052+K01652
Ubiquitin mediated proteolysis	2	ko04120	GSBRNA2T00080945001;GSBRNA2T00082749001	K06689+K04649
C5-Branched dibasic acid metabolism	2	ko00660	GSBRNA2T00064241001;GSBRNA2T00078293001	K00052+K01652
Tyrosine metabolism	2	ko00350	GSBRNA2T00049203001;GSBRNA2T00073150001	K07253+K00121+K00001
Homologous recombination	1	ko03440	GSBRNA2T00153967001	K03111
Fatty acid biosynthesis	1	ko00061	GSBRNA2T00050516001	K00648
Degradation of aromatic compounds	1	ko01220	GSBRNA2T00073150001	K00121+K00001
Plant hormone signal transduction	1	ko04075	GSBRNA2T00046042001	K14493
N-Glycan biosynthesis	1	ko00510	GSBRNA2T00089433001	K12669
Arachidonic acid metabolism	1	ko00590	GSBRNA2T00091439001	K00432
Photosynthesis - antenna proteins	1	ko00196	GSBRNA2T00116782001	K08915
Biosynthesis of unsaturated fatty acids	1	ko01040	GSBRNA2T00024113001	K07513
Aminoacyl-tRNA biosynthesis	1	ko00970	GSBRNA2T00027264001	K01870
Thiamine metabolism	1	ko00730	GSBRNA2T00007278001	K03146
Monobactam biosynthesis	1	ko00261	GSBRNA2T00004196001	K00133
Sphingolipid metabolism	1	ko00600	GSBRNA2T00052382001	K00654
Arginine and proline metabolism	1	ko00330	GSBRNA2T00038040001	K00472
Tryptophan metabolism	1	ko00380	GSBRNA2T00010581001	K01237
Nucleotide excision repair	1	ko03420	GSBRNA2T00031690001	K04802
Nicotinate and nicotinamide metabolism	1	ko00760	GSBRNA2T00123018001	K01513
Lysine biosynthesis	1	ko00300	GSBRNA2T00004196001	K00133
Cutin, suberine and wax biosynthesis	1	ko00073	GSBRNA2T00088679001	K15403
Glycerophospholipid metabolism	1	ko00564	GSBRNA2T00095418001	K01126
RNA polymerase	1	ko03020	GSBRNA2T00085889001	K03006
beta-Alanine metabolism	1	ko00410	GSBRNA2T00153863001	K00207
Vitamin B6 metabolism	1	ko00750	GSBRNA2T00049220001	K06215
Base excision repair	1	ko03410	GSBRNA2T00031690001	K04802

## Sheet: UP-VS-PI
#Pathway	Count (150)	Pathway ID	Proteins	KOs
Metabolic pathways	65	ko01100	GSBRNA2T00004196001;GSBRNA2T00008132001;GSBRNA2T00009862001;GSBRNA2T00011506001;GSBRNA2T00014528001;GSBRNA2T00015336001;GSBRNA2T00018157001;GSBRNA2T00021776001;GSBRNA2T00024113001;GSBRNA2T00026282001;GSBRNA2T00028132001;GSBRNA2T00031450001;GSBRNA2T00031734001;GSBRNA2T00033737001;GSBRNA2T00034998001;GSBRNA2T00035410001;GSBRNA2T00036599001;GSBRNA2T00038139001;GSBRNA2T00038942001;GSBRNA2T00039680001…	K00133+K01915+K00430+K01188+K10960+K00059+K02265+K01193+K07513+K00423+K01736+K02155+K02717+K00294+K01230+K02437+K01679+K01213+K01051+K03542+K02705+K00616+K11262+K05349+K00648+K02147+K01897+K00654+K01953+K00382+K00514+K02160+K01803+K08232+K01598+K02693+K00770+K09753+K00145+K14677+K00134+K00130+K01647+K01597+K01183+K00549+K13035+K02267+K02703+K00411+K01609+K00140+K00058+K12309+K00161
Biosynthesis of secondary metabolites	37	ko01110	GSBRNA2T00004196001;GSBRNA2T00009862001;GSBRNA2T00011506001;GSBRNA2T00014528001;GSBRNA2T00024113001;GSBRNA2T00028132001;GSBRNA2T00034329001;GSBRNA2T00036599001;GSBRNA2T00038139001;GSBRNA2T00041411001;GSBRNA2T00044601001;GSBRNA2T00048023001;GSBRNA2T00049357001;GSBRNA2T00050275001;GSBRNA2T00053128001;GSBRNA2T00056523001;GSBRNA2T00061123001;GSBRNA2T00062345001;GSBRNA2T00065395001;GSBRNA2T00069370001…	K00133+K00430+K01188+K10960+K07513+K01736+K03809+K02437+K01679+K00616+K11262+K05349+K01953+K00382+K13081+K00514+K02160+K01803+K09753+K00145+K14677+K00134+K01647+K01597+K00549+K13035+K01609+K00161
Biosynthesis of amino acids	12	ko01230	GSBRNA2T00004196001;GSBRNA2T00008132001;GSBRNA2T00028132001;GSBRNA2T00044601001;GSBRNA2T00069370001;GSBRNA2T00081863001;GSBRNA2T00085024001;GSBRNA2T00096086001;GSBRNA2T00101469001;GSBRNA2T00111978001;GSBRNA2T00130011001;GSBRNA2T00139667001	K00133+K01915+K01736+K00616+K01803+K00145+K14677+K00134+K01647+K00549+K01609+K00058
Starch and sucrose metabolism	12	ko00500	GSBRNA2T00014528001;GSBRNA2T00021776001;GSBRNA2T00034086001;GSBRNA2T00035410001;GSBRNA2T00038942001;GSBRNA2T00039680001;GSBRNA2T00049357001;GSBRNA2T00073274001;GSBRNA2T00074305001;GSBRNA2T00097000001;GSBRNA2T00107093001;GSBRNA2T00138880001	K01188+K01193+K13648+K01213+K01051+K05349+K00770
Carbon metabolism	11	ko01200	GSBRNA2T00038139001;GSBRNA2T00044601001;GSBRNA2T00056523001;GSBRNA2T00065395001;GSBRNA2T00069370001;GSBRNA2T00096086001;GSBRNA2T00101469001;GSBRNA2T00135037001;GSBRNA2T00139667001;GSBRNA2T00150508001;GSBRNA2T00156322001	K01679+K00616+K00382+K02160+K01803+K00134+K01647+K00140+K00058+K00161
Ribosome	10	ko03010	GSBRNA2T00000292001;GSBRNA2T00001906001;GSBRNA2T00006720001;GSBRNA2T00007705001;GSBRNA2T00011869001;GSBRNA2T00012237001;GSBRNA2T00021588001;GSBRNA2T00030726001;GSBRNA2T00045272001;GSBRNA2T00076782001	K02955+K02937+K02925+K02870+K02983+K02998+K02868+K02900+K02865+K02903
Phenylpropanoid biosynthesis	9	ko00940	GSBRNA2T00009862001;GSBRNA2T00011506001;GSBRNA2T00014528001;GSBRNA2T00049357001;GSBRNA2T00074305001;GSBRNA2T00078517001;GSBRNA2T00097000001;GSBRNA2T00103208001;GSBRNA2T00138880001	K00430+K01188+K05349+K09753
Protein processing in endoplasmic reticulum	8	ko04141	GSBRNA2T00002813001;GSBRNA2T00007246001;GSBRNA2T00029985001;GSBRNA2T00034998001;GSBRNA2T00061044001;GSBRNA2T00066638001;GSBRNA2T00078284001;GSBRNA2T00094676001	K09584+K09486+K01230+K14006+K09580+K13249+K03283
Glycine, serine and threonine metabolism	8	ko00260	GSBRNA2T00004196001;GSBRNA2T00036599001;GSBRNA2T00050275001;GSBRNA2T00056523001;GSBRNA2T00099413001;GSBRNA2T00132364001;GSBRNA2T00139667001;GSBRNA2T00156322001	K00133+K02437+K00382+K00130+K00058
Glyoxylate and dicarboxylate metabolism	7	ko00630	GSBRNA2T00008132001;GSBRNA2T00036599001;GSBRNA2T00050275001;GSBRNA2T00056523001;GSBRNA2T00101469001;GSBRNA2T00132364001;GSBRNA2T00156322001	K01915+K02437+K00382+K01647
Endocytosis	6	ko04144	GSBRNA2T00014528001;GSBRNA2T00042107001;GSBRNA2T00048023001;GSBRNA2T00071521001;GSBRNA2T00094188001;GSBRNA2T00094676001	K10396+K19366+K18443+K19476+K03283
Oxidative phosphorylation	6	ko00190	GSBRNA2T00018157001;GSBRNA2T00031450001;GSBRNA2T00050647001;GSBRNA2T00097797001;GSBRNA2T00119517001;GSBRNA2T00129922001	K02265+K02155+K02147+K01535+K02267+K00411
Fatty acid metabolism	6	ko01212	GSBRNA2T00015336001;GSBRNA2T00024113001;GSBRNA2T00048023001;GSBRNA2T00050516001;GSBRNA2T00052377001;GSBRNA2T00065395001	K00059+K07513+K11262+K00648+K01897+K02160
Plant-pathogen interaction	6	ko04626	GSBRNA2T00017536001;GSBRNA2T00029553001;GSBRNA2T00071975001;GSBRNA2T00074305001;GSBRNA2T00076064001;GSBRNA2T00102664001	K13448+K13420+K13457
Cyanoamino acid metabolism	6	ko00460	GSBRNA2T00014528001;GSBRNA2T00049357001;GSBRNA2T00074305001;GSBRNA2T00097000001;GSBRNA2T00114885001;GSBRNA2T00138880001	K01188+K05349+K13035+K01501
Pyruvate metabolism	6	ko00620	GSBRNA2T00038139001;GSBRNA2T00048023001;GSBRNA2T00056523001;GSBRNA2T00065395001;GSBRNA2T00150508001;GSBRNA2T00156322001	K01679+K11262+K00382+K02160+K00161
Fatty acid biosynthesis	5	ko00061	GSBRNA2T00015336001;GSBRNA2T00048023001;GSBRNA2T00050516001;GSBRNA2T00052377001;GSBRNA2T00065395001	K00059+K11262+K00648+K01897+K02160
Photosynthesis	5	ko00195	GSBRNA2T00031734001;GSBRNA2T00039690001;GSBRNA2T00043082001;GSBRNA2T00072741001;GSBRNA2T00124689001	K02717+K03542+K02705+K02693+K02703
Glycolysis / Gluconeogenesis	5	ko00010	GSBRNA2T00056523001;GSBRNA2T00069370001;GSBRNA2T00096086001;GSBRNA2T00150508001;GSBRNA2T00156322001	K00382+K01803+K00134+K00161
Propanoate metabolism	5	ko00640	GSBRNA2T00048023001;GSBRNA2T00056523001;GSBRNA2T00065395001;GSBRNA2T00135037001;GSBRNA2T00156322001	K11262+K00382+K02160+K00140
Citrate cycle (TCA cycle)	5	ko00020	GSBRNA2T00038139001;GSBRNA2T00056523001;GSBRNA2T00101469001;GSBRNA2T00150508001;GSBRNA2T00156322001	K01679+K00382+K01647+K00161
Amino sugar and nucleotide sugar metabolism	4	ko00520	GSBRNA2T00025876001;GSBRNA2T00034086001;GSBRNA2T00073274001;GSBRNA2T00110662001	K00326+K13648+K00770+K01183
2-Oxocarboxylic acid metabolism	4	ko01210	GSBRNA2T00004196001;GSBRNA2T00081863001;GSBRNA2T00085024001;GSBRNA2T00101469001	K00133+K00145+K14677+K01647
mRNA surveillance pathway	4	ko03015	GSBRNA2T00000172001;GSBRNA2T00004196001;GSBRNA2T00007560001;GSBRNA2T00110690001	K03456+K14399
Valine, leucine and isoleucine degradation	4	ko00280	GSBRNA2T00024113001;GSBRNA2T00056523001;GSBRNA2T00135037001;GSBRNA2T00156322001	K07513+K00382+K00140
Peroxisome	3	ko04146	GSBRNA2T00024113001;GSBRNA2T00052070001;GSBRNA2T00052377001	K07513+K11187+K01897
RNA transport	3	ko03013	GSBRNA2T00029842001;GSBRNA2T00059050001;GSBRNA2T00121524001	K03251+K14293+K14307
Terpenoid backbone biosynthesis	3	ko00900	GSBRNA2T00014528001;GSBRNA2T00062345001;GSBRNA2T00109010001	K10960+K01597
Arginine biosynthesis	3	ko00220	GSBRNA2T00008132001;GSBRNA2T00081863001;GSBRNA2T00085024001	K01915+K00145+K14677
Other glycan degradation	3	ko00511	GSBRNA2T00014528001;GSBRNA2T00062345001;GSBRNA2T00141653001	K01206+K12309
Ascorbate and aldarate metabolism	3	ko00053	GSBRNA2T00026282001;GSBRNA2T00071341001;GSBRNA2T00092950001	K00423+K08232
Alanine, aspartate and glutamate metabolism	3	ko00250	GSBRNA2T00008132001;GSBRNA2T00033737001;GSBRNA2T00053128001	K01915+K00294+K01953
Galactose metabolism	3	ko00052	GSBRNA2T00021776001;GSBRNA2T00035410001;GSBRNA2T00141653001	K01193+K12309
Ubiquinone and other terpenoid-quinone biosynthesis	3	ko00130	GSBRNA2T00034329001;GSBRNA2T00041411001;GSBRNA2T00075865001	K03809
Phagosome	3	ko04145	GSBRNA2T00031450001;GSBRNA2T00050647001;GSBRNA2T00135723001	K02155+K02147+K07375
Pentose and glucuronate interconversions	3	ko00040	GSBRNA2T00038942001;GSBRNA2T00039680001;GSBRNA2T00107093001	K01213+K01051
Porphyrin and chlorophyll metabolism	2	ko00860	GSBRNA2T00014528001;GSBRNA2T00062345001	K10960
Inositol phosphate metabolism	2	ko00562	GSBRNA2T00069370001;GSBRNA2T00135037001	K01803+K00140
Cysteine and methionine metabolism	2	ko00270	GSBRNA2T00004196001;GSBRNA2T00111978001	K00133+K00549
Fatty acid degradation	2	ko00071	GSBRNA2T00024113001;GSBRNA2T00052377001	K07513+K01897
Biosynthesis of unsaturated fatty acids	2	ko01040	GSBRNA2T00015336001;GSBRNA2T00024113001	K00059+K07513
Phenylalanine, tyrosine and tryptophan biosynthesis	2	ko00400	GSBRNA2T00028132001;GSBRNA2T00130011001	K01736+K01609
Nitrogen metabolism	2	ko00910	GSBRNA2T00008132001;GSBRNA2T00114885001	K01915+K01501
Sphingolipid metabolism	2	ko00600	GSBRNA2T00052382001;GSBRNA2T00141653001	K00654+K12309
Glycerolipid metabolism	2	ko00561	GSBRNA2T00014528001;GSBRNA2T00062345001	K00679
Carbon fixation in photosynthetic organisms	2	ko00710	GSBRNA2T00069370001;GSBRNA2T00096086001	K01803+K00134
Pentose phosphate pathway	1	ko00030	GSBRNA2T00044601001	K00616
Homologous recombination	1	ko03440	GSBRNA2T00015106001	K07466
Flavonoid biosynthesis	1	ko00941	GSBRNA2T00061123001	K13081
Glycosphingolipid biosynthesis - ganglio series	1	ko00604	GSBRNA2T00141653001	K12309
Mismatch repair	1	ko03430	GSBRNA2T00015106001	K07466
Selenocompound metabolism	1	ko00450	GSBRNA2T00111978001	K00549
alpha-Linolenic acid metabolism	1	ko00592	GSBRNA2T00024113001	K07513
Pantothenate and CoA biosynthesis	1	ko00770	GSBRNA2T00071433001	K01598
Carotenoid biosynthesis	1	ko00906	GSBRNA2T00062345001	K00514
N-Glycan biosynthesis	1	ko00510	GSBRNA2T00034998001	K01230
Glycosaminoglycan degradation	1	ko00531	GSBRNA2T00141653001	K12309
Spliceosome	1	ko03040	GSBRNA2T00094676001	K03283
Aminoacyl-tRNA biosynthesis	1	ko00970	GSBRNA2T00067685001	K01870
Monobactam biosynthesis	1	ko00261	GSBRNA2T00004196001	K00133
DNA replication	1	ko03030	GSBRNA2T00015106001	K07466
Arginine and proline metabolism	1	ko00330	GSBRNA2T00033737001	K00294
Glutathione metabolism	1	ko00480	GSBRNA2T00156098001	K00799
Tryptophan metabolism	1	ko00380	GSBRNA2T00114885001	K01501
Nucleotide excision repair	1	ko03420	GSBRNA2T00015106001	K07466
Lysine biosynthesis	1	ko00300	GSBRNA2T00004196001	K00133
Proteasome	1	ko03050	GSBRNA2T00089005001	K02727
Cutin, suberine and wax biosynthesis	1	ko00073	GSBRNA2T00088679001	K15403
Fructose and mannose metabolism	1	ko00051	GSBRNA2T00069370001	K01803
Biotin metabolism	1	ko00780	GSBRNA2T00015336001	K00059
beta-Alanine metabolism	1	ko00410	GSBRNA2T00135037001	K00140
Vitamin B6 metabolism	1	ko00750	GSBRNA2T00049220001	K06215
Base excision repair	1	ko03410	GSBRNA2T00054994001	K10802
RNA degradation	1	ko03018	GSBRNA2T00158347001	K04077

## Sheet: UP-VS-NA
#Pathway	Count (259)	Pathway ID	Proteins	KOs
Metabolic pathways	77	ko01100	GSBRNA2T00003346001;GSBRNA2T00007408001;GSBRNA2T00008211001;GSBRNA2T00008991001;GSBRNA2T00011506001;GSBRNA2T00011541001;GSBRNA2T00012167001;GSBRNA2T00012555001;GSBRNA2T00012859001;GSBRNA2T00013296001;GSBRNA2T00013308001;GSBRNA2T00015336001;GSBRNA2T00015769001;GSBRNA2T00016502001;GSBRNA2T00018157001;GSBRNA2T00018739001;GSBRNA2T00019212001;GSBRNA2T00021738001;GSBRNA2T00022403001;GSBRNA2T00024113001…	K00514+K10960+K01188+K01835+K13506+K02136+K00430+K00234+K01213+K01184+K00051+K15633+K18121+K00382+K00059+K08738+K00423+K02265+K00134+K00855+K00627+K02641+K07513+K02155+K02717+K00026+K00654+K03542+K02705+K08232+K08917+K01915+K02134+K15920+K05349+K02150+K00963+K01652+K12669+K00626+K00927+K00130+K01945+K01051+K02433+K00549+K01962+K02267+K00454+K00031+K02703+K02372+K00411+K00058+K01904+K05894
Ribosome	37	ko03010	GSBRNA2T00000292001;GSBRNA2T00000878001;GSBRNA2T00001368001;GSBRNA2T00001968001;GSBRNA2T00003256001;GSBRNA2T00004066001;GSBRNA2T00004308001;GSBRNA2T00006720001;GSBRNA2T00011037001;GSBRNA2T00012237001;GSBRNA2T00013975001;GSBRNA2T00015282001;GSBRNA2T00015820001;GSBRNA2T00017199001;GSBRNA2T00017352001;GSBRNA2T00019966001;GSBRNA2T00020057001;GSBRNA2T00023355001;GSBRNA2T00024435001;GSBRNA2T00034803001…	K02955+K02912+K02865+K02898+K02880+K02942+K02947+K02925+K02893+K02998+K02918+K02974+K02900+K02973+K02966+K02953+K02975+K02896+K02985+K02934+K02875+K02920+K02915+K02899+K02903+K02876+K02981+K02933+K02969+K02938+K02873+K02997+K02940+K02984
Biosynthesis of secondary metabolites	34	ko01110	GSBRNA2T00003346001;GSBRNA2T00007408001;GSBRNA2T00008211001;GSBRNA2T00011506001;GSBRNA2T00011541001;GSBRNA2T00012859001;GSBRNA2T00013308001;GSBRNA2T00018739001;GSBRNA2T00021738001;GSBRNA2T00024113001;GSBRNA2T00025291001;GSBRNA2T00032916001;GSBRNA2T00056523001;GSBRNA2T00062345001;GSBRNA2T00067498001;GSBRNA2T00074305001;GSBRNA2T00075865001;GSBRNA2T00078293001;GSBRNA2T00091644001;GSBRNA2T00096086001…	K00514+K10960+K01188+K01835+K13506+K00430+K00234+K15633+K00382+K00134+K00627+K07513+K00026+K05349+K03809+K01652+K00626+K00927+K01945+K00549+K01962+K00454+K00031+K01904+K05894
Carbon metabolism	21	ko01200	GSBRNA2T00011541001;GSBRNA2T00012555001;GSBRNA2T00012859001;GSBRNA2T00013296001;GSBRNA2T00013308001;GSBRNA2T00018739001;GSBRNA2T00019115001;GSBRNA2T00019212001;GSBRNA2T00021738001;GSBRNA2T00032916001;GSBRNA2T00056523001;GSBRNA2T00064408001;GSBRNA2T00091644001;GSBRNA2T00096086001;GSBRNA2T00097384001;GSBRNA2T00104739001;GSBRNA2T00116917001;GSBRNA2T00124471001;GSBRNA2T00139667001;GSBRNA2T00156316001…	K00234+K00051+K15633+K18121+K00382+K00134+K01070+K00855+K00627+K00026+K00626+K00927+K01962+K00031+K00058
Starch and sucrose metabolism	16	ko00500	GSBRNA2T00003346001;GSBRNA2T00007408001;GSBRNA2T00008211001;GSBRNA2T00012167001;GSBRNA2T00025291001;GSBRNA2T00038942001;GSBRNA2T00045683001;GSBRNA2T00063511001;GSBRNA2T00067498001;GSBRNA2T00074305001;GSBRNA2T00076110001;GSBRNA2T00097000001;GSBRNA2T00103988001;GSBRNA2T00107093001;GSBRNA2T00134456001;GSBRNA2T00138880001	K01188+K01835+K01213+K01184+K15920+K05349+K00963+K01051
Protein processing in endoplasmic reticulum	15	ko04141	GSBRNA2T00002813001;GSBRNA2T00027418001;GSBRNA2T00061044001;GSBRNA2T00075578001;GSBRNA2T00078284001;GSBRNA2T00079702001;GSBRNA2T00089433001;GSBRNA2T00090277001;GSBRNA2T00090620001;GSBRNA2T00109776001;GSBRNA2T00113651001;GSBRNA2T00139134001;GSBRNA2T00150190001;GSBRNA2T00150223001;GSBRNA2T00156189001	K09584+K08054+K14006+K13249+K08653+K12669+K03283+K09487+K14011+K08057
Plant-pathogen interaction	15	ko04626	GSBRNA2T00017536001;GSBRNA2T00025291001;GSBRNA2T00029553001;GSBRNA2T00032029001;GSBRNA2T00059462001;GSBRNA2T00074305001;GSBRNA2T00076064001;GSBRNA2T00102664001;GSBRNA2T00107767001;GSBRNA2T00133423001;GSBRNA2T00134456001;GSBRNA2T00139134001;GSBRNA2T00147404001;GSBRNA2T00147431001;GSBRNA2T00154904001	K13448+K13420+K13459+K13449+K13457+K13428+K09487+K13473
Endocytosis	12	ko04144	GSBRNA2T00003442001;GSBRNA2T00031165001;GSBRNA2T00068178001;GSBRNA2T00078293001;GSBRNA2T00079702001;GSBRNA2T00090620001;GSBRNA2T00094188001;GSBRNA2T00111746001;GSBRNA2T00113651001;GSBRNA2T00119611001;GSBRNA2T00138083001;GSBRNA2T00150190001	K18443+K12200+K12486+K03283+K19476+K04646
Biosynthesis of amino acids	11	ko01230	GSBRNA2T00012859001;GSBRNA2T00018739001;GSBRNA2T00055061001;GSBRNA2T00065379001;GSBRNA2T00078293001;GSBRNA2T00096086001;GSBRNA2T00097384001;GSBRNA2T00101764001;GSBRNA2T00111978001;GSBRNA2T00124471001;GSBRNA2T00139667001	K15633+K00134+K01915+K01652+K00927+K00549+K00031+K00058
Phenylpropanoid biosynthesis	11	ko00940	GSBRNA2T00003346001;GSBRNA2T00007408001;GSBRNA2T00011506001;GSBRNA2T00025291001;GSBRNA2T00067498001;GSBRNA2T00074305001;GSBRNA2T00097000001;GSBRNA2T00103208001;GSBRNA2T00134456001;GSBRNA2T00138880001;GSBRNA2T00153794001	K01188+K00430+K05349+K01904
Pyruvate metabolism	11	ko00620	GSBRNA2T00012555001;GSBRNA2T00013308001;GSBRNA2T00021738001;GSBRNA2T00032916001;GSBRNA2T00056523001;GSBRNA2T00064408001;GSBRNA2T00091644001;GSBRNA2T00100627001;GSBRNA2T00104739001;GSBRNA2T00116917001;GSBRNA2T00156322001	K00051+K00382+K00627+K00026+K00626+K01759+K01962
Glyoxylate and dicarboxylate metabolism	10	ko00630	GSBRNA2T00013296001;GSBRNA2T00013308001;GSBRNA2T00032916001;GSBRNA2T00055061001;GSBRNA2T00056523001;GSBRNA2T00065379001;GSBRNA2T00091644001;GSBRNA2T00101764001;GSBRNA2T00156316001;GSBRNA2T00156322001	K18121+K00382+K00026+K01915+K00626
Oxidative phosphorylation	10	ko00190	GSBRNA2T00008991001;GSBRNA2T00010424001;GSBRNA2T00011541001;GSBRNA2T00018157001;GSBRNA2T00031450001;GSBRNA2T00063442001;GSBRNA2T00072003001;GSBRNA2T00097797001;GSBRNA2T00119517001;GSBRNA2T00129922001	K02136+K01507+K00234+K02265+K02155+K02134+K02150+K01535+K02267+K00411
Glycolysis / Gluconeogenesis	10	ko00010	GSBRNA2T00008211001;GSBRNA2T00012859001;GSBRNA2T00013308001;GSBRNA2T00018739001;GSBRNA2T00021738001;GSBRNA2T00056523001;GSBRNA2T00096086001;GSBRNA2T00097384001;GSBRNA2T00104739001;GSBRNA2T00156322001	K01835+K15633+K00382+K00134+K00627+K00927
Spliceosome	10	ko03040	GSBRNA2T00005358001;GSBRNA2T00009470001;GSBRNA2T00027665001;GSBRNA2T00055659001;GSBRNA2T00074001001;GSBRNA2T00078047001;GSBRNA2T00090620001;GSBRNA2T00113651001;GSBRNA2T00141557001;GSBRNA2T00150190001	K09567+K12623+K12885+K12837+K12875+K03283+K12867
Phagosome	9	ko04145	GSBRNA2T00003267001;GSBRNA2T00027418001;GSBRNA2T00031450001;GSBRNA2T00065335001;GSBRNA2T00072003001;GSBRNA2T00075578001;GSBRNA2T00109776001;GSBRNA2T00133456001;GSBRNA2T00156189001	K07375+K08054+K02155+K02150+K08057
Ascorbate and aldarate metabolism	8	ko00053	GSBRNA2T00016502001;GSBRNA2T00019388001;GSBRNA2T00026282001;GSBRNA2T00049292001;GSBRNA2T00071341001;GSBRNA2T00104420001;GSBRNA2T00123615001;GSBRNA2T00146509001	K00423+K00434+K08232
Citrate cycle (TCA cycle)	8	ko00020	GSBRNA2T00011541001;GSBRNA2T00013308001;GSBRNA2T00021738001;GSBRNA2T00032916001;GSBRNA2T00056523001;GSBRNA2T00104739001;GSBRNA2T00124471001;GSBRNA2T00156322001	K00234+K00382+K00627+K00026+K00031
Cyanoamino acid metabolism	8	ko00460	GSBRNA2T00003346001;GSBRNA2T00007408001;GSBRNA2T00025291001;GSBRNA2T00067498001;GSBRNA2T00074305001;GSBRNA2T00097000001;GSBRNA2T00134456001;GSBRNA2T00138880001	K01188+K05349
mRNA surveillance pathway	7	ko03015	GSBRNA2T00000172001;GSBRNA2T00006132001;GSBRNA2T00007560001;GSBRNA2T00012971001;GSBRNA2T00067498001;GSBRNA2T00074001001;GSBRNA2T00085169001	K03456+K04382+K12875
Carbon fixation in photosynthetic organisms	7	ko00710	GSBRNA2T00012555001;GSBRNA2T00018739001;GSBRNA2T00019212001;GSBRNA2T00032916001;GSBRNA2T00064408001;GSBRNA2T00096086001;GSBRNA2T00097384001	K00051+K00134+K00855+K00026+K00927
Fatty acid metabolism	6	ko01212	GSBRNA2T00015336001;GSBRNA2T00024113001;GSBRNA2T00091644001;GSBRNA2T00116917001;GSBRNA2T00129742001;GSBRNA2T00143533001	K00059+K07513+K00626+K01962+K02372
Glycine, serine and threonine metabolism	6	ko00260	GSBRNA2T00012859001;GSBRNA2T00013308001;GSBRNA2T00056523001;GSBRNA2T00099413001;GSBRNA2T00139667001;GSBRNA2T00156322001	K15633+K00382+K00130+K00058
Amino sugar and nucleotide sugar metabolism	5	ko00520	GSBRNA2T00008211001;GSBRNA2T00017046001;GSBRNA2T00063511001;GSBRNA2T00076110001;GSBRNA2T00103988001	K01835+K13379+K15920+K00963
Photosynthesis	5	ko00195	GSBRNA2T00022403001;GSBRNA2T00031734001;GSBRNA2T00039690001;GSBRNA2T00043082001;GSBRNA2T00124689001	K02641+K02717+K03542+K02705+K02703
Propanoate metabolism	5	ko00640	GSBRNA2T00013308001;GSBRNA2T00056523001;GSBRNA2T00091644001;GSBRNA2T00116917001;GSBRNA2T00156322001	K00382+K00626+K01962
Valine, leucine and isoleucine degradation	5	ko00280	GSBRNA2T00013308001;GSBRNA2T00024113001;GSBRNA2T00056523001;GSBRNA2T00091644001;GSBRNA2T00156322001	K00382+K07513+K00626
Pentose and glucuronate interconversions	5	ko00040	GSBRNA2T00012167001;GSBRNA2T00038942001;GSBRNA2T00045683001;GSBRNA2T00076110001;GSBRNA2T00107093001	K01213+K01184+K00963+K01051
Fatty acid biosynthesis	4	ko00061	GSBRNA2T00015336001;GSBRNA2T00116917001;GSBRNA2T00129742001;GSBRNA2T00143533001	K00059+K01962+K02372
Butanoate metabolism	4	ko00650	GSBRNA2T00013296001;GSBRNA2T00078293001;GSBRNA2T00091644001;GSBRNA2T00156316001	K18121+K01652+K00626
Nitrogen metabolism	4	ko00910	GSBRNA2T00020776001;GSBRNA2T00055061001;GSBRNA2T00065379001;GSBRNA2T00101764001	K01673+K01915
Glutathione metabolism	4	ko00480	GSBRNA2T00019388001;GSBRNA2T00124471001;GSBRNA2T00146509001;GSBRNA2T00156098001	K00434+K00031+K00799
Proteasome	4	ko03050	GSBRNA2T00024849001;GSBRNA2T00035842001;GSBRNA2T00058160001;GSBRNA2T00071699001	K03063+K03031+K03062+K03030
Peroxisome	3	ko04146	GSBRNA2T00024113001;GSBRNA2T00052070001;GSBRNA2T00124471001	K07513+K11187+K00031
alpha-Linolenic acid metabolism	3	ko00592	GSBRNA2T00024113001;GSBRNA2T00124394001;GSBRNA2T00155010001	K07513+K00454+K05894
RNA transport	3	ko03013	GSBRNA2T00074001001;GSBRNA2T00103606001;GSBRNA2T00149035001	K12875+K14297+K03243
Carotenoid biosynthesis	3	ko00906	GSBRNA2T00003346001;GSBRNA2T00008244001;GSBRNA2T00062345001	K00514+K15748
Terpenoid backbone biosynthesis	3	ko00900	GSBRNA2T00003346001;GSBRNA2T00062345001;GSBRNA2T00091644001	K10960+K00626
Arginine biosynthesis	3	ko00220	GSBRNA2T00055061001;GSBRNA2T00065379001;GSBRNA2T00101764001	K01915
Other glycan degradation	3	ko00511	GSBRNA2T00003346001;GSBRNA2T00031598001;GSBRNA2T00062345001	K01206
Aminoacyl-tRNA biosynthesis	3	ko00970	GSBRNA2T00015303001;GSBRNA2T00105563001;GSBRNA2T00107098001	K01867+K01880+K02433
Alanine, aspartate and glutamate metabolism	3	ko00250	GSBRNA2T00055061001;GSBRNA2T00065379001;GSBRNA2T00101764001	K01915
Tryptophan metabolism	3	ko00380	GSBRNA2T00010581001;GSBRNA2T00091644001;GSBRNA2T00107098001	K01237+K00626+K01426
Phenylalanine metabolism	3	ko00360	GSBRNA2T00049203001;GSBRNA2T00107098001;GSBRNA2T00153794001	K07253+K01426+K01904
Glycerolipid metabolism	3	ko00561	GSBRNA2T00003346001;GSBRNA2T00008211001;GSBRNA2T00062345001	K00679+K13506
Cutin, suberine and wax biosynthesis	3	ko00073	GSBRNA2T00024078001;GSBRNA2T00088679001;GSBRNA2T00134646001	K17991+K15403+K15400
Biotin metabolism	3	ko00780	GSBRNA2T00015336001;GSBRNA2T00129742001;GSBRNA2T00143533001	K00059+K02372
Purine metabolism	2	ko00230	GSBRNA2T00008211001;GSBRNA2T00100421001	K01835+K01945
Porphyrin and chlorophyll metabolism	2	ko00860	GSBRNA2T00003346001;GSBRNA2T00062345001	K10960
2-Oxocarboxylic acid metabolism	2	ko01210	GSBRNA2T00078293001;GSBRNA2T00124471001	K01652+K00031
Cysteine and methionine metabolism	2	ko00270	GSBRNA2T00032916001;GSBRNA2T00111978001	K00026+K00549
Fatty acid degradation	2	ko00071	GSBRNA2T00024113001;GSBRNA2T00091644001	K07513+K00626
Biosynthesis of unsaturated fatty acids	2	ko01040	GSBRNA2T00015336001;GSBRNA2T00024113001	K00059+K07513
Sphingolipid metabolism	2	ko00600	GSBRNA2T00035145001;GSBRNA2T00052382001	K00654
Galactose metabolism	2	ko00052	GSBRNA2T00008211001;GSBRNA2T00076110001	K01835+K00963
Ubiquinone and other terpenoid-quinone biosynthesis	2	ko00130	GSBRNA2T00075865001;GSBRNA2T00153794001	K03809+K01904
Pentose phosphate pathway	1	ko00030	GSBRNA2T00008211001	K01835
Plant hormone signal transduction	1	ko04075	GSBRNA2T00059462001	K13449
Linoleic acid metabolism	1	ko00591	GSBRNA2T00124394001	K00454
Lysine degradation	1	ko00310	GSBRNA2T00091644001	K00626
Selenocompound metabolism	1	ko00450	GSBRNA2T00111978001	K00549
Pantothenate and CoA biosynthesis	1	ko00770	GSBRNA2T00078293001	K01652
N-Glycan biosynthesis	1	ko00510	GSBRNA2T00089433001	K12669
Protein export	1	ko03060	GSBRNA2T00102115001	K03108
Photosynthesis - antenna proteins	1	ko00196	GSBRNA2T00054222001	K08917
Arginine and proline metabolism	1	ko00330	GSBRNA2T00107098001	K01426
Synthesis and degradation of ketone bodies	1	ko00072	GSBRNA2T00091644001	K00626
Glycerophospholipid metabolism	1	ko00564	GSBRNA2T00008211001	K13506
Valine, leucine and isoleucine biosynthesis	1	ko00290	GSBRNA2T00078293001	K01652
Sulfur metabolism	1	ko00920	GSBRNA2T00015769001	K08738
C5-Branched dibasic acid metabolism	1	ko00660	GSBRNA2T00078293001	K01652
RNA degradation	1	ko03018	GSBRNA2T00009470001	K12623
Tyrosine metabolism	1	ko00350	GSBRNA2T00049203001	K07253
