# Supplementary material for: Mechanism of Salt-Induced Self-Compatibility Dissected by Comparative Proteomic Analysis in Brassica napus L
Source: Int J Mol Sci. 2018 Jun 3;19(6):1652. doi: 10.3390/ijms19061652 (PMC6032146; doi:10.3390/ijms19061652)
Supplement: Supplementary file 1 [file ijms-19-01652-s001.zip › ijms-30527suppl/Supplementary Tables/Table S8.xlsx]

## Sheet: Sheet1
Table S8 The DAPs involved in candidate pathway in UP-VS-PC, UP-VS-PI and UP-VS-NA.
		Fold change
Protein ID	description	UP-VS-PC	UP-VS-PI	UP-VS-NA
Risobosome
GSBRNA2T00078010001	50S ribosomal protein L15, chloroplast precursor	1.75	ns	1.5795
GSBRNA2T00017352001	40S ribosomal protein S19-1	1.4075	ns	1.6755
GSBRNA2T00001968001	60S ribosomal protein L26-1	2.4295	ns	1.875
GSBRNA2T00042212001	60S ribosomal protein L14	ns	ns	2.3
GSBRNA2T00024435001	40S ribosomal protein S3-2	ns	ns	1.6675
GSBRNA2T00086663001	predicted protein	1.818	ns	2.0665
GSBRNA2T00011869001	40S ribosomal protein S30	ns	0.4695	ns
GSBRNA2T00012237001	hypothetical protein ARALYDRAFT_352427	0.2635	0.6075	0.566
GSBRNA2T00130032001	40S ribosomal protein S9	ns	ns	2.0585
GSBRNA2T00086282001	50S ribosomal protein L6	2.387	ns	3.306
GSBRNA2T00065649001	hypothetical protein ARALYDRAFT_918901	1.5395	ns	ns
GSBRNA2T00080358001	40S ribosomal protein S2	ns	ns	2.34
GSBRNA2T00005567001	60S ribosomal protein L30	1.5345	ns	ns
GSBRNA2T00121694001	AT3G49010	2.4075	ns	3.322
GSBRNA2T00011037001	60S ribosomal protein L23a, partial	2.604	ns	2.6285
GSBRNA2T00013975001	60S ribosomal protein L35-1	1.9235	ns	2.1125
GSBRNA2T00015282001	40S ribosomal protein S24	2.8455	ns	4.744
GSBRNA2T00045272001	60S ribosomal protein L10A	ns	0.568	0.5945
GSBRNA2T00076782001	60S ribosomal protein L28	4.9295	1.4545	4.714
GSBRNA2T00091119001	AT1G49750	0.6235	ns	ns
GSBRNA2T00034803001	60S ribosomal protein L6	ns	ns	3.1815
GSBRNA2T00007705001	60S ribosomal protein L12	ns	1.4305	ns
GSBRNA2T00001368001	60S ribosomal protein L10a-3	0.4615	ns	0.7415
GSBRNA2T00000292001	cytoplasmic ribosomal protein S14	2.6255	1.9295	4.062
GSBRNA2T00045480001	60S ribosomal protein L36-2	3.486	ns	4.064
GSBRNA2T00154904001	leucine-rich repeat extensin-like protein 4	0.5275	ns	0.6525
GSBRNA2T00146950001	ribosomal protein L9	ns	ns	2.539
GSBRNA2T00017199001	TPA: hypothetical protein ZEAMMB73_421092, partial	ns	ns	3.2585
GSBRNA2T00051062001	auxin-repressed protein 1	2.939	ns	2.814
GSBRNA2T00001906001	60S ribosomal protein L7	ns	1.367	ns
GSBRNA2T00045497001	60S ribosomal protein L34-2	1.632	ns	2.243
GSBRNA2T00021588001	60S ribosomal protein L11-1	ns	1.52	ns
GSBRNA2T00000878001	60S ribosomal protein L32-1	1.663	ns	1.759
GSBRNA2T00003256001	60S ribosomal protein L17-2	ns	ns	2.111
GSBRNA2T00020057001	AT4G39200	3.234	ns	3.0135
GSBRNA2T00023355001	BRI1-KD interacting protein 123	2.031	ns	4.0585
GSBRNA2T00132762001	unnamed protein product	2.3575	ns	2.5635
GSBRNA2T00091611001	ST45-109	4.055	ns	3.8165
GSBRNA2T00006720001	unnamed protein product	2.0745	2.566	2.4605
GSBRNA2T00030726001	ribosomal large subunit structural protein	ns	1.5625	ns
GSBRNA2T00015820001	unnamed protein product	ns	ns	5.5265
GSBRNA2T00086413001	40S ribosomal protein S20	ns	ns	1.8565
GSBRNA2T00019966001	unnamed protein product	1.5725	ns	1.9345
GSBRNA2T00004308001	hypothetical protein ARALYDRAFT_492247	0.3985	ns	0.6545
GSBRNA2T00004066001	60S acidic ribosomal protein P1-2	ns	ns	2.0195
GSBRNA2T00027665001	Glycine-rich RNA-binding protein GRP1A	0.4665	ns	0.5525
Endocytosis
GSBRNA2T00138083001	subtilase family protein	0.5295	ns	0.4575
GSBRNA2T00094188001	hypothetical protein ARALYDRAFT_896692	2.9755	2.6165	2.643
GSBRNA2T00003442001	subtilisin-like serine protease	ns	ns	0.6345
GSBRNA2T00071521001	hypothetical protein ARALYDRAFT_491159	ns	1.378	ns
GSBRNA2T00042107001	ERD7 protein	ns	0.5735	ns
GSBRNA2T00043197001	hypothetical protein	1.4335	ns	ns
GSBRNA2T00013027001	GDSL-motif lipase/hydrolase family protein	0.587	ns	ns
GSBRNA2T00078293001	protein kinase C conserved region 2, partial	1.969	ns	2.328
GSBRNA2T00031165001	subtilase family protein	1	ns	0.547
GSBRNA2T00003349001	putative ADP-ribosylation factor	0.3885	ns	1
GSBRNA2T00113651001	unnamed protein product	1.8835	ns	2.371
GSBRNA2T00113650001	DnaK-type molecular chaperone hsp70, partial	2.7565	ns	1
GSBRNA2T00150190001	PREDICTED: uncharacterized protein LOC101244572	1.9145	ns	2.322
GSBRNA2T00090620001	Hsc70-G8 protein	ns	ns	1.789
GSBRNA2T00111746001	hypothetical protein	ns	ns	0.6475
GSBRNA2T00068178001	hydroxyproline-rich glycoprotein family protein	ns	ns	1.3935
GSBRNA2T00079702001	subtilase	ns	ns	0.594
GSBRNA2T00014528001	anther-specific proline rich protein	ns	4.4285	ns
GSBRNA2T00094676001	heat shock cognate 70-1	0.388	0.665	ns
GSBRNA2T00119611001	subtilase family protein	ns	ns	2.9215
GSBRNA2T00048023001	subtilase family protein	ns	3.4195	ns
Phagosome
GSBRNA2T00027418001	putative papillar cell-specific calnexin	ns	ns	2.2485
GSBRNA2T00109776001	hypothetical protein ARALYDRAFT_496347	1.9495	ns	2.211
GSBRNA2T00003267001	tubulin beta-7 chain	0.376	ns	0.5525
GSBRNA2T00075578001	putative papillar cell-specific calnexin	ns	ns	1.874
GSBRNA2T00094682001	putative papillar cell-specific calnexin	1.351	ns	ns
GSBRNA2T00156189001	calreticulin	ns	ns	1.625
GSBRNA2T00007146001	contains similarity to Antirrhinum majus SAP1 protein (GB:AJ132349)	1.672	ns	ns
GSBRNA2T00072003001	V-type proton ATPase subunit E1	0.649	ns	1.464
GSBRNA2T00050647001	vacuolar-type H+-ATPase subunit B3 (VHA-B3)	ns	1.431	ns
GSBRNA2T00065335001	tubulin beta-2	ns	ns	0.4885
GSBRNA2T00135723001	unnamed protein product	0.387	0.6855	ns
GSBRNA2T00031450001	V-type H+-transporting ATPase subunit c	0.215	0.5695	0.311
GSBRNA2T00133456001	tubulin beta-8 chain	ns	ns	0.487
GSBRNA2T00029841001	tubulin beta-4 chain	0.6095	ns	ns
Plant-pathogen interaction
GSBRNA2T00102664001	putative calmodulin	3.0395	1.941	2.2395
GSBRNA2T00059462001	allergen V5/Tpx-1-like family protein	ns	ns	1.5965
GSBRNA2T00071975001	unnamed protein product	0.3185	0.6905	ns
GSBRNA2T00017536001	Polcalcin Bra n 1	7.489	2.8545	5.168
GSBRNA2T00134456001	polygalacturonase inhibitor protein	ns	ns	0.6895
GSBRNA2T00032029001	putative ubiquitin-interacting factor 7	ns	ns	2.069
GSBRNA2T00025291001	polygalacturonase-inhibiting protein 3	ns	ns	0.565
GSBRNA2T00139134001	hypothetical protein ARALYDRAFT_484305	ns	ns	2.093
GSBRNA2T00091119001	AT1G49750	0.6235	ns	ns
GSBRNA2T00147431001	unnamed protein product	ns	ns	0.5435
GSBRNA2T00154904001	leucine-rich repeat extensin-like protein 4	0.5275	ns	0.6525
GSBRNA2T00147404001	peptidoglycan-binding LysM domain-containing protein	ns	ns	0.6495
GSBRNA2T00107767001	leucine-rich repeat family protein	ns	ns	0.406
GSBRNA2T00029553001	At3g20820-like protein	0.6545	0.5075	0.377
GSBRNA2T00076064001	unnamed protein product	1.57	1.783	1.9815
GSBRNA2T00133423001	unnamed protein product	ns	ns	0.429
GSBRNA2T00074305001	unknown protein	0.4995	0.682	0.456
GSBRNA2T00097000001	polygalacturonase inhibitory protein	0.627	0.563	0.565
Ubiquitin mediated proteolysis
GSBRNA2T00080945001	PREDICTED: ubiquitin-conjugating enzyme E2-17 kDa isoform 2	0.6835	ns	ns
GSBRNA2T00082749001	ubiquitin-conjugating enzyme 26	1.4795	ns	ns
Proteasome
GSBRNA2T00081118001	Ran3 GTP binding protein	0.3965	ns	ns
GSBRNA2T00024849001	unnamed protein product	ns	ns	1.925
GSBRNA2T00071699001	proteasome non-ATPase regulatory subunit, partial	ns	ns	2.0235
GSBRNA2T00089005001	proteasome subunit alpha type-3	ns	0.766	ns
GSBRNA2T00058160001	26S proteasome regulatory subunit 4-A	ns	ns	2.0005
GSBRNA2T00155196001	chloroplast ribulose-1,5-bisphosphate carboxylase/oxygenase activase	1.6475	ns	ns
GSBRNA2T00035842001	26S proteasome non-ATPase regulatory subunit RPN12A	0.3925	ns	0.695
GSBRNA2T00000985001	hypothetical protein ARALYDRAFT_492356	0.3415	ns	ns
GSBRNA2T00028746001	chloroplast ribulose-1,5-bisphosphate carboxylase/oxygenase activase	1.4525	ns	ns
GSBRNA2T00002484001	proteasome subunit alpha type-6-B	1.617	ns	ns
GSBRNA2T00019972001	proteosome subunit	0.7205	ns	ns
GSBRNA2T00024616001	hypothetical protein ZEAMMB73_970549	1.3975	ns	ns
Proteins are regard as differentially accumulated proteins (DAPs) if the proteins abundance was epual to or greater than 1.3-fold or less than 0.77-fold (P<0.05). The 'ns' indicates no significant difference. UP: un-pollinated stigmas; PC: compatible pollinated stigmas; PI: incompatible pollinated stigmas; NA: incompatible pollinated after edible salt solution treatment stigmas.
