# Supplementary material for: Mechanism of Salt-Induced Self-Compatibility Dissected by Comparative Proteomic Analysis in Brassica napus L
Source: Int J Mol Sci. 2018 Jun 3;19(6):1652. doi: 10.3390/ijms19061652 (PMC6032146; doi:10.3390/ijms19061652)
Supplement: Supplementary file 1 [file ijms-19-01652-s001.zip › ijms-30527suppl/Supplementary Tables/Table S9.xlsx]

## Sheet: UP-VS-PC_unique 194
KEGG enrichment analysis of the unique DEPs from UP-VS-PC.
#Pathway	Sample1 (154)	Sample2 (3954)	Pvalue	Pathway ID	Proteins	KOs
Photosynthesis	7	48	0.00227548	ko00195	GSBRNA2T00121082001;GSBRNA2T00123159001;GSBRNA2T00046185001;GSBRNA2T00066465001;GSBRNA2T00035359001;GSBRNA2T00131583001;GSBRNA2T00004139001	K02109+K02693+K02716+K02112+K08901+K02699
Amino sugar and nucleotide sugar metabolism	10	92	0.00276205	ko00520	GSBRNA2T00082981001;GSBRNA2T00060236001;GSBRNA2T00085431001;GSBRNA2T00051642001;GSBRNA2T00020531001;GSBRNA2T00052911001;GSBRNA2T00104818001;GSBRNA2T00015236001;GSBRNA2T00063183001;GSBRNA2T00091532001	K12451+K01209+K01183+K12446+K12449+K12450+K01784+K00012+K10046
Proteasome	7	52	0.00362956	ko03050	GSBRNA2T00081118001;GSBRNA2T00155196001;GSBRNA2T00000985001;GSBRNA2T00028746001;GSBRNA2T00002484001;GSBRNA2T00019972001;GSBRNA2T00024616001	K03066+K03064+K03037+K02730+K02732+K03061
Metabolic pathways	63	1237	0.00633002	ko01100	GSBRNA2T00121082001;GSBRNA2T00078134001;GSBRNA2T00002399001;GSBRNA2T00078941001;GSBRNA2T00024637001;GSBRNA2T00100296001;GSBRNA2T00153863001;GSBRNA2T00119675001;GSBRNA2T00007278001;GSBRNA2T00047346001;GSBRNA2T00014635001;GSBRNA2T00123159001;GSBRNA2T00034897001;GSBRNA2T00004899001;GSBRNA2T00101422001;GSBRNA2T00009515001;GSBRNA2T00046185001;GSBRNA2T00111827001;GSBRNA2T00107809001;GSBRNA2T00080043001…	K02109+K00235+K03943+K13066+K01859+K00083+K00207+K00430+K03146+K00605+K01648+K02693+K00020+K01939+K01785+K13800+K02716+K09699+K03405+K00514+K02437+K02112+K00873+K08915+K03950+K03965+K00030+K01193+K01183+K01845+K01244+K12446+K08099+K00948+K12449+K00051+K03949+K01213+K01051+K00927+K09753+K08901+K01100+K01610+K05278+K05350+K01188+K01803+K00472+K00600+K01784+K00121+K00001+K00012+K00052+K10047+K10046+…
Cyanoamino acid metabolism	6	44	0.00656014	ko00460	GSBRNA2T00121590001;GSBRNA2T00051442001;GSBRNA2T00130375001;GSBRNA2T00101403001;GSBRNA2T00017007001;GSBRNA2T00084232001	K01455+K08249+K05350+K01188+K00600
Oxidative phosphorylation	8	87	0.0189951	ko00190	GSBRNA2T00121082001;GSBRNA2T00078134001;GSBRNA2T00002399001;GSBRNA2T00066465001;GSBRNA2T00007397001;GSBRNA2T00081789001;GSBRNA2T00039880001;GSBRNA2T00004302001	K02109+K00235+K03943+K02112+K03950+K03965+K01535+K03949
Carbon fixation in photosynthetic organisms	7	73	0.0224107	ko00710	GSBRNA2T00024844001;GSBRNA2T00111496001;GSBRNA2T00037141001;GSBRNA2T00000695001;GSBRNA2T00126362001;GSBRNA2T00146344001;GSBRNA2T00063885001	K00051+K00927+K01100+K01610+K01803+K01623
Porphyrin and chlorophyll metabolism	3	23	0.0579965	ko00860	GSBRNA2T00107809001;GSBRNA2T00037717001;GSBRNA2T00043008001	K03405+K01845+K08099
Carbon metabolism	15	263	0.0851535	ko01200	GSBRNA2T00078134001;GSBRNA2T00047346001;GSBRNA2T00121590001;GSBRNA2T00071764001;GSBRNA2T00095750001;GSBRNA2T00022052001;GSBRNA2T00024844001;GSBRNA2T00111496001;GSBRNA2T00037141001;GSBRNA2T00000695001;GSBRNA2T00126362001;GSBRNA2T00084232001;GSBRNA2T00073150001;GSBRNA2T00146344001;GSBRNA2T00063885001	K00235+K00605+K01455+K00873+K00030+K00948+K00051+K00927+K01100+K01610+K01803+K00600+K00121+K01623
Biosynthesis of secondary metabolites	35	733	0.105894	ko01110	GSBRNA2T00078134001;GSBRNA2T00078941001;GSBRNA2T00024637001;GSBRNA2T00100296001;GSBRNA2T00119675001;GSBRNA2T00047346001;GSBRNA2T00014635001;GSBRNA2T00101422001;GSBRNA2T00111827001;GSBRNA2T00107809001;GSBRNA2T00080043001;GSBRNA2T00016543001;GSBRNA2T00071764001;GSBRNA2T00095750001;GSBRNA2T00051442001;GSBRNA2T00013027001;GSBRNA2T00037717001;GSBRNA2T00043008001;GSBRNA2T00022052001;GSBRNA2T00111496001…	K00235+K13066+K01859+K00083+K00430+K00605+K01648+K01785+K09699+K03405+K00514+K02437+K00873+K00030+K08249+K01845+K08099+K00948+K00927+K09753+K01610+K05278+K05350+K01188+K01803+K00600+K00121+K00001+K00052+K10047+K10046+K01623
Glycolysis / Gluconeogenesis	8	125	0.112357	ko00010	GSBRNA2T00101422001;GSBRNA2T00071764001;GSBRNA2T00111496001;GSBRNA2T00000695001;GSBRNA2T00126362001;GSBRNA2T00073150001;GSBRNA2T00146344001;GSBRNA2T00063885001	K01785+K00873+K00927+K01610+K01803+K00121+K00001+K01623
Carotenoid biosynthesis	4	49	0.121754	ko00906	GSBRNA2T00080043001;GSBRNA2T00013027001;GSBRNA2T00073884001;GSBRNA2T00094059001	K00514+K15748
Phenylpropanoid biosynthesis	6	89	0.131626	ko00940	GSBRNA2T00078941001;GSBRNA2T00100296001;GSBRNA2T00119675001;GSBRNA2T00020939001;GSBRNA2T00101403001;GSBRNA2T00017007001	K13066+K00083+K00430+K09753+K05350+K01188
Mismatch repair	2	18	0.153751	ko03430	GSBRNA2T00031690001;GSBRNA2T00153967001	K04802+K03111
One carbon pool by folate	2	21	0.196064	ko00670	GSBRNA2T00047346001;GSBRNA2T00084232001	K00605+K00600
Thiamine metabolism	1	6	0.212202	ko00730	GSBRNA2T00007278001	K03146
Inositol phosphate metabolism	2	25	0.254244	ko00562	GSBRNA2T00126362001;GSBRNA2T00041354001	K01803+K10047
Insulin resistance	2	25	0.254244	ko04931	GSBRNA2T00069039001;GSBRNA2T00041142001	K14497
Flavone and flavonol biosynthesis	1	8	0.27247	ko00944	GSBRNA2T00078941001	K05279
Citrate cycle (TCA cycle)	4	70	0.289843	ko00020	GSBRNA2T00078134001;GSBRNA2T00014635001;GSBRNA2T00095750001;GSBRNA2T00000695001	K00235+K01648+K00030+K01610
Ascorbate and aldarate metabolism	3	49	0.297799	ko00053	GSBRNA2T00063183001;GSBRNA2T00041354001;GSBRNA2T00091532001	K00012+K10047+K10046
DNA replication	2	28	0.298195	ko03030	GSBRNA2T00031690001;GSBRNA2T00153967001	K04802+K03111
Galactose metabolism	4	71	0.298708	ko00052	GSBRNA2T00101422001;GSBRNA2T00004102001;GSBRNA2T00023871001;GSBRNA2T00015236001	K01785+K01193+K01784
Starch and sucrose metabolism	7	142	0.315752	ko00500	GSBRNA2T00004102001;GSBRNA2T00023871001;GSBRNA2T00150687001;GSBRNA2T00106046001;GSBRNA2T00101403001;GSBRNA2T00017007001;GSBRNA2T00063183001	K01193+K01213+K01051+K05350+K01188+K00012
Glyoxylate and dicarboxylate metabolism	4	74	0.32548	ko00630	GSBRNA2T00047346001;GSBRNA2T00121590001;GSBRNA2T00016543001;GSBRNA2T00084232001	K00605+K01455+K02437+K00600
Arachidonic acid metabolism	1	10	0.328156	ko00590	GSBRNA2T00091439001	K00432
C5-Branched dibasic acid metabolism	1	12	0.379604	ko00660	GSBRNA2T00064241001	K00052
Base excision repair	1	12	0.379604	ko03410	GSBRNA2T00031690001	K04802
Degradation of aromatic compounds	1	14	0.427137	ko01220	GSBRNA2T00073150001	K00121+K00001
Photosynthesis - antenna proteins	1	15	0.449528	ko00196	GSBRNA2T00116782001	K08915
Flavonoid biosynthesis	2	40	0.465886	ko00941	GSBRNA2T00024637001;GSBRNA2T00136007001	K01859+K05278
Homologous recombination	1	17	0.491734	ko03440	GSBRNA2T00153967001	K03111
Cutin, suberine and wax biosynthesis	1	17	0.491734	ko00073	GSBRNA2T00012980001	K15400
Glycine, serine and threonine metabolism	3	69	0.508075	ko00260	GSBRNA2T00047346001;GSBRNA2T00016543001;GSBRNA2T00084232001	K00605+K02437+K00600
Biosynthesis of amino acids	9	225	0.517748	ko01230	GSBRNA2T00071764001;GSBRNA2T00095750001;GSBRNA2T00022052001;GSBRNA2T00111496001;GSBRNA2T00126362001;GSBRNA2T00084232001;GSBRNA2T00064241001;GSBRNA2T00146344001;GSBRNA2T00063885001	K00873+K00030+K00948+K00927+K01803+K00600+K00052+K01623
Spliceosome	7	174	0.521524	ko03040	GSBRNA2T00030591001;GSBRNA2T00061990001;GSBRNA2T00098284001;GSBRNA2T00044985001;GSBRNA2T00089743001;GSBRNA2T00113650001;GSBRNA2T00117102001	K12823+K12821+K12812+K12837+K12852+K03283+K12733
RNA transport	6	149	0.527349	ko03013	GSBRNA2T00098284001;GSBRNA2T00008519001;GSBRNA2T00111798001;GSBRNA2T00017624001;GSBRNA2T00149180001;GSBRNA2T00056119001	K12812+K14293+K03754+K03246+K03260
Phosphatidylinositol signaling system	1	19	0.530724	ko04070	GSBRNA2T00041354001	K10047
Pentose phosphate pathway	2	48	0.563995	ko00030	GSBRNA2T00022052001;GSBRNA2T00063885001	K00948+K01623
Valine, leucine and isoleucine degradation	2	48	0.563995	ko00280	GSBRNA2T00034897001;GSBRNA2T00111827001	K00020+K09699
Pentose and glucuronate interconversions	3	75	0.565094	ko00040	GSBRNA2T00150687001;GSBRNA2T00106046001;GSBRNA2T00063183001	K01213+K01051+K00012
Plant hormone signal transduction	4	103	0.575274	ko04075	GSBRNA2T00149628001;GSBRNA2T00046042001;GSBRNA2T00069039001;GSBRNA2T00041142001	K14504+K14493+K14497
Ubiquitin mediated proteolysis	2	50	0.586435	ko04120	GSBRNA2T00082749001;GSBRNA2T00080945001	K04649+K06689
Fructose and mannose metabolism	2	51	0.597334	ko00051	GSBRNA2T00126362001;GSBRNA2T00063885001	K01803+K01623
Pantothenate and CoA biosynthesis	1	24	0.61568	ko00770	GSBRNA2T00153863001	K00207
Valine, leucine and isoleucine biosynthesis	1	24	0.61568	ko00290	GSBRNA2T00064241001	K00052
Purine metabolism	3	84	0.642712	ko00230	GSBRNA2T00004899001;GSBRNA2T00071764001;GSBRNA2T00022052001	K01939+K00873+K00948
Nucleotide excision repair	1	26	0.645213	ko03420	GSBRNA2T00031690001	K04802
Pyrimidine metabolism	2	57	0.658226	ko00240	GSBRNA2T00153863001;GSBRNA2T00009515001	K00207+K13800
Other glycan degradation	2	59	0.67683	ko00511	GSBRNA2T00080043001;GSBRNA2T00013027001	K01206
Glycerophospholipid metabolism	1	29	0.685338	ko00564	GSBRNA2T00095418001	K01126
Nitrogen metabolism	1	31	0.709548	ko00910	GSBRNA2T00121590001	K01455
Phagosome	2	63	0.711578	ko04145	GSBRNA2T00094682001;GSBRNA2T00029841001	K08054+K07375
beta-Alanine metabolism	1	32	0.72095	ko00410	GSBRNA2T00153863001	K00207
Tyrosine metabolism	1	32	0.72095	ko00350	GSBRNA2T00073150001	K00121+K00001
Pyruvate metabolism	3	95	0.723743	ko00620	GSBRNA2T00071764001;GSBRNA2T00024844001;GSBRNA2T00000695001	K00873+K00051+K01610
Tryptophan metabolism	1	35	0.752555	ko00380	GSBRNA2T00094059001	K01237
Glutathione metabolism	2	69	0.757828	ko00480	GSBRNA2T00099236001;GSBRNA2T00091439001	K00799+K00432
Arginine and proline metabolism	1	37	0.771623	ko00330	GSBRNA2T00038040001	K00472
Fatty acid degradation	1	39	0.78923	ko00071	GSBRNA2T00073150001	K00121+K00001
2-Oxocarboxylic acid metabolism	2	76	0.803608	ko01210	GSBRNA2T00095750001;GSBRNA2T00064241001	K00030+K00052
Propanoate metabolism	1	42	0.813142	ko00640	GSBRNA2T00111827001	K09699
Protein processing in endoplasmic reticulum	5	179	0.83608	ko04141	GSBRNA2T00094682001;GSBRNA2T00060777001;GSBRNA2T00113650001;GSBRNA2T00065747001;GSBRNA2T00080945001	K08054+K08288+K03283+K09580+K06689
Alanine, aspartate and glutamate metabolism	1	49	0.858967	ko00250	GSBRNA2T00004899001	K01939
RNA degradation	2	89	0.86873	ko03018	GSBRNA2T00024637001;GSBRNA2T00047309001	K14442+K04077
Endocytosis	1	65	0.926007	ko04144	GSBRNA2T00113650001	K03283
Cysteine and methionine metabolism	1	71	0.941946	ko00270	GSBRNA2T00061075001	K01244
Plant-pathogen interaction	3	154	0.944795	ko04626	GSBRNA2T00091119001;GSBRNA2T00012986001;GSBRNA2T00038987001	K13420+K13448
mRNA surveillance pathway	1	118	0.991434	ko03015	GSBRNA2T00098284001	K12812
Ribosome	2	185	0.995233	ko03010	GSBRNA2T00005567001;GSBRNA2T00008564001	K02908+K02965

## Sheet: UP-VS-PI_unique 71
KEGG enrichment analysis of the unique DEPs from UP-VS-PI.
#Pathway	Sample1 (52)	Sample2 (3954)	Pvalue	Pathway ID	Proteins	KOs
Inositol phosphate metabolism	2	25	0.0419718	ko00562	GSBRNA2T00135037001;GSBRNA2T00069370001	K00140+K01803
Biosynthesis of secondary metabolites	15	733	0.0457444	ko01110	GSBRNA2T00081863001;GSBRNA2T00065395001;GSBRNA2T00036599001;GSBRNA2T00061123001;GSBRNA2T00150508001;GSBRNA2T00109010001;GSBRNA2T00050275001;GSBRNA2T00038139001;GSBRNA2T00049357001;GSBRNA2T00078517001;GSBRNA2T00085024001;GSBRNA2T00014528001;GSBRNA2T00114885001;GSBRNA2T00069370001;GSBRNA2T00041411001	K00145+K02160+K02437+K13081+K00161+K01597+K01679+K01188+K09753+K14677+K00514+K13035+K01803+K03809
Fatty acid biosynthesis	2	36	0.0804912	ko00061	GSBRNA2T00052377001;GSBRNA2T00065395001	K01897+K02160
Ribosome	5	185	0.0938391	ko03010	GSBRNA2T00011869001;GSBRNA2T00007705001;GSBRNA2T00001906001;GSBRNA2T00021588001;GSBRNA2T00030726001	K02983+K02870+K02937+K02868+K02900
Arginine biosynthesis	2	41	0.100564	ko00220	GSBRNA2T00081863001;GSBRNA2T00085024001	K00145+K14677
Metabolic pathways	21	1237	0.10293	ko01100	GSBRNA2T00033737001;GSBRNA2T00092950001;GSBRNA2T00052377001;GSBRNA2T00081863001;GSBRNA2T00065395001;GSBRNA2T00141653001;GSBRNA2T00036599001;GSBRNA2T00034998001;GSBRNA2T00135037001;GSBRNA2T00150508001;GSBRNA2T00050647001;GSBRNA2T00109010001;GSBRNA2T00050275001;GSBRNA2T00110662001;GSBRNA2T00038139001;GSBRNA2T00049357001;GSBRNA2T00078517001;GSBRNA2T00085024001;GSBRNA2T00014528001;GSBRNA2T00114885001…	K00294+K00423+K01897+K00145+K02160+K12309+K01190+K02437+K01230+K00140+K00161+K02147+K01597+K01183+K01679+K01188+K09753+K14677+K00514+K13035+K01803
Propanoate metabolism	2	42	0.104733	ko00640	GSBRNA2T00065395001;GSBRNA2T00135037001	K02160+K00140
Cyanoamino acid metabolism	2	44	0.113212	ko00460	GSBRNA2T00049357001;GSBRNA2T00114885001	K01188+K01501+K13035
Pyruvate metabolism	3	95	0.128168	ko00620	GSBRNA2T00065395001;GSBRNA2T00150508001;GSBRNA2T00038139001	K02160+K00161+K01679
Base excision repair	1	12	0.147076	ko03410	GSBRNA2T00054994001	K10802
Glycosphingolipid biosynthesis - ganglio series	1	13	0.158327	ko00604	GSBRNA2T00141653001	K12309
Fatty acid metabolism	2	58	0.176654	ko01212	GSBRNA2T00052377001;GSBRNA2T00065395001	K01897+K02160
Glycosaminoglycan degradation	1	15	0.180394	ko00531	GSBRNA2T00141653001	K12309
Other glycan degradation	2	59	0.181392	ko00511	GSBRNA2T00141653001;GSBRNA2T00014528001	K12309+K01190+K01206
Homologous recombination	1	17	0.201894	ko03440	GSBRNA2T00015106001	K07466
Mismatch repair	1	18	0.212435	ko03430	GSBRNA2T00015106001	K07466
Glycine, serine and threonine metabolism	2	69	0.229654	ko00260	GSBRNA2T00036599001;GSBRNA2T00050275001	K02437
Sphingolipid metabolism	1	20	0.23311	ko00600	GSBRNA2T00141653001	K12309+K01190
N-Glycan biosynthesis	1	20	0.23311	ko00510	GSBRNA2T00034998001	K01230
Citrate cycle (TCA cycle)	2	70	0.234543	ko00020	GSBRNA2T00150508001;GSBRNA2T00038139001	K00161+K01679
Ubiquinone and other terpenoid-quinone biosynthesis	1	22	0.253252	ko00130	GSBRNA2T00041411001	K03809
Glyoxylate and dicarboxylate metabolism	2	74	0.254158	ko00630	GSBRNA2T00036599001;GSBRNA2T00050275001	K02437
Carbon metabolism	5	263	0.262375	ko01200	GSBRNA2T00065395001;GSBRNA2T00135037001;GSBRNA2T00150508001;GSBRNA2T00038139001;GSBRNA2T00069370001	K02160+K00140+K00161+K01679+K01803
2-Oxocarboxylic acid metabolism	2	76	0.263988	ko01210	GSBRNA2T00081863001;GSBRNA2T00085024001	K00145+K14677
Terpenoid backbone biosynthesis	1	25	0.282496	ko00900	GSBRNA2T00109010001	K01597
Nucleotide excision repair	1	26	0.291993	ko03420	GSBRNA2T00015106001	K07466
DNA replication	1	28	0.310617	ko03030	GSBRNA2T00015106001	K07466
Phenylpropanoid biosynthesis	2	89	0.327723	ko00940	GSBRNA2T00049357001;GSBRNA2T00078517001	K01188+K09753
Nitrogen metabolism	1	31	0.337655	ko00910	GSBRNA2T00114885001	K01501
Amino sugar and nucleotide sugar metabolism	2	92	0.342284	ko00520	GSBRNA2T00034086001;GSBRNA2T00110662001	K13648+K01183
beta-Alanine metabolism	1	32	0.346434	ko00410	GSBRNA2T00135037001	K00140
Tryptophan metabolism	1	35	0.372094	ko00380	GSBRNA2T00114885001	K01501
Arginine and proline metabolism	1	37	0.388648	ko00330	GSBRNA2T00033737001	K00294
Fatty acid degradation	1	39	0.404774	ko00071	GSBRNA2T00052377001	K01897
Flavonoid biosynthesis	1	40	0.41268	ko00941	GSBRNA2T00061123001	K13081
Valine, leucine and isoleucine degradation	1	48	0.472328	ko00280	GSBRNA2T00135037001	K00140
Alanine, aspartate and glutamate metabolism	1	49	0.479353	ko00250	GSBRNA2T00033737001	K00294
Carotenoid biosynthesis	1	49	0.479353	ko00906	GSBRNA2T00014528001	K00514
Ascorbate and aldarate metabolism	1	49	0.479353	ko00053	GSBRNA2T00092950001	K00423
Fructose and mannose metabolism	1	51	0.493128	ko00051	GSBRNA2T00069370001	K01803
Glycolysis / Gluconeogenesis	2	125	0.49373	ko00010	GSBRNA2T00150508001;GSBRNA2T00069370001	K00161+K01803
Proteasome	1	52	0.499881	ko03050	GSBRNA2T00089005001	K02727
Peroxisome	1	56	0.526022	ko04146	GSBRNA2T00052377001	K01897
Starch and sucrose metabolism	2	142	0.563136	ko00500	GSBRNA2T00034086001;GSBRNA2T00049357001	K13648+K01188
Phagosome	1	63	0.568582	ko04145	GSBRNA2T00050647001	K02147
Biosynthesis of amino acids	3	225	0.575356	ko01230	GSBRNA2T00081863001;GSBRNA2T00085024001;GSBRNA2T00069370001	K00145+K14677+K01803
RNA transport	2	149	0.589739	ko03013	GSBRNA2T00059050001;GSBRNA2T00121524001	K14293+K14307
Galactose metabolism	1	71	0.612643	ko00052	GSBRNA2T00141653001	K12309+K01190
Carbon fixation in photosynthetic organisms	1	73	0.62295	ko00710	GSBRNA2T00069370001	K01803
Oxidative phosphorylation	1	87	0.687935	ko00190	GSBRNA2T00050647001	K02147
Protein processing in endoplasmic reticulum	2	179	0.690395	ko04141	GSBRNA2T00034998001;GSBRNA2T00066638001	K01230+K09580

## Sheet: UP-VS-NA_unique 134
KEGG enrichment analysis of the unique DEPs from UP-VS-NA.
#Pathway	Sample1 (106)	Sample2 (3954)	Pvalue	Pathway ID	Proteins	KOs
Ascorbate and aldarate metabolism	5	49	0.00941009	ko00053	GSBRNA2T00019388001;GSBRNA2T00049292001;GSBRNA2T00123615001;GSBRNA2T00104420001;GSBRNA2T00016502001	K00434+K08232+K00423
Ribosome	11	185	0.00993449	ko03010	GSBRNA2T00042212001;GSBRNA2T00024435001;GSBRNA2T00130032001;GSBRNA2T00080358001;GSBRNA2T00034803001;GSBRNA2T00146950001;GSBRNA2T00017199001;GSBRNA2T00003256001;GSBRNA2T00015820001;GSBRNA2T00086413001;GSBRNA2T00004066001	K02875+K02985+K02997+K02981+K02934+K02940+K02973+K02880+K02900+K02969+K02942
Plant-pathogen interaction	9	154	0.0212611	ko04626	GSBRNA2T00059462001;GSBRNA2T00134456001;GSBRNA2T00025291001;GSBRNA2T00139134001;GSBRNA2T00147431001;GSBRNA2T00147404001;GSBRNA2T00107767001;GSBRNA2T00133423001;GSBRNA2T00007408001	K13449+K13420+K04079+K13473+K13428
Phagosome	5	63	0.0258508	ko04145	GSBRNA2T00027418001;GSBRNA2T00075578001;GSBRNA2T00156189001;GSBRNA2T00065335001;GSBRNA2T00133456001	K08054+K08057+K07375
Biotin metabolism	2	14	0.0525283	ko00780	GSBRNA2T00129742001;GSBRNA2T00143533001	K02372
Fatty acid metabolism	4	58	0.0686884	ko01212	GSBRNA2T00091644001;GSBRNA2T00129742001;GSBRNA2T00116917001;GSBRNA2T00143533001	K00626+K02372+K01962
Fatty acid biosynthesis	3	36	0.0706242	ko00061	GSBRNA2T00129742001;GSBRNA2T00116917001;GSBRNA2T00143533001	K02372+K01962
Carbon metabolism	11	263	0.0918676	ko01200	GSBRNA2T00032916001;GSBRNA2T00019212001;GSBRNA2T00011541001;GSBRNA2T00018739001;GSBRNA2T00097384001;GSBRNA2T00012859001;GSBRNA2T00091644001;GSBRNA2T00021738001;GSBRNA2T00116917001;GSBRNA2T00019115001;GSBRNA2T00124471001	K00026+K00855+K00234+K00134+K00927+K15633+K00626+K00627+K01962+K01070+K00031
Synthesis and degradation of ketone bodies	1	4	0.103035	ko00072	GSBRNA2T00091644001	K00626
Protein processing in endoplasmic reticulum	8	179	0.105393	ko04141	GSBRNA2T00027418001;GSBRNA2T00075578001;GSBRNA2T00150223001;GSBRNA2T00156189001;GSBRNA2T00139134001;GSBRNA2T00090620001;GSBRNA2T00079702001;GSBRNA2T00090277001	K08054+K14011+K08057+K04079+K03283+K08653+K13249
Aminoacyl-tRNA biosynthesis	3	43	0.106983	ko00970	GSBRNA2T00015303001;GSBRNA2T00107098001;GSBRNA2T00105563001	K01867+K02433+K01880
Citrate cycle (TCA cycle)	4	70	0.116985	ko00020	GSBRNA2T00032916001;GSBRNA2T00011541001;GSBRNA2T00021738001;GSBRNA2T00124471001	K00026+K00234+K00627+K00031
Carbon fixation in photosynthetic organisms	4	73	0.130906	ko00710	GSBRNA2T00032916001;GSBRNA2T00019212001;GSBRNA2T00018739001;GSBRNA2T00097384001	K00026+K00855+K00134+K00927
Glyoxylate and dicarboxylate metabolism	4	74	0.135695	ko00630	GSBRNA2T00032916001;GSBRNA2T00091644001;GSBRNA2T00055061001;GSBRNA2T00065379001	K00026+K00626+K01915
Linoleic acid metabolism	1	6	0.150536	ko00591	GSBRNA2T00124394001	K00454
Proteasome	3	52	0.162023	ko03050	GSBRNA2T00024849001;GSBRNA2T00071699001;GSBRNA2T00058160001	K03063+K03030+K03062
Nitrogen metabolism	2	31	0.201264	ko00910	GSBRNA2T00055061001;GSBRNA2T00065379001	K01915
Pyruvate metabolism	4	95	0.249827	ko00620	GSBRNA2T00032916001;GSBRNA2T00091644001;GSBRNA2T00021738001;GSBRNA2T00116917001	K00026+K00626+K00627+K01962
Endocytosis	3	65	0.252449	ko04144	GSBRNA2T00090620001;GSBRNA2T00111746001;GSBRNA2T00068178001	K03283+K04646+K12200
Arginine biosynthesis	2	41	0.301269	ko00220	GSBRNA2T00055061001;GSBRNA2T00065379001	K01915
Propanoate metabolism	2	42	0.311263	ko00640	GSBRNA2T00091644001;GSBRNA2T00116917001	K00626+K01962
Spliceosome	6	174	0.323139	ko03040	GSBRNA2T00074001001;GSBRNA2T00041823001;GSBRNA2T00090620001;GSBRNA2T00055659001;GSBRNA2T00005358001;GSBRNA2T00078047001	K12875+K12831+K03283+K12837+K09567+K12741
Photosynthesis - antenna proteins	1	15	0.335251	ko00196	GSBRNA2T00054222001	K08917
Butanoate metabolism	1	15	0.335251	ko00650	GSBRNA2T00091644001	K00626
Valine, leucine and isoleucine degradation	2	48	0.37044	ko00280	GSBRNA2T00091644001;GSBRNA2T00156316001	K00626+K00020
Cutin, suberine and wax biosynthesis	1	17	0.370552	ko00073	GSBRNA2T00134646001	K15400
Alanine, aspartate and glutamate metabolism	2	49	0.380127	ko00250	GSBRNA2T00055061001;GSBRNA2T00065379001	K01915
Protein export	1	18	0.387499	ko03060	GSBRNA2T00102115001	K03108
Oxidative phosphorylation	3	87	0.414606	ko00190	GSBRNA2T00011541001;GSBRNA2T00063442001;GSBRNA2T00008991001	K00234+K02134+K02136
Lysine degradation	1	20	0.420049	ko00310	GSBRNA2T00091644001	K00626
Glycolysis / Gluconeogenesis	4	125	0.433106	ko00010	GSBRNA2T00018739001;GSBRNA2T00097384001;GSBRNA2T00012859001;GSBRNA2T00021738001	K00134+K00927+K15633+K00627
Terpenoid backbone biosynthesis	1	25	0.494119	ko00900	GSBRNA2T00091644001	K00626
Sulfur metabolism	1	27	0.52105	ko00920	GSBRNA2T00015769001	K08738
Glutathione metabolism	2	69	0.557306	ko00480	GSBRNA2T00019388001;GSBRNA2T00124471001	K00434+K00031
Biosynthesis of amino acids	6	225	0.566454	ko01230	GSBRNA2T00018739001;GSBRNA2T00097384001;GSBRNA2T00012859001;GSBRNA2T00055061001;GSBRNA2T00065379001;GSBRNA2T00124471001	K00134+K00927+K15633+K01915+K00031
alpha-Linolenic acid metabolism	1	32	0.582324	ko00592	GSBRNA2T00124394001	K00454
Tryptophan metabolism	1	35	0.61529	ko00380	GSBRNA2T00091644001	K00626
Fatty acid degradation	1	39	0.655269	ko00071	GSBRNA2T00091644001	K00626
Amino sugar and nucleotide sugar metabolism	2	92	0.713472	ko00520	GSBRNA2T00017046001;GSBRNA2T00103988001	K13379+K15920
Photosynthesis	1	48	0.730796	ko00195	GSBRNA2T00022403001	K02641
Carotenoid biosynthesis	1	49	0.738101	ko00906	GSBRNA2T00031598001	K00514
Plant hormone signal transduction	2	103	0.770416	ko04075	GSBRNA2T00125247001;GSBRNA2T00059462001	K14489+K13449
Metabolic pathways	30	1237	0.780061	ko01100	GSBRNA2T00100421001;GSBRNA2T00045683001;GSBRNA2T00032916001;GSBRNA2T00022403001;GSBRNA2T00054222001;GSBRNA2T00019212001;GSBRNA2T00107098001;GSBRNA2T00011541001;GSBRNA2T00015769001;GSBRNA2T00031598001;GSBRNA2T00049292001;GSBRNA2T00123615001;GSBRNA2T00063442001;GSBRNA2T00104420001;GSBRNA2T00008991001;GSBRNA2T00018739001;GSBRNA2T00097384001;GSBRNA2T00012859001;GSBRNA2T00091644001;GSBRNA2T00021738001…	K01945+K01184+K00026+K02641+K08917+K00855+K02433+K00234+K08738+K00514+K08232+K00423+K02134+K02136+K00134+K00927+K15633+K00626+K00627+K01915+K00020+K00454+K02372+K15920+K01962+K00031
Peroxisome	1	56	0.784024	ko04146	GSBRNA2T00124471001	K00031
Other glycan degradation	1	59	0.801173	ko00511	GSBRNA2T00031598001	K01206
mRNA surveillance pathway	2	118	0.832185	ko03015	GSBRNA2T00074001001;GSBRNA2T00078047001	K12875+K14411
Glycine, serine and threonine metabolism	1	69	0.849163	ko00260	GSBRNA2T00012859001	K15633
Cysteine and methionine metabolism	1	71	0.857283	ko00270	GSBRNA2T00032916001	K00026
Pentose and glucuronate interconversions	1	75	0.872246	ko00040	GSBRNA2T00045683001	K01184
2-Oxocarboxylic acid metabolism	1	76	0.875737	ko01210	GSBRNA2T00124471001	K00031
Purine metabolism	1	84	0.900467	ko00230	GSBRNA2T00100421001	K01945
Starch and sucrose metabolism	2	142	0.900616	ko00500	GSBRNA2T00045683001;GSBRNA2T00103988001	K01184+K15920
RNA transport	1	149	0.983881	ko03013	GSBRNA2T00074001001	K12875
Biosynthesis of secondary metabolites	12	733	0.98502	ko01110	GSBRNA2T00100421001;GSBRNA2T00032916001;GSBRNA2T00011541001;GSBRNA2T00031598001;GSBRNA2T00018739001;GSBRNA2T00097384001;GSBRNA2T00012859001;GSBRNA2T00091644001;GSBRNA2T00021738001;GSBRNA2T00124394001;GSBRNA2T00116917001;GSBRNA2T00124471001	K01945+K00026+K00234+K00514+K00134+K00927+K15633+K00626+K00627+K00454+K01962+K00031

## Sheet: UP-VS-PC_UP-VS-PI_UP-VS-NA 62
KEGG enrichment analysis of the overlapping DEPs among UP-VS-PC, UP-VS-PI and UP-VS-NA.
#Pathway	Sample1 (42)	Sample2 (3954)	Pvalue	Pathway ID	Proteins	KOs
Oxidative phosphorylation	4	87	0.0129488	ko00190	GSBRNA2T00018157001;GSBRNA2T00129922001;GSBRNA2T00119517001;GSBRNA2T00031450001	K02265+K00411+K02267+K02155
Photosynthesis	3	48	0.013837	ko00195	GSBRNA2T00124689001;GSBRNA2T00043082001;GSBRNA2T00031734001	K02703+K02705+K02717
Valine, leucine and isoleucine degradation	3	48	0.013837	ko00280	GSBRNA2T00024113001;GSBRNA2T00156322001;GSBRNA2T00056523001	K07513+K00382
Plant-pathogen interaction	5	154	0.0223317	ko04626	GSBRNA2T00102664001;GSBRNA2T00017536001;GSBRNA2T00029553001;GSBRNA2T00074305001;GSBRNA2T00097000001	K13448+K13420
Phenylpropanoid biosynthesis	3	89	0.0674433	ko00940	GSBRNA2T00011506001;GSBRNA2T00138880001;GSBRNA2T00103208001	K00430+K01188
Propanoate metabolism	2	42	0.0726155	ko00640	GSBRNA2T00156322001;GSBRNA2T00056523001	K00382
Peroxisome	2	56	0.118503	ko04146	GSBRNA2T00052070001;GSBRNA2T00024113001	K11187+K07513
Ribosome	4	185	0.13113	ko03010	GSBRNA2T00012237001;GSBRNA2T00076782001;GSBRNA2T00000292001;GSBRNA2T00006720001	K02998+K02903+K02955+K02925
Metabolic pathways	17	1237	0.131272	ko01100	GSBRNA2T00124689001;GSBRNA2T00018157001;GSBRNA2T00129922001;GSBRNA2T00119517001;GSBRNA2T00024113001;GSBRNA2T00011506001;GSBRNA2T00038942001;GSBRNA2T00107093001;GSBRNA2T00043082001;GSBRNA2T00138880001;GSBRNA2T00156322001;GSBRNA2T00062345001;GSBRNA2T00026282001;GSBRNA2T00031450001;GSBRNA2T00056523001;GSBRNA2T00103208001;GSBRNA2T00031734001	K02703+K02265+K00411+K02267+K07513+K00430+K01213+K01051+K02705+K01188+K00382+K00514+K00423+K02155+K02717
Phagosome	2	63	0.143603	ko04145	GSBRNA2T00068966001;GSBRNA2T00031450001	K05692+K02155
Glycine, serine and threonine metabolism	2	69	0.165941	ko00260	GSBRNA2T00156322001;GSBRNA2T00056523001	K00382
Cutin, suberine and wax biosynthesis	1	17	0.166326	ko00073	GSBRNA2T00088679001	K15403
Biosynthesis of unsaturated fatty acids	1	17	0.166326	ko01040	GSBRNA2T00024113001	K07513
Citrate cycle (TCA cycle)	2	70	0.169724	ko00020	GSBRNA2T00156322001;GSBRNA2T00056523001	K00382
Glyoxylate and dicarboxylate metabolism	2	74	0.185004	ko00630	GSBRNA2T00156322001;GSBRNA2T00056523001	K00382
Pentose and glucuronate interconversions	2	75	0.188857	ko00040	GSBRNA2T00038942001;GSBRNA2T00107093001	K01213+K01051
Starch and sucrose metabolism	3	142	0.190211	ko00500	GSBRNA2T00038942001;GSBRNA2T00107093001;GSBRNA2T00138880001	K01213+K01051+K01188
Ubiquinone and other terpenoid-quinone biosynthesis	1	22	0.209877	ko00130	GSBRNA2T00075865001	K03809
Pyruvate metabolism	2	95	0.26758	ko00620	GSBRNA2T00156322001;GSBRNA2T00056523001	K00382
alpha-Linolenic acid metabolism	1	32	0.290419	ko00592	GSBRNA2T00024113001	K07513
Fatty acid degradation	1	39	0.34197	ko00071	GSBRNA2T00024113001	K07513
Cyanoamino acid metabolism	1	44	0.376535	ko00460	GSBRNA2T00138880001	K01188
Glycolysis / Gluconeogenesis	2	125	0.385392	ko00010	GSBRNA2T00156322001;GSBRNA2T00056523001	K00382
Carotenoid biosynthesis	1	49	0.409325	ko00906	GSBRNA2T00062345001	K00514
Ascorbate and aldarate metabolism	1	49	0.409325	ko00053	GSBRNA2T00026282001	K00423
Fatty acid metabolism	1	58	0.464156	ko01212	GSBRNA2T00024113001	K07513
Other glycan degradation	1	59	0.469933	ko00511	GSBRNA2T00062345001	K01206
Glutathione metabolism	1	69	0.524455	ko00480	GSBRNA2T00156098001	K00799
Biosynthesis of secondary metabolites	8	733	0.528922	ko01110	GSBRNA2T00075865001;GSBRNA2T00024113001;GSBRNA2T00011506001;GSBRNA2T00138880001;GSBRNA2T00156322001;GSBRNA2T00062345001;GSBRNA2T00056523001;GSBRNA2T00103208001	K03809+K07513+K00430+K01188+K00382+K00514
Protein processing in endoplasmic reticulum	2	179	0.573901	ko04141	GSBRNA2T00061044001;GSBRNA2T00002813001	K14006+K09584
Plant hormone signal transduction	1	103	0.671904	ko04075	GSBRNA2T00074305001	K13415
Carbon metabolism	2	263	0.779896	ko01200	GSBRNA2T00156322001;GSBRNA2T00056523001	K00382

## Sheet: UP-VS-PC_UP-VS-NA 94
KEGG enrichment analysis of the overlapping DEPs between UP-VS-PC and UP-VS-NA.
#Pathway	Sample1 (66)	Sample2 (3954)	Pvalue	Pathway ID	Proteins	KOs
Ribosome	21	185	5.45611e-13	ko03010	GSBRNA2T00078010001;GSBRNA2T00017352001;GSBRNA2T00001968001;GSBRNA2T00086663001;GSBRNA2T00086282001;GSBRNA2T00121694001;GSBRNA2T00011037001;GSBRNA2T00013975001;GSBRNA2T00015282001;GSBRNA2T00001368001;GSBRNA2T00045480001;GSBRNA2T00051062001;GSBRNA2T00045497001;GSBRNA2T00000878001;GSBRNA2T00020057001;GSBRNA2T00027665001;GSBRNA2T00023355001;GSBRNA2T00132762001;GSBRNA2T00091611001;GSBRNA2T00019966001…	K02876+K02966+K02898+K02938+K02933+K02873+K02893+K02918+K02974+K02865+K02920+K02899+K02915+K02912+K02975+K02965+K02896+K02981+K02903+K02953+K02947
Phagosome	4	63	0.0201875	ko04145	GSBRNA2T00109776001;GSBRNA2T00003267001;GSBRNA2T00072003001;GSBRNA2T00005574001	K08054+K07375+K02150+K05692
Nitrogen metabolism	2	31	0.0936625	ko00910	GSBRNA2T00020776001;GSBRNA2T00101764001	K01673+K01915
Phenylalanine metabolism	2	33	0.104151	ko00360	GSBRNA2T00049203001;GSBRNA2T00153794001	K07253+K01904
Valine, leucine and isoleucine degradation	2	48	0.190547	ko00280	GSBRNA2T00013296001;GSBRNA2T00013308001	K00020+K00382
Carotenoid biosynthesis	2	49	0.196635	ko00906	GSBRNA2T00008244001;GSBRNA2T00003346001	K15748+K00514
Pyruvate metabolism	3	95	0.210673	ko00620	GSBRNA2T00100627001;GSBRNA2T00104739001;GSBRNA2T00013308001	K01759+K00627+K00382
Starch and sucrose metabolism	4	142	0.211462	ko00500	GSBRNA2T00010581001;GSBRNA2T00012167001;GSBRNA2T00076110001;GSBRNA2T00063511001	K01188+K01184+K00963+K15920
Other glycan degradation	2	59	0.258507	ko00511	GSBRNA2T00049203001;GSBRNA2T00003346001	K15923+K01206
N-Glycan biosynthesis	1	20	0.28643	ko00510	GSBRNA2T00089433001	K12669
Endocytosis	2	65	0.295924	ko04144	GSBRNA2T00113651001;GSBRNA2T00150190001	K03283
Ubiquinone and other terpenoid-quinone biosynthesis	1	22	0.310175	ko00130	GSBRNA2T00153794001	K01904
Citrate cycle (TCA cycle)	2	70	0.326937	ko00020	GSBRNA2T00104739001;GSBRNA2T00013308001	K00627+K00382
Protein processing in endoplasmic reticulum	4	179	0.349828	ko04141	GSBRNA2T00089433001;GSBRNA2T00109776001;GSBRNA2T00113651001;GSBRNA2T00150190001	K12669+K08054+K03283
Glyoxylate and dicarboxylate metabolism	2	74	0.351508	ko00630	GSBRNA2T00013308001;GSBRNA2T00101764001	K00382+K01915
Pentose and glucuronate interconversions	2	75	0.357607	ko00040	GSBRNA2T00012167001;GSBRNA2T00076110001	K01184+K00963
alpha-Linolenic acid metabolism	1	32	0.417713	ko00592	GSBRNA2T00155010001	K05894
Tyrosine metabolism	1	32	0.417713	ko00350	GSBRNA2T00049203001	K07253
Oxidative phosphorylation	2	87	0.429004	ko00190	GSBRNA2T00072003001;GSBRNA2T00010424001	K02150+K01507
Phenylpropanoid biosynthesis	2	89	0.440522	ko00940	GSBRNA2T00010581001;GSBRNA2T00153794001	K01188+K01904
Tryptophan metabolism	1	35	0.446625	ko00380	GSBRNA2T00008244001	K01237
Amino sugar and nucleotide sugar metabolism	2	92	0.457566	ko00520	GSBRNA2T00076110001;GSBRNA2T00063511001	K00963+K15920
Arginine biosynthesis	1	41	0.500272	ko00220	GSBRNA2T00101764001	K01915
Propanoate metabolism	1	42	0.508701	ko00640	GSBRNA2T00013308001	K00382
Cyanoamino acid metabolism	1	44	0.525141	ko00460	GSBRNA2T00010581001	K01188
Spliceosome	3	174	0.561476	ko03040	GSBRNA2T00113651001;GSBRNA2T00150190001;GSBRNA2T00009470001	K03283+K12623
Alanine, aspartate and glutamate metabolism	1	49	0.563907	ko00250	GSBRNA2T00101764001	K01915
Ascorbate and aldarate metabolism	1	49	0.563907	ko00053	GSBRNA2T00146509001	K00434
Proteasome	1	52	0.585653	ko03050	GSBRNA2T00035842001	K03031
Glycolysis / Gluconeogenesis	2	125	0.623753	ko00010	GSBRNA2T00104739001;GSBRNA2T00013308001	K00627+K00382
Glutathione metabolism	1	69	0.690147	ko00480	GSBRNA2T00146509001	K00434
Glycine, serine and threonine metabolism	1	69	0.690147	ko00260	GSBRNA2T00013308001	K00382
Galactose metabolism	1	71	0.700587	ko00052	GSBRNA2T00076110001	K00963
RNA degradation	1	89	0.780234	ko03018	GSBRNA2T00009470001	K12623
Plant-pathogen interaction	1	154	0.928937	ko04626	GSBRNA2T00154904001	K13420
Carbon metabolism	2	263	0.940767	ko01200	GSBRNA2T00104739001;GSBRNA2T00013308001	K00627+K00382
Biosynthesis of amino acids	1	225	0.979756	ko01230	GSBRNA2T00101764001	K01915
Metabolic pathways	13	1237	0.988171	ko01100	GSBRNA2T00089433001;GSBRNA2T00155010001;GSBRNA2T00010581001;GSBRNA2T00072003001;GSBRNA2T00003346001;GSBRNA2T00012167001;GSBRNA2T00076110001;GSBRNA2T00104739001;GSBRNA2T00063511001;GSBRNA2T00153794001;GSBRNA2T00013296001;GSBRNA2T00013308001;GSBRNA2T00101764001	K12669+K05894+K01188+K02150+K00514+K01184+K00963+K00627+K15920+K01904+K00020+K00382+K01915
Biosynthesis of secondary metabolites	6	733	0.989789	ko01110	GSBRNA2T00155010001;GSBRNA2T00010581001;GSBRNA2T00003346001;GSBRNA2T00104739001;GSBRNA2T00153794001;GSBRNA2T00013308001	K05894+K01188+K00514+K00627+K01904+K00382
